# Supplementary material for: High-Throughput Sequence Analysis of Turbot (Scophthalmus maximus) Transcriptome Using 454-Pyrosequencing for the Discovery of Antiviral Immune Genes
Source: PLoS One. 2012 May 18;7(5):e35369. doi: 10.1371/journal.pone.0035369 (PMC3356354; doi:10.1371/journal.pone.0035369)
Supplement: Table S1 — Sequence of the singletons submitted to Blast2GO for annotation. (XLSX) [file pone.0035369.s001.xlsx]

## Sheet: Singletons
Table S1. Sequence of the singletons submitted to Blast2GO for annotation
>GQW9QTB01BPB42
GGAAACACGTGAAGAGCTCTTGAGGTTGTATCACACAGCTATATTCAAGATTTGTAAATGAACTGTGTATAGAATATTATTTTTCAAGCGATATTGATATTTGCCATTGAAGTGTCTTTTTAAACATTATACTCTTTTCTTTAAAAAAANAAAAAGTAAAA
>GQW9QTB01DJYZL
ATGTAACATACAAACGCCACAGATGTTGTTTGTTAACGTCACCTCCTGTTGTTTAAGTCTATGGCAGAACGGGCACACTGGCACTGCGATGGCTCATNACACCATTGCTTGGGGGTTAACGAAATAAGGCACGAGCGTGCACATGCACACGCACACACGCACACACACACACACTGTACAT
>GQW9QTB01C3ADT
CTCCTGGTATTGGAATGATGCGGCCAGTCTTCGAGAATGTGTTACAAGCCAAGGAATAAAATGAAATGATAATAATAATCAACTGTATTTGCTGTGGAGGAACACCTGAGAGCAGCTGAATTCTGCATTGATTAATTATCATATCTACGTATTGACAAATCAGCCAA
>GQW9QTB01BOZO8
TTAATAAAGTCGACAGCATATTCTTACAACTTGCTAATGCCATAAAAAGGACAAATAATAAATGTATACATGTCAGTGCTTAAATTGCATTCTAAATGAACTAAAATTAAAACAAATAGGATTAATGCAAAGTAAAAACGTACTATAGTAAATAGCAGGCGGTTGGTCATTTTAAAGTACAGATGTTGGTTTTCC
>GQW9QTB01D056I
TTTCGTTAAAATAAAGAGTGCGCCCAAGAAGGAAGAAGCTAAAACGATCGATCATCAACATCTCAATCATATTGAAAATAAATATTGAAATCAACAAACTGAGGTCGGNAACACATAAACCATGAAGAACGACACACGGGTCGACAGGAAGGTCGGAAAACCTGCAGTTTGGACGTACACCAGGGAAACGAGAGGAGGCGCGCTCCGTACGGAGGTCGCGTCAGGTCGGAGGCGTCTCCTTCGTTTGACATCGTCAGATGAGACACGTGACACGAGCGGCTGCGACGAGTCCGCGGGTGTTTGTTCTCAGTCACGACGGACGAAAAGAGTCTGCTTTATTTTTTCTATTTGCTCCAACATTTCCCAACATCACCATGTCCCTTTCCTCTACAAATCGCT…
>GQW9QTB01D8AXP
CTCCGTATCTGCCGGCGGCGTAGGAAGAGAGAGGGTGTGACTGGGCCAGACTGAACGCAGCGCTGCGGTGCTTGGGTAATTTAATTGCTGTAATAAAANAAAAGTAAT
>GQW9QTB01ASCL4
AATACAAACATGACACCAAGACTTGTAAAGAAAGACAGAACTACAAAGTGTGGAGGTGAAACTCAAGATTGGGGAAGTGAGAGGAAAACTCCCGTCGGTCGATTATAGTATCTTTTTTG
>GQW9QTB01D5BA8
TTTTGTTTTCGCTTCCAAGCTTAATAACATCGAAGGAGACATCAAGTAAGTCTGTAATAATAGATCAAAGTCTAACTTCTTATTTTTCAAGAAAAAAAGCATTTCTAAAATCACAGAAATGACTGGACACTAATATAAATGTTCCAGTCCACTGAGTCTTAAGGTAGCACTTATTCATGCCAAGATCTGAGACTCGAGCTGGAACTCTTCGCAGAACCTCTACTAGAAGAACTTGAGGAAGTTTCATCACATCTTCGAAGACTTTTTGACTTTTTTCTTTTCGAGTCTCTTTCTTTACTCTTTTTCCTTTTATGCTTCTTACGTTTTCTCGACTTCTTCCGATCAGATCGTTCATCTCTTGATCGTTCATCTCTTTTGCGCCTTTTCTTTATCCTCTTT…
>GQW9QTB01EAUKV
ACAACGAACCTTAATTGTGGTCGTCGTCTGGTGCTTCGATTGTAACAGTGACTTCGCTTATTCCATTGTCAACATCAATGTGTCTGAGCTTGCAATGGCAGTGTATGGAACGTCTC
>GQW9QTB01C6KWF
TTTGTGTCACCATACAAAGGAGTCAATTACATCATGATACCACATTGTTAATGAGCATTAAAACCGAGCTGAAAGTTCTGGGCGTCAGATCTTCGATTCGTCACATAATTAACCAGGAGAAACTAGGTTTCCTAAGAGAGACACATCTGAGCTGTGAGATGAAACAGGAATGAGTCAAAGTTACCTCCTTCCAGTCTGATAAAGGACACACTCTCACACACACACACGAGTTCTAAAGGTTACCTACGAAACAACAGAT
>GQW9QTB01ANFW7
CGACAGGACACCCTCCAGAACGGCATGTTCTTCTTCTTGGCCACGGCCTCTTCTTCGGCTCCATCTCCTATCACGACGTACACTGCTCTTTCGCCAAATCTTGAGAGACTCGCTCAAAACAGCTTTCTTTGCCTGTTTTGGTGGCACTGTATATGTTCTCTATGGGGAAGGCTGAGCCCGGGCCGTACAGTAGCACCTTGGAGAGGGCCGGGATGAGTTGGGTAGTGGTCACCAGCACATTCACACAGTTGGGCCTGGAGTTGATGAGAGCCAGGGCTTTGAGTGCCTGAGTCAGCCACAGGTCAGTGAGGACCTCCATCTCTCGCCTCAGCTGTAACCACTCCTCCCGCTTGGGGCTGCCCAGCCAAACCCCCAACGTTATTCTTGTACGTGTTGTAG…
>GQW9QTB01B7H3L
TATTTATAGGGTTGGTTGAACAATATCGGGAGGGAAGGGCCGGGTACGTGCAGATGTATTGACCATTTTCCTATTGCGATGGAGATGTTAAAGTAATTGCAGGACTCAACTAGGACAGGATTGACTGTCGCCCC
>GQW9QTB01CY0KJ
ATCGTCTGTGTCTGGTAATTTTGTCTAGTTTGTTTTCTTACAGTAGTTTTCATCCGTGTGGTGATTTATACAGTGTAGTGTTTTGTCACTCATGATTTATTTATTTATTGTCCTCCTGTTATCAGTCTCTGCCTGGAGTGTGATCATCATAGTGTTACTGAGCGTCATCTTTGCCGTCTACATGAAGCAGTTTGTTAATGTTTGTATGTACGTGAGTGAGGCTCCAATCCTCGCCCTCC
>GQW9QTB01B77L0
ACAATTGGATTGTCAATTGCTGTGAGACAAATGCATTAGTGGCTGTTGGCGGAATAACCAATCTGAAGATCATCGAATCCTCAGAAATGAGCCGCCACAGCGCCACAGATCAGGAAGGCGGGCATCGGTGGTGCCGCAATCACTGCATGGGGCCACTTAGCGCCTGGGATCGATCGTTAACTTCATGTCAGTGATTGGCACAGCGGAGCTCTCCTGAATGCAGATGAGGGCGAGCACGACGGCCAGCGCAACTGCAACAACGCACGTCTTCATTTTTCGTCNCGTGGTCGGTGACT
>GQW9QTB01A8DZB
CAGGTTGAGGATGAAATGTTGGTGAGAGACTTGAGGTTCTCATACAGAGCCAGGATCACAAGAACGAGGATGTTCCCCGTGAGGCTCAGTGTGATCACAACGGAGAAGAAACAAGGAA
>GQW9QTB01CMO16
TATAACATTTCACATCCCGAATCCCTCCAATCAGTCTCGACACACAATCCAACAATTTCAGCTCAGCATACGTTCAAACTAGAGCTGCAACAGTTAATCAATTGATTGATTACTAAATTAATCGCCAACTATTTCGATAATCGATTAATCTATTCAAGTAGTTTTTATGGGGAAAGGTAAATTACTCTGATTCCCGTTACCTCTGCGTTG
>GQW9QTB01DIXBN
ACAAAACTTAAAAGAATTAAATTAACAAATAAAATAAATAAAACTTAACTGTCACATGTGCATCAAAATAAAATAAAATTAGGACAACTTGCATTTAAATTTAATCCTGTAGATAGCCTAGTGGATCACAACATAGTGAGGAGAGGTAACGCCTTTTTACCAATTCTTTGTGGCAAAGGAGCCTCACCTCAAAACATTCTTGTAATGAATGCTGCATCTGTCCACCCCTTGAAGAATGAGTAGCCAACCTCTCACCCCGTCAACACTCGAGAAAGTGGTCTGGAATCCAAACGCTGTTGCATCCTAGTCTGCAGCAACAGTTGTGCTACAGCAAAATTCAAAGATCAGCCTCGTTTGTTGCCACATTACATTA
>GQW9QTB01CFOA9
CGTAGCTGTCGGTTCTGTGTGCAGTGGAAAAATAACTGGGTTTTCGGGTCGCAGCCCAGGCTCCGTAAATCGAAACAAAAAGGGTTAAGGNGCAACCGCACCACACAACACTGTGTGCAGTTTGCAAACATCACTCGTCGACACCTTAAGAGACTTGCTTGCGGGTGGCGCTGCAGCTCAGGGGTTTTGGCCTGGTGGTCACCGCGTTGGTCTGCCGTACACGAGGTCGCAATCCGGCTAGTGCAGTAAAATCACATAAACAACAAAGAGAGAAATAAGCTCTCTCCATAATCACTTACTGCCCCCTTAAGTTGTTTGTGTTAACCTTATACACACACATACCTGCAAACAAG
>GQW9QTB01A6C5B
GCAAAGACTCGAGTAAAGAAAATAAAGGACCATATAAAAAAGACAAAGTAATCTGTTATAACGCAGAAAGTTTAAAAAGAATCTTCCATGTAGCTGCCTAGAGCAAAATTTTTTTTCCGTTCACATAGAAAACGAAATTTTAAGGCCTGTTATTTCCCCCCCCCCCCCCAGGCCTGAAAGTAGCTGAGAAGTCATCTTTGGATGTCCCCGATAATACTAATACTGGTCAGCAAGAAAAAGGAAAGGAGGATATGCTCATTAAAAGAGCACCTCTTCACGAGATTTGAGTACAATCTGGCACATTTTTTGGAACCCACTTATGGGTTCAAGTCCATCAGAGGAATGCTGAAATATCACAGGAAATGTCTCGGATGGGAGCGGAGAGAGACGTGTGAGGAGA
>GQW9QTB01CRGVN
TTTTTTTTAATTAGAAGATTTTTCTTCTTCTCAATCTTCCGTTTTAGGTCCAAACTTGATTGGTTAATAATGTACAGGCCAAGGATCCTGGTCTGGATGTGAGTGAGCAAGTGCTTTGTCCCACAACTTGAGACACTGGTTTCCAAATTTCTTTTAGAATCTAATTTTTTGTTAAAATCGTTACTTTTCACATTATTTTTATAGACTTCATGTTAGAGGACTAAATATGTTGTTGTTTGCATGATACTGTGCTGTCATATGCTCGCTACACCTTATTTTTTTTCTTAATTTCATGTC
>GQW9QTB01BUWMQ
TGCCCAGTAGAGTACTCGACTGGCAGACCACCGCACAACAAATCAAAACATACAAGATTTAAATCGCCCTTTTAAATACCAGCCGGGTTGCCGGACTTCTCCAAAACATCCAGAGGGCCAGTCCACCCCTTATCTG
>GQW9QTB01CV6CK
ATCAGGGAGTGAATTTCTCAGTTGTTGCAGTTCTTGATCTGTAGTTGTATCTGGAACCATCAAACCATGTTTGTTTCCAACAGTCAATCTTCCAATAATNTACAACCAGCTATGGTTGTATGAACAACTGGCATTACTTCAGTAAGTTCTGATTCAAATATACTGTAGAAATTTTCTGAGCCCCCAATAGCAACCAAACAATATGCATTGGTAAGCTTGGAAAATACACCGATTTCATTGTTATTTTCAAATTGTAGTCTAACTGCCATTTCTAATATCTGGGAAGCCGGAAATTATCTTTGATTTCT
>GQW9QTB01BUZJP
TTTTTCTCCCTGCTCACATTCAGTGTTTTGACTTAGTGGACACGGGTAGGAGAAATTAAGTTTTAGTGCACAGCCCGTCCACACCCAACCGTCCATTTCATGACGTCTGTATNTGCCTGATGGGATCATCTTCTGTTCAGATTAGAGAAATGGTTAATGCTGCATCATTTTTACTATTGAAACAAACTTCATAANAGGGGGGGGGAAGGGTACTCGGCGTTGTTGGT
>GQW9QTB01EBWH7
TTGTTAAATGGAAATGGCACCCGAGCAGAGTTCAGGGGAACGAAACAGAAAGTAAAATTAAAACAGACACACCACGCCAGCTGGTTTCCAGTCTTTAGTCTTGTTTTTN
>GQW9QTB01DZVR0
TTCCAGTTTAAGATGACCTCAACTTTGCCAGTCAGCCAATACGGATGTGTATTTGGTAGAAATCTCTACCGAAATAACATACCACCGTACCATGAAGTGTCGCCGTCAGTGCTGTGCCAGTCCAGTGGACATTTGCAAGCACTTTTGGAATCATGTAGAAATATCAAAATATATGACAGATGATGACATGACTCTGAGCTAAATTCAATGCAACTAA
>GQW9QTB01BH7DL
AGGTACTTCAAAGGCCAAATTATTATTTATAGTTATCATTATATAGATTTATATAATTTATTTTTAAAGTTACATTAATTTTATGCGTNACGTTTCTACACGTGAGTCGGTGTTACAGCGAGAATCAAGTAAAATGAGTAAATGTAGTGAAAAAACATATATCTAAAATCTTAAAATTAAATTGGAGCAGTTG
>GQW9QTB01BDBDK
ATTAGTATCTATTTAGTTCAACTGCGTATACTGATTTACTTTTAGTACTAGATATTTTAGTCACATTACAGCCGTATTAAATTGAGGATGGTTTTAGTCGGCTCCCAGTCTTATTTGCTAGCTCCGGACTAATTAAAGAATTTTGAGTTCTTGTCAATGGAATGTTTTAAGAGGATATAATAGGGAAGCTTTAAAATCAGAGAGGATAGTTGAATACTAGTCCATTAAAAAGGATAAATTAGAGAAGAAATTTATTTGGAGAAAAGATTGCACGAAAAAAAACAGCACTCAATTAAGAGGCACCGCACAATTGTTTCCAATCAAAGTCTATTTTGGGTGCCAGTTTTTGTTGTAATTTTAAATCTGCGTTTCCTGGAATAA
>GQW9QTB01DQTHR
AGCACAGATGCCTGTATATGTGATGGGCCTGACCAATAGTCAGACACCCTTCTCCTTTGGAAATGCTCTACCAGGGCTAACGTTCCACTGGTCCACCANAAGAGAGACATCCTGGATGTGCAGTCAAGGCACATGGGAGCGTAGTGAGCTCCAGCCAGAGCACAACTTTGGCATGAGGGTGACTGGAAGAACGAGAGGGCGGACAGGGCTGAAGGTGGTGCTCAGAGTTACTGACCCAGAGGCTGGGCAGTTAGTGAGGAACCTTCAGGGAGCTCAGAGATGAGATCA
>GQW9QTB01CELVN
GGAGGGATTTGTTTAGTTTCTAAGAATCCTGGGGTTGGGCTCCAGGATTTTGATACTGCTACATTATTCAAGAATGCTAAAATGACTGATCTAGGATGGATGAATGGAAGGAGTGGGCTGTGGCGACTTGATGCCATTCTCATTAGCTTCCACTTGGAAGTGTTTACCTGTCTGCTGGCAAAGCTTTCGGAACGCACGGTGAGCTGGCGACTGTGCGTGCGCACAGAAAGACCAGTCTGAACTCTTGAAACTCCAAAACAGTAAGCTGCCATCTTCCACTGCTCAGTGCAGACTTAGTAAATGGTGGAGGGGATAGGGGGGCTTGAGGAGGCCCTNTTCAAACTGAACCAACTAAC
>GQW9QTB01B3G48
CTGGTGGCGACTTTGGTACGAGCATGTACTTGCATTGGTTTTTAGAAAGGCACCGTGTTGACAGCAGCTGTCAAACTCTGTCTCCTCTTTGGATGTGTGTGAGCAAACACCGACTCTTCTTTGAAGCAACTGCATGGCGGCAGAGGCTCTGGG
>GQW9QTB01DI5P4
GGTCACATCCCCATAATGATTATAATAATCTAGCTAATTAAATACTTATTACAATCTAGCACTGAAAATCAAGTCAAAACAACTCACTTAACTACCGAGTCTTCCTGATTAAGTCACTTTTATCACTTCTTCCATTATATGTTTATGTGCATATATGTTTTCTTAATTTATATTGTTGTCGTCCAAAATGAGGTATCATTAAGAACAATGTCTCGTTTATGTGCCCAAAGCACGCATAACACAAATCTGCCCTTTTTTTTNTTT
>GQW9QTB01C77NT
TTTCACTGGTTTGCGGACTAAGGTCACTAACAGCAACAATATTGTTTCCATTGTCGTCAAAAGTACGAAGTCCAACTTTTTCAGACATTCCCAAAATCTTTAACCATATGCTTGGNAACGGCTGTTGCACTTTTTAAATCACTGGAAGCACCGCTAGTTATCTTCTCGATACCAAACGTCAGCTCTTCCGCAGCTCTTCCTCCCATCATAGAGTCCATTTGTGCCAAAAGCCCTAGCTTAGTCACATGGAATTTCTCCTTTTCAGGCATATAGGACGTATGACCAAGGGATACACCACGAGGGATAATAGTGACTTTGTGAAGGGGGTCACACCCTTTAGTGTAATGAGCAACAAGAGCATGTCCAGCCTCATGGAAGGCAGTAA
>GQW9QTB01D7ESV
AGTACACAGAGAAAATCCATAAGCCGCAAAGTGCCAAAAGGGTGAAAACAACGTCTGATCAAATATCTAAAAGTTCGTACCGTCCCACATAACTGGAGCGTCGTCAATGTTAG
>GQW9QTB01AHSY6
ATCATATTATTGTCATCCTGAGCAATCATGCATTAATTAGGTCCAGCAGTGGTTTGAATGGAGATTATTTATTGTGTACTTTTGTGATAATTATTAAAATTAAGAGAGTGCTAAAATTAAGT
>GQW9QTB01BTGPT
GAAGTACTAATAATACAGTTGGATTACTCTGAAGGGAATTTAGTTCTGACCCGTATTCAGAATATCATGAAGCAACCAATTTAATCTATTCGTAACTTTGGTCTGGGTCATCTGCTTCCACTCCCTGCTCTTGTTTTTCATCCACCAGGA
>GQW9QTB01BEY9K
AGAGAGAGAGATTATTCCTTTTTCGGAGAGACATGAGAAATGGGTACCTTGTGTGAATAGAGGACTGTGCATGTGTTTGATGCTCTGTGTGAGGACACAAAAATATTCAGTATTATCAAATAAAAAACCACCTGTTAACG
>GQW9QTB01CP7JU
ATCGAATGTTTGTAAGTTGCTTGGTACTATTTGTTCGCTAATGAGCCAACGAGCCTTCGCTACTACTATTATCAACCATACTGATGTGAGAGATGAGCTAATGAGCACTGCAATGAAAATGGTAAAAACTCAATTCAAGCTCAAGAC
>GQW9QTB01B0KMI
ACACGATTGTGAAACCATTCCTCATGGTCCGCTAGCTGTCAGTTCTGTGTGCGACTGGGCTCAGCCCAGGCTCTGTAAATCGAAAACGAATAAACGGTGTGGCCGCACCTCACAACACTGCATTCTGTGTGCAGTGTGTAACCATCACTCCCTGACACCTTAAGAGACTCAGGTGTTTTGGTCCTAGTGGTCTCCCATACCCGAGGTGACCCGGCCAACAACAACAAGAAAACAATGC
>GQW9QTB01A7VYH
CGGCAAGGCCGTTGGTTCTAAATATCCAATAACAAGAAATAAACCAAAAGGTCAAGTGTCTATAGTAAAATCTTAAAATAGTAAAATGTCAAAAATCNGAAAAATGTAACAAACTAGCAGTTTTTCTTTTTTGTTC
>GQW9QTB01ARSQN
CCATTTCGGATGGCGTCAACCTCATCGGGTTTATTGCGAGTCCACCACCTTCTGGCAGATGACTGTGCAGCTGTGCAGTATCACTAACAAGCAAGTCCTGCTCCTGGATGATCTTCGAGGCCGTGCTGCCTGATGACCTCCACATCTCCTGGAAGACCTGCTTGGCAACTGAGGAGGAGATGTGTCCTGATTCCTGCAGCTCCAGCAGCTCAGCCAGGGCAGGAGGAGAGACGGGGCTCTGGCTCACACTCATGTCTTGCTGTTTGAGGTGGCCCAACAGCTCATTTGTCACCCAGCCAATCACCTTCCTCGGCTCTTCTTGTGGCCTTTAACACGGCCTCAAAGTACTCCACCAGCCCGTCCTCGTTCACGAGCGTGAAGCTGTGCTCGGGCAGGATG…
>GQW9QTB01B2HOX
TTTTGATGATTTACATTTCCATCTTGCCCAAGCTTAAGAATAGAACATATAGATGGAATTGTGTCAGCTTATCTTATTCATGGGACATTCATTTGATCTAATTATGCCAACGCTAAATTGGAGAAATTTAAAACTCCCGCTCATTTCCTCAAG
>GQW9QTB01C24LX
TCAGGAGGGGCCCGGTAGAGGACAACACTGAACAGAAGGTGTGTCAACCCCCTCCTCTCACTCCTAAATCTGTTAGTATACGGTTTGAGTATGACACTGTGGAACGTGGATAAATAAGCTGCGTTGTTCTCGCACTGTCCAGGAAGCCGACCGTCTGAAATGTGCCACTAGTGTGGTTCACCAAGCCGACCAGGCCTGTCGACGCCTCGTCTCCGAAGCCATGCGGACTGCCAGAGAAAACCAAGCGTCCTTAGGCAAAAAAAAGTACAGGGGGGAACAGCTTTTGAAAAAAGGCAAATCCCTTCTTCTAGACCTAAATAATCTTGTTCTTCCGC
>GQW9QTB01BNFV0
AGATGCTGTACGCCTCGGTGCTGCGGTTGAGAGCCTTAAGAACTTGGGCTTTCCTGAAGAGACCCTCTGTTTTGTTTAAAGCAGAGATAGCTGTGACCAGTGGCTCCGCTAAGTGGTATTTTCCTTCATTCATGTGCCTCTCAAACCGGATTTTGAGGTCGCACAGCATCCACAGCTTTGCATGTTGTGAGTGAGGAGGAAACTGTTCCTTCAGATGCTGGAGAATCTCTGAAACAGCAAAGTACAGGCCCTGCTCTGCGTGTAGTTCGGCCAGGTGGCAGAGAGCCACGGTGAAGGCCTCCGTGTTGTTCTGCTGGACCCCGAAGTTGACTGGCTCCAGACTGCTCATGTTTAGTAGCAGCTGGGCCTGCTGCAGAGCCATGGTACTCTTGCCATACA…
>GQW9QTB01EUEEY
TGCAGGGCATCCGCTCGCAATTCCCACAGAAAATCATCACTCACAAACCAGTCAACAGACACCGTTGAGTATGCAATCGCGATAGTATTTATAGACACTAGGAGAACAGTAAACAGAACCGTCAGTGTAATTGACGCCATAGAACAAACCGTCATGGCGATATGCAGTTATAAACTGGAGAATTATATTAAATATGTGAATATGTTAATGTACTTGCAGGACACTGCCCACAGTATTCTTATCTTTAGAAGAGAGAGAACAATTCGCAGCTCTATGGGTGAGGTATAGTGTGCTATACACCGGTATCATGTGTGCGTGCGTGCGTATGTTTGTGTTTGTGTGAGTATGTATGTTTCTGTGTGTTCAAGTAATCTTATCTAT
>GQW9QTB01BXOKI
AACTCCCTAAGAACACAATGGCGCACAGATTATTTTTGGTTTGATTATCTCAGCACTTTCCCTTTGTCGTTAGATGCNGAAATCCACNGAATGGGGATGTTCTTTGTGCTTGTAAATCTGATTGTGTAAATCTTAAGGCCTTAAATACTAAATAACAATGGACATAAAAAGAAAAAGTTCTGGCATGAAAGGCACACATAGTTGGCAGGATACAAGGCCCCAATACTGATAATTACAAGTAAAAAAAGGTACTCTCCAGAGTTCAGT
>GQW9QTB01BSO2W
GTTCCACATGTACACACGGTCGCCATTCCTTCAGTAGACCTATAAAATCTGACAGTTGATATGGGCTAGCCAGCGCCCTTCACATCATTGTAAGTTTNATTACAGTACATTACAACTTAAGGAAAAGGTTACAATGTAATACGTAGACAAGGCACACAGGGA
>GQW9QTB01CYW3C
AGTATCCAGCTCCCTATTTCTTGGACATGATGACCACCAGGATGGCCTGAGAGATGTGTTTTTAACAAGAAAGAAGAAAAATAAAAGATTGAGATCAAAAATAAAGTAATGGAATATGAGAGCTCCTTAAAA
>GQW9QTB01DCB5M
GAACTGCGACGTGGAAAATCTCACATCTTATGTCGCTCCTTTTCTCTCTCTTTTTTGAAAGAGTTGTTTTTTGTTTTTAGTAAGTGTGTGTTTAATACTTAGGCCTTGATACAGTGGTCTTGTTTAGATAAACCAATGTTCTTTACATTTACATTGAATACTGGTCAGTTTTTATTGTGATCATGACACTTCTTGATGCCAGGCCTTGGATTATCATATAGTTGAACAGAAATCCATTCAGTGACTTGTGTGGTTGCTTTGTCTTCGCTGGTGGCGACTTC
>GQW9QTB01EDJTT
TTTACCTTTAAAGATACTGAACTTGAAGCTGCTTTTACACATAAGCATGTAAGCAGTGCATGAATATATCTATTTAAACATTAACAAAAAAACTATTTACAACAACTTAGTNATTAGCATGCTATTGAGTGAACAGCTTGGATTGAAGTAGCCAGTTCATTAAA
>GQW9QTB01AZDDG
AGGCAGGCTGCTGGGTTGATGCGGCGGTTACATGCGCACCCACAGTTCCGTCTGCACCTCTACTGTATGTCACACACCGTATTTTTCACAGGAGTCCAATAATGAGGCCAAACACCCAAGCATCCAAACACAGATCCTCACATGACACAGAGAGGGAATTCGGAGGAGCCTTGGGTGCCATATGCATTCCCTACTACTACTCCACCGTCCATGGAGCTCTACTCACTGGGTGGAGAGAAGCTGATCGACTCATCTCTCACTACT
>GQW9QTB01DTVCC
ACATCATGAAAATAAAAATAAAAGGGATTATGGGCGAGCTATTGTGCCATATGTGATTACTGGGGGCTTCCATATTCTTGAGGGGGATGAGTGACTACGAGACAACATATTTTATTTATTTATACGATTCTCTCTAATGAATAAGAATAGGAAATGTGGCTGAGACCACAGTATTGCA
>GQW9QTB01D0M5P
ACCAAAGCCTTGTCAATCAGAGGCAGTCCATTTAAACCCTCCAAGTTGGAAGTCTAATCAACTTTCTTGTTAATTATCTGTTGTCAAATAGTCCTTCCACTGGAGGGAAGTATTNATGAATTATAAGCATCTATGTATCCCATCATGATTAG
>GQW9QTB01A2DHE
AATAAGATTTTGATTAGCATTTTCAATTCTGATTGGCATTCCTCACACAAAATGGCAGCCAGTGGGAATTATGAGAAGAGTAACAATGAGCGGGGAGGGAGGTATTGTT
>GQW9QTB01D3PH6
TTGAATTCAGATATACAAAATTACAACATTTTTACTTTTGGGTCATCACCACTATGAGCACCAAAACATTTGAGGGGGAAAAATCCATTTACACATTGTGGCTTTTTATTTTTGCTGACTTTCTAAAAACTTTAAAAACCCTCCGCATAAATGACCAAAGTTTGTCCTGGGACAGGATGTATGACTGGGTTATGACAGTAGTTTGTGTGTAAAAACAAGCCAGTATTAAAGTGCACGTACTGGACTCGTTCATCCGGGCGGTCCAGTTGGTCCCGGACATG
>GQW9QTB01DPLAW
AGCAAATCAGGAGGCGCGGTGAGGCAGCGGTGAGGGGAAACACGCAGGGACATACAGAGGGGCCACATCAACAGCACACACACACACACACACTGACGAGATCCACACAAGATGTCAACAAGTGAGTGTGTGTGTGTCTGGTCACACCTTCCATTTTCTGGGCTCTTCAGCTTTAGGGATCTTATTAGTGTCCGAACGCAGCATGAGGACAGAAAAGAAGCACAAGGGTCAAAAAGCTTTGTGGTTATTTTTCGTTCTTCCTTTTTTTTCTCCTTTCTTTCTTTCTTTCTTTCTGCTATTTAAAAACATGACATGGCATTTTGTCATGTTTTT
>GQW9QTB01C2RER
TTCCTGACCAAATATGACCTACCAGAAATATAAAATATTGTGAACGATTTTGATAGAAAAACAGTATTGATGAGTGTAATATCCGCTGTACATTATGAGGGTTTATTTATTTTGTCAATGCTACTTTTAAATAATTATCACTGTTTGTTTTATATATGTGGCTATATTGTCCAAAATGTAAAAATATGTCATTGTGGCTTAGTCAAAGATTATAGAAAACTTTATTCTCCTAAATGACTGTGGTTGTGTCAGCTGATTTTCATTTGAAGGAACAGTTCTGATAATGTTCTTGGAAATTTGCTTAATTACTTTGTGACAAGAGAGTTAGGCGAGAATATCACTACAGTCTCCAATGATGCAATGCAATACTCCACTACATTTACAAGTCGTGGGGGGCAA…
>GQW9QTB01C0Z4H
ATATGGCGGAGTTCCTGAAGTCAAGAAGAAGCTAAGAGTTGAAGACTCAACACGCGCACGCACACAGCATTGTCATCTAGAATGTAGAACAGTTGCACTCAACTCAATTTTCAATTTGGTCTAACGTTGTGCTTTGTCCTGTATTTAGTTTAACTTT
>GQW9QTB01ENPYS
TGGAGGTTGAGCCCAGCGATACTATCGAGAATGTCAAGGCCAAGATCCAGGACAAGGAAGGGTATCCCCNCCCTCGACCAGCAGGAGGCTGATTCTTCGCGTAGGGAAAGCAGCGTAGGG
>GQW9QTB01CUVOS
TTTTATCTCAAATTCCATTACGTTTATATTTAAAGGTGTACATATTATGCAAAAATCACATTTTCAGTGTTTGTGCACATACATGTGTGTATCTGTGGAGNTAACAGCCCACAAACTGTGAAAAAAGACAACCCTGTTTTTTTTGTGATTTGGCTAAACCCTAGACAAGCACCAAGGTGGTAATTCTCAGAATTTCCAAACAGCCAAAACCTTTTTCCAGTCCATCACTGTGGGTAAAAGATAAGTGCTGATATTATTAAAACACAGATCAAATACAGGAAGTTCTTTAGAGTCTCTTCCAACTAACAGAGGATATGGAGTTGAAGCTGGACCATGAAACACCTTCAACTTACTAGGATGTTAAAGTTGATCCAACAGATCTGGCATTAACATGATACA…
>GQW9QTB01DEDVT
AGGGTGTGTGTGTCTGATGGCAGCAGGTTATAAGGTCAGACGTGTGTGTGTGTGTGTTTATATGTGTGCGTATGTGTGTGTAGCTGTACACAGAGGGCCGGCAAAGCAGTAGCAGTTTTGGGTGCATTTTCAGTGCTCCCAACTTCCTCCACAGAATTTACGA
>GQW9QTB01B495J
AAGGCACCATCTTCAATGTACCTCTTCTTATTCTACTCTCGTTCAGTCTTCATCACTCTCCCTCTCTTTATCTCTCTCTCTCTCACACACACATTCACACAAATTCCATGGCAGATTTAAATATTTCCCGGCGGGGTTTGGAGGGTGAACAGAAATAGATCTAATTCTAAATCAGGACGAAGAGCTTGGCCAGCCTCCCTCCCTCTCACCCTCTT
>GQW9QTB01BXIRQ
TAGTTGCAGACTAACCCTGCTTTCCACCATGGCATTTGTCCAAAGCGTCTTCCTCTTGGCTCTCATTTCCGCTGCTCAGGGCCAGAGCCTCACCTCCTCAGAGCCAGTGGTCAGTAGGCCAGGAGAGTCTGTCTCTCTGTCCTGTAAAGTGGAAGGACTGCCTCTGTCTTGGCTGCACTGGGTCCGTCAGAGACCAGGGAGAGGGCTGGAATGGATCGGACGCATTGATGGTGGCACTGGCACAATATTCGCCCAAAGCCTCCAGGGCCAGTTTTCCATCACCAAAGACACTTCCAAAAACACTGTAGATTTAGAGGTGAAGCGTCTGAAACAAGACGACTCCGCAGTGTACTACTGTGCCCGAGCTATGCGCAAGAGCAGGGCGGTACTGGCTTTCGA…
>GQW9QTB01EYZUA
TTTTATGTGGTATGAACCATGCTTCTATTTTCTTAGTGTATTGAGCTAAGATCTGCAGTCTTATGCGTCAGAATTAGGTATTTAAGTACCTAATGTAAACTGAGAAAGGCTGCCAGCTAGTAAACCTGACGAAAAAGCAATAAAGTGACTTAAAATTTCCAATGACCATTGTAAAGGGTGTTGTAGCATCAGTCCTTTGACGAACATCTTCTGTTGCAGAAAGTGAAGCCCAGGCGTTTGGAGGCAGCAGTGGTCTTTGTTTTTACTGAAGGACGTTTCGGACACAGCTTCTCTCACCACAGGGACGTCTGGTAGTTAAACTTGATCTTCAGGAGATACTTCATATTTACCTGAGCCACGTCATACACAATGTAACTCGTTGTACAGTAGACTTGTGTC…
>GQW9QTB01ETIU8
AGTTACTTCGTAGTTCACGTAGCAAAGAGAAACTTGGTCGACCTGAGTCGACTGTGATCTTGTTAAGTTGTAAAGATATTTNTGTCTAACTATCTATATACAACATTGTTTAAGGACCAAAAAAAAN
>GQW9QTB01BUCQG
CGGCTTGGCAACATGCATTCAATACACACACACACACACAAAACTTACACACACACAAAAACTTACACAACACACGTACAAACTACATGCACGACAAACTAACACATACACACACACACACAACTACACATATACACACACACACAC
>GQW9QTB01C3AW2
ATATAAATATGAGGAAAGCTTGCTCAGGCGGAATAAAATTACAATTCAAGATGATCCAGTAGCTCAGCATCATTCTTTTTATTTTAAATTAGCAGTTACTTTA
>GQW9QTB01DIA6E
GTGGATAGAAAAGAGCCAGTGTCATACATGCCGTTTGTTATGCGCAGCTTCAGTTTTTCAAAGCTCCATTACCTCTCAACTTAAAAAACGGAGTAACAAACAGAACAATGTGAGTGCATGGATACCTTTCAGATCTGCCCAAACTATTCATGAAATATACTGTCATTGCAAACCGTGATTATAAAAATAATAATCAAAGGACTTAACTGGTGTTAAAAAACAATAGCACACGGGTGATTTCTGATGCAGTTACTGCTCTTTAATTGTTCGTCCACTTCAAACTGATCACAAACAACAGCCTGTCCTTGTGATAATGATCCAGTGTTACTAAGAGAAGTGAATATGGAAGTGTGAATAAAACTTCTTTTTTTAAGTCAATGTAAAAGGCTTGTTGAACAC…
>GQW9QTB01DS6B3
AGGACGGTGGCCATGGAAGTCGGAATCCGCTAAGGAGTGTGTAACAACTCACCTGCCGAATCAACTAGCCCTGAAAATGGATGGCGCTGGAGCGTCGGGCCCATACGGCCGTCGCCGGTCGGTGAGCAGAGCCGTTCGTGACAGGGCTGACCGACCAGGCCCGCGCCATCGGCAACTAAACCGGCCAGTCCTTCCAAAAAGGATGCAGACGTGCCACCACACCACCATCTTCTCTGTCGTGGACTGAGTTAGTGGAGCTAGTTGCATTAACGGCTGACCTGAAGGTGCCACAGCCTAAAATGTGTTTCTGTGCTTGTTAACGTTGATATTTATTGTCTCTGTCTCAAAGCACAATAAAAAAAACTTGGAAACC
>GQW9QTB01B1HQG
CTTGACAAGTGAAGTGGACAGGGTGAAAAGTCCATTTTATGCTACACTATGCTTTATTACTAGACTTTAATTTTCGGAGAATCCTTTGTTCACTCTGGACGAAG
>GQW9QTB01A8CSE
TTTTTCTTGTTTATATGCCCTTTCTTGGAATCCTGTACTAAAGCAGATCTGTGTCAAATCTCTTGCCAGCGCTGTAGAAGAAAAGCTTATTGGCTCATATGATCATTCTGTATAACCTCCCAGCAGCTGTATTTAATGTCTCCAGCTTCCCACCTTGTCCTACATATCTTGCCCCATCCACCTCCCCCTCCTCTCCCCTCTCACAACTCTTTACTCGAATGTGGATTTTTCTCCCTTTTGAAAAAAATAAAGTTCTGTG
>GQW9QTB01D0Q7N
CTTTCGTTTTGAAGTAGTGTTCTCACTTTACTTTAGAGTCTTCAAACTTTTGTACAGGATTGAACTGTATCATAGTATTGTATTCCAGTGTTTGGCCTGTAACATCTTACGTCTAGAGGGAAAAATACATTTCCAAGACACAAAATAAAAGATTCAAACCATTTTGTTCCACTTTTCACTTATTGATA
>GQW9QTB01D03NE
AAGCTGTGTCTAAGGGATATTCAGCAATAACAGAATTTCTTATTGGCAAAGGAGCTACAAATACCGGGGATAAATGGGTGACACCCCTTTACACAAAGCTACTATGAGAGGGTATATAGATTTAGTAAAGTTACTTACCAGTAAATCTCCAAACTTGCTTAATCGCAAAAACAACAGTGGCTTAACACCTTTGCATTGTGCTACTAGAAGTGATCACTTGGAAATAGTAAGATTTCTTCTAGAAAATGGAGCTAACCCTAATCTTCGTGACAAAAGAGGCTTAACTCCTCTGCAGTATGCAAAAAAAAATGTATTAAAGAAATGTTTGATGAAGCCCTACGGGGAACACCTAGTACTGTAAAAAGTATAAATGGTGCAGGTCCAAGTTAGACGTTTTGG…
>GQW9QTB01A6TLG
TAGAGAAAAGACATTTCAAAGTGGAAGGAGACATGGGTAGAGGGAAATAATGTGCAAATGTCCGGACACAACTTGAGAGCGATGATCGACGGCGGATGTATGGCGAGACAAGGCGAGAGACTGAAAGTGCACTTATGGAGAGTCGGAGGAGGCGGCCAGACACAGAGAGACGGACAGGCGGGCGTTTAAAAC
>GQW9QTB01B17RR
CACTACTACCCGGCGGGGAGACGGTAAGGAGATGTCCATCATCTTTCCTCGCTGTAATCCAAACGAACATGCAATTGTGTAAATTAAACGGTCAGAGCGTGTGCACGAGTTTATTGTATGTCAAACATGGCCGTGTCGGGT
>GQW9QTB01AI06L
TTCATTAATGTCTGTGTATTTACAGAATGCTTTTAGAAAACCTCGTTGTGGCTTTACAGGTGTGGGGTTTGTTTTGTTTCTTGTTTCTTTATTTTCTTCATCTAGGGAAGCCACTACTGTGTCTACTACAGGCAAAACGATTCTTGATCCTATATTGTGGAGCTGCATGCCCCATTGTTCATATGGTATTTCATAGCTGAGAGTTGACAGTGGCTGAAGAGGGAGACATATTATTTTTGATCTTTTAATGTTTGTTTTCTGTAAAATCCTCAAAATTATTTATTCAATGCTGCTCTCTTCATTCAATGCAGTCGGGGGAATAAAAGACCCAC
>GQW9QTB01CM086
TTTTGTTAAGGTATGATACAAGTTGCAATTCACTAATGAAGTATTGTTGCATTTGCTAACTGCAGTAACTTAATTAGTCACTCTCAGGTCCTTTCCTGTGTTCTTGTCGAGTACACCAAAAATAGTTTTTCTGTCTGCTTGCTCAGTGATCTGGTGAACTCGTTTGTGTGAGTCTGTGTGTGTGTCTGTAGGTGTGTGTGTGTCTGTGTGTGTGTGTCTGTGTGTGTGTGTGTCTGTAGGTGTGTGTGTGTCT
>GQW9QTB01EYMB7
CGACGACTTTGTTGCATTAACTTTGGATTCTGGTAAATTTGTTTTGATTTGCAAGCTGCGATTTCCCCACACCACCGGCCTACCTTCAAAACAGTGCGAGCAGGATGACAGATCGCCT
>GQW9QTB01EC35V
TTTTCTGTTGAATAATGTAGTTGTTTTTAAAAGTTTACAGAACAGAAAACAACTTGTATGACTCTTTAGGGATTATTAAAGGGATTATTTCTGTGAAAGAAAAGGCAGCAAATCCTGATACGGATCTAATGGTGTGGAAATTGGCCTGAAACCAATTATAGTAATAACTTATAGACGTCTGCCTAAGACTGTATTTATCATTCTTTCTTTAAATACGTTACTCACACTTTCATATTTTTTTCTAGGCTTCCTACACTGCGTGGCTTTGAGCCCTTAAATCACCACGTAGAGACGCTTCACCAGCTGGTCCAAGCAGCACAGAGTGTGGATGAGATGTCCAAAACTATTACTGACCTGTTAAGCGAGCAGAGGGTAATGACCGCCTCATCAACAACATTT…
>GQW9QTB01AH1TZ
ATAATACATTTTGACAAGACTGAATTGTGTGGTTTTTNTTTTACATAGACTGCTATTTACATATGATCATCACTCAGAAGTGTCGTTTACGGCATCTNTAGAAGGTATTTTACCTTAGCTAGAACTATTTAATTTCTATATTCTGTTGCTTCCTTTCCCCACATGCTGACTGTAATCCGGCGGGAGACTG
>GQW9QTB01CQA0T
ACAAATTATTGATCCAGCAGTGAATAGTCAAACGTGAAACAATATCTCTGGAGGGGACCTTTAAATTTATTTTATTTTTGAATTTGTATCCTTGTCAATGAATGCAG
>GQW9QTB01BU8SU
TGACAACGCTGAGTATAACGCAAGTGATGTTGAATCTGCCAAGGCTGCCAGTTTGAATATATAATGTATGGAGAGGTGTATAGAATTGAAGGAGATCAGGCTGGTATGGATGCACCATCAAATAGAATGTCGGCTTATGTGTCTTTTGGCGGATTACTTATGAGACTTCAAGGGGATCAAAATAACTTATCTGCTTTTGAGATGGACCAAAATTTGTATTTGTTGATGAAGAGACTGTCC
>GQW9QTB01BT9TB
CTCATTAAACTCAAAGGCTGTAGGAAACTGAGAGGAGGAGAGTTAACCAGTTAAAATTGGAAGATCGCCTCAGCTCAGATCAGGGAACACACTTTACTCTTTTGGTTTTAAAGATACTTTCCCTGTTTTTTGTTCACAGCACCAGATGGTCC
>GQW9QTB01DJ80W
TTTTTGACTGTGGAAATGTATCTCCCAGCTGATCTCTATCACCTGTTGGCCAGCCAAAAGTTGCGCAGGTGCCACTTATTGAAAGGAGGCGGGGACCATTAGTTGACAGATGTCTTTAAAAATTGGCCCAGAGAGTCAGCAACCTATTCGGAAAGCAGTTATACCTCTAGATAAACCTCCCATGACAAATGTTAGCTCTTTAACTCCTAATAGGTCCCAGCAGATTCACATTGCCAATAGGCGCCCCATGGCTCAGCCTTTTATCCTGCATAGTGGTGAAGCATCCTTGCAAAAGAGTGAGCAAATGGTGCAAAGCATTAATTTGGGTAGCCCAACTCAGCAGCCTCAAATCCACGGCCTTCCACACCCTTGGCATCAAACATCAAGGGTCCAAATATG…
>GQW9QTB01C3XJB
TTCAAGCTGCACCTCCTCTGGTCCTTGGTCTTCATCGTCGCCCTCATCCTCATCATCAATGTCGATCTCATCAGGATTGGCTTGTTTGGNAAGCTCAGCCGACTCACTCCGAGACGTGTCACTCCTGACAAAGAGAATCTTCTCTTTGGGCCTGGGTTTGTCCTGCTCCGCTTCTGCAGCAATCTGTTGTGCCTTCTGCTCCAACGTCTTCATGTCATCAATTCCTATCTGGCCAGGAGCAAGATCTGACACTGGAAACATGAGCACAAAGTGGTTGGACAAACACAGAGACATGAGAAAAAACATTTACCAGTCCATAAATTCTTGATGTAGCTGGGGATCTGCCCCTACA
>GQW9QTB01A35TW
AAACTCGACGCATTTTCTGTACCTAACGAATCTTGGAAAGTGTGTTTGCGTTTTCTTAATCTACAAAACTAAATCGTAGAACTGTTGGCTTTTTATTTTAAGCGCTCTGTGCGTGATGTATTTACACTCAACTAATTACTAAATTAACTAATTACAAAGAAAGTATGTA
>GQW9QTB01C2OKO
GTTGTTTGGTATACATTTTGTGCCACCAAAACATCAAACTGGAAATGAATATGATTCCCAAAACATAAAGTGCCTTAATGGGGTGTTAAGCCCCCAGATCAGCTTCAGTGCTCCATGGCACAGATTCTTGTCACAGATGGTAGTCGGGAGTCTGACATGTTGGTACAAAATCTACCATAGGTGGGGTGAGATCTGATGAATGTGAAGGCCATAAAATATGATTCACATCTTTTTCATACTTGTCAAAATCATTCAGTGAATCCTTATCATCCATATGCACAACCAGTATTAAAAAATAGACACTTGAAATTACCC
>GQW9QTB01EOCVM
CCATCGAAGTTCGCGTCTTTCGAATGTGAACTCATCACATGAATAATTTTCTTGGTGTTTGACTTTCATCTGCTACACGTCTCATCTTAGTCGTGAATGAATGGTTATTACAATAATCGCCTCGGCCAGGGAGGATGTTTGATCTGTATGTTTGTCTCTCAGCAGGATTACGCAAAAAATATCGATGGAATTATTAATCAATTATTTATTTTT
>GQW9QTB01B5AV3
GACCTGAGCCTTAGTGAGTCCAGCTGCTGCCGCCTCTTTCAGAAGGTCAATAGCTGTGTCCAGCTGCTCTAAACTCTGATGCTCCCTGCTGGTCAGGAGCAGCTTTGCATAGCGGTACTGAGCCTGTGTGTGACCGCCGACTGCTGCCTGCCCGTAGTAAAACAGAGCCTTCGCTTTGTCCTTGTTGACCCCTCTGCCTTTCTCATAGCACACACCAACGTTAAACTGGGCCTTGTTGTAACGCCCCCGTACCTCTGCGTTGTATACCACCTG
>GQW9QTB01CVW20
AAAATGTGCAAGAAACCTGGTTCCAAACAACCAGTTGGGAGATGAGTAAAACCTTATCACAATCAATATAGATACAAATGTGTTTGAGAAAGCTGAAAGAATCACAAACTTTTAG
>GQW9QTB01DHRSO
AGGCAGGGAGAGAGGCGGAGGGGGAGGGGCGGATGCGCAACGATGCTCAGCTCATGGTGAGGGCGTTCCAAAAGTTTCCACATGACCAGCAGAGAGTCATTCGTTTCCAGATGTCCCCC
>GQW9QTB01A5HLR
TTGCTTTATGTTATAGTGTGCTCAGTGATTAGTGCGAGTGAATAATGAGCCCGTGTCAGCGACAGAGGAGAAAGACTCGATGATAAACGACAAATAAATTAAACCGATTGAGGAAGAGACGCCGCGTCTTCCAACTTGTTATCCAATTATCTTCCATCTATGTGTTTGTGTTTGTGTGTGTGTGTGTGTGTGTGTGTCTTTCTTAGCAACGCGGAGGTGGAGCTGATTCACTGCAAACTCTACGAACCGGAGACTCGCCAGTGAAAGTGGAGAATTTGTTTTTATTCCTGTAACTTTTTGACCTTCGTTGAAGATCCCAACCTGAGTAAAGAGAGGAGAGCAGTGGGAGCAGTTGACGA
>GQW9QTB01CQ8HY
ATTGCAGTTGGTGTATTTATCAAGTTGAACCTGGGACTGCTCACTCCTCAGTGGAACAGTGTCGTCATCATCCATGTTAGCGCTGTCTCTTTNTGCTGCGACCCTGGCTCAACTTGATAAATACACCAACTGCAA
>GQW9QTB01DH1IP
GCTTATCAAGGAGGCACACTTGTGCCTCTTTAAAGAGGCGACCCACCACAATGTTAACCGATTTCCGGTCCTAGCGGTCGCAGAGATACGGCGATGATCGAATTTATAAGAACACGCAAAATTTCATCCCCTCCGAC
>GQW9QTB01BRSLR
TAGTCACTGTGCTTCACGAGTGGGACACCATCTCTATTTATTTCCTCACGTGTCTCCTTCGTTCCTGGCGCCAGAACAAAAGACGCGGAGGCTTGATTCAATATGTATTTCTGATTGATTTATTGGTTTGTTTTTTTGTAGGAAAATAGGCATTTTTTCTTCCACATGCAAATCAAATTTATCCATCAAAGAATATGAAAAAGGAAGGGGCAGGGAGGGGAATACCAGTATGGCACTGAAGGAAGTACATTTTTCTTCCTTTTTTTATTTTAACAAAGTCATAAGAAAACAACAAACACACAC
>GQW9QTB01DZKKR
TTTTTCTGCCCGCACTTACGCTTGATGACAGGAAAGGAAGGTAATGATGATATTTCAGATCCTTTAATTGAACGCTCGGAGCCAAAACTCCAGCTGAGCTCATGCTAGAAGGGAACACAGCTCCCTAGCTGCTTTTGTTCACATGGAACGGCGGGCGTCTTTAAGCCTCTAACTTAAATCACAACAGGCCTTTTTTCACAGGCAGACATTTTGACTTGTCCCTTCAGGAAAGGCACGAGGTTGTG
>GQW9QTB01AEL15
CACACACACACACAGAGTTCTTGTGTGTGTGTGTGTGTGTGTGTGTGTGTGTGTGTGTGTGTGTGTGTGTGTGTGTGTCGTGTGTGTGTGTGTGTGTGTGTGTGTGTGTGTGTGTGTGTGTGTGTGTGTGTGTGTGTGTGTGTGTGTGTGTGTGTGTGTGTGTGTGTGTGTGTGTGTGTGTGTGTGTGTGTGTGTGTGTGTGTGTGTGTGTGTGTGTGTGTGTGTGTGTGTGTGTGTGTGTGTGTGTGTGTGTGTGTGTGTGTGTGTGTGTGTGTGTGTGTGTGTGTGTGTGTGTGTGTGTGTGTGTGTGTGTGTGTGTGTGTGTGTGTGTGTGTGTGTGTG
>GQW9QTB01DC8S1
TTTTGTAAAGTTGAACATGGGTGTCATGAATTCCTCTGATATACCGCTCCTGCGTATCCTGTCCTCTAAAACTTCATTGTGTCCGTTTGGCATCTTTTGCTGAAATGGGCCGAGCGCAGGAACATGGCTTCCACAGCCGAGCCCTTCAGCAGAGCGATCTGATCTTCGTGATTCAGAGACAGGAAGCCTGGAATATTTTTAGTAAACTCCACCAGAACTTGAACTTGACTCGTTGCCATTTCTGTCAACAGGAGGAAGTTTTCCTCTGCACTGTACTGATCTTGCAGCAGTTTTTTGGCCACGTCTTGAGGAATCTGATGTCTGTTATAAGCATCCGCAATGACCTTCATGAGCGCCTGCTGCTCTTTGGTGATTTCAACTTTTTCCTTTGACAGTTTG…
>GQW9QTB01AC8K2
TTTTGTTTCATATCTTTTTGAAATTCTCGCTAACTTTCTGATTCTTACCTGCAGAAGCAGTGAAGACACTCCCTCAGAAGCACGCCCTCTCCAGGCTGCAGGTCCACGTAGCAGATCCTACAGTCCACCATCTCCGGGTTTGGCACCAAATCTTGGTCGTCCACCATCAACAGCCGAGCAAAGTTTTCCCTGCGCTCCACCTCCTTTGCCTGAGACAAGGAGCGGTGTTGTCGGGAAGGTTAAAAATGTATATTCCACAAATAACTTCCCTTCAATTATTCATAGCGGCACCATGAGACACACGCCTAATACATGCAGACACGCACATTGTGTATAAACATTTTATATCCGTTTCACAGAGTATATACAATTGGACAGTG
>GQW9QTB01ERIJC
GGGACACATTCACATAATATTGATACAAACACAGACACAAAAGAGAAGGTGCACAAAACGTCCACTTACACACTTNTTCCTTGTACTAACCGGAGTGAATCACCCCCTTAGCATGGTG
>GQW9QTB01BYNED
CGAGAGTCAACGTGTGTGTGTGTGTGTGTGTGTGTGTGTGTTGTGTGTGTGTGTGTGCGCATGTGTGCGCATGTGTGCGTGTGGTGTGTGTGTATGTGTG
>GQW9QTB01DDNK9
GAGCTTTGAGAAGAAAAAGTTGCAGGTGAGTTATCGCTAAGATCGGATCAGAAAATCAATAATTTAAGTTTTCTGAGGAAACAAAAGTGCATGTGTGTCCATGACGACCCTTGGACACCATATCCCAAGGTAATTAAATTGATAATTCGCCACCTTCACTCACGATAACAAGCTCTTTTCATGGTTATATACTGTCAATTTTCCGGCTGACAAATTGCTAACAAAAATTGAGATTTTTTTTTCTTTACTATTTAAAACTTTAGCGTAAAGAATAAAAGAATAACTTACTTTTTATTTCAATAGTTCTTCTAT
>GQW9QTB01DXKEE
CTCGCGAAAAGAAAACAAACTTGAAATGTGCGCGCCGCCGCCGTAGTGCGCGCTCGGTGCTGTGCGTCGGTCCAGTGCGAGTTTCCCACTTTTATGTACATCACAAGTCGTTTTCTTTCCGAGTGAGGATTGTGTTTGATTGGTGTTTTTGTCATATTTAAAAGGATGCACAGGTGGACTGCGAATGAATTCAGTTTCCACGGTTAGATTCTTAAAGGACTTTGGTCCAATTCGTGCTGATTTTCTCTCTCACACACTAAAATGAGTTCACATGATCTCGCAGCACTTCGGTCCGATCCACGATCCATGACCACGATCCATGACCACGATCCACGATCCATGACCACGATCCTCAT
>GQW9QTB01CW1DB
ATGTGCAATGGCCAAATTCTGGATTATGTTTGTGAAACCTTCTACACTCTTCCTGCTGCTGCTTGTTGTCTTTCCTCTTTCTTTCCTTCCTTCTTCAAAGTTCCTGTATCTCAAAAACCTTCCCAAAACATGGTGGTGACAATCTACTGTTGCACCAGGTGGTTATGTCATACTATCTGAGCTGCCAAAATGTTTTTCTTCAGATTATAAAAAAGCATTAAAAAGATTTGCCATTTCGTATATGCAGTGAACAGATCCATAGAGCTGCAACTGTTGTCCAAAGTCTGATGTCTGAAGTACTTGTTCAACGAAACCNGAGTCAGAAGACAGAGCATGCATCCTCAAACATTGGCTTTTTTAANGTGATGTGTGTTGTCAAATGTCCTGATGAACATATGC…
>GQW9QTB01BA7F4
GAATTAACAGATGGCCCATCATAGTTTACGGAAATGTAGTCACAGTTGCAGCAGTTCTCCAATTGCAGGTATGTGAATGCCAGGAAAATTCTTTGGTAAATGTAGTTCTGATCTGCCAGACACAATGGGCATTGTCTTGGTAGTGGCCGGGATGGTTCGGCTGGAGAAGGTGCCAGAG
>GQW9QTB01BFR11
CCAATTCTGCAGAGACTTGCTCAATGACAGGCAAAGAATGTGAGCCAGTTGACTCTGACATTGAGGACACATTATTCACTGCGAGCCCTTTAATTTGGACTGTCTGACCTATGACCTTTGAAAAGGACAAACCAGAACCTCTTCAGGTCAAGGCACACAGGGGATAGG
>GQW9QTB01AJNKN
CAGTGGATTACTTTGTGAAACACGACTTCAAAGAAAATGTTTACAATAAAGATAAACAAAAATCCAAAACAAACACACCCACATGCTCTACAAATTCATGTATCAATGANAAGAATCACTGTGTCCGACATTGCACTCCGCCCCCTCGGGACCC
>GQW9QTB01BVFO1
TTGAACATCAAATCCATCCAGTTGCTTCATATTTGTTTATTAAGCTTTAAAGATGTTTAATGATTATATAACCTATTCTTTTTGCCTACACTCTTACCTGTGCTGTGTACTTTATATTTGTCGTAGCGACATTAAATTTTCTT
>GQW9QTB01BJDYP
ACAAACAGTTACATGGCCTCACTTTAAAGCAGAGAGGGAAGCCAAACACAGGTTTTCAGCTTAATTATAAGAGGTAACACTTTGCTTTGATGCCCCGTATTAAGCACTGAAANAAAATAATGAATTTAATGAATGTTCATAGCAGTCTAATTATAAGCAGAACTGTTAATATTTAATAATATACAGTCTGTCTCAAAATTTAAAC
>GQW9QTB01EWA3N
TTTCCTCAACCTAATATTATTTGAGTCAGTAATCATTTACCTTCAGATCTACTGTGTGGCAGAAGCGTTGGGAAGTAAATATGAATCACTGTCCCACAAAGAACAGTCTGCCTTACATCTCCATGTTCCTTTCTTCTGTTTTGATATTTTTCTAATTACAAATAGTTTTTATTATGAACTGACTGACTGTTGTGGAAGGTCAACATATCTGTATAAAGAGAATAGAGGAAATGGCACAGAGGTGGAAATGAGGTCACAGGCAGTCAGGGCATCCCCCTGCCACAGGGGAAGTCACGTTGCTCCTATTATGGCGAGATAAATACTGTTTGTCACCAAGTAACCACAATAAATAAACC
>GQW9QTB01DDNHD
GCAGTAGTAGGAATGTTCTGGAACTGACGCACACTGATTTATACTGATTAGCTGACATCTTACAGGAACAAAAAGAAACAGACATCATTCCACAGAAAAATGAATGCGCACCTCAGTCAGTTATTTTTTTTATAGATCCAACAATATTTTGTAGTGTGGCACAGCTCAGAGTGGCCATAGCGAGGCTGGTCCTGCAGGGGGTGGAGAGAGAGCCAATCACACGTGCAGGATTTCCATGCTGTAGTCCTCAGTCTCTGTGTACTGGGAAGAGTTTGTGTCAGACTGAGGGGGGACCGANAGCTTCCTTGTGCTCAAAGTTCGGCTCCATAAGGGCGGGCTTTTCCAAAACCAGTTTTTTACACGTCTCTGGGCGGTTCTGCACGTATATTACTCTGTTAT…
>GQW9QTB01DRL4X
GTTGTGGAACTCCAGTCAAGAACCATTGCAAGCAATAATTTGTTTCTACAGCCTTGTCCTATATTGTGTATTTCAACCTTGTTCTTAAAACACCTTTTTGTCTC
>GQW9QTB01AUS2E
ACCATAGCGACGGCCTCATGTTTTCTGCGTTAAAGCTCCGCACCACGCGAATACTGGACACCACCTCACTCGCTGCTTCGTTCGCCAAAGCCATGGAGGCTGCATTGCCAGGGA
>GQW9QTB01BQ9QI
GTGAGAGGAAGCGGAGCCATATCTATGCCTAAATGGAACGGTTTATCAGACCGTGGTCATTTCAGTGCTCATGTTGCTTCTAAAAGGTCGGTTTTCATTAGACAGAACGAGGTTAGTCTTCGCTCCGCACTATTCAAACTAATTTTGGTTATTTGGTAGGCTCTGTTTACTAGCTGTTGTCAGTA
>GQW9QTB01BFXPA
ACGTTTTAAATAAATTGTGCGGGTCGTTTTTGACTGTTGACAAATCTCATATTCAAAGTATTCCTAAAGGTGTCCCCCGGTTGAAAACAAAATGTTTCAAAATTACCCACGAGGTTTGTCATTTACCTTGCAGAGACGAAGAAAACGGGACCGACCAAATTTAGTAAT
>GQW9QTB01DK4HQ
TTTGTTGGTTTGATATTTGTTTGGATTAGTTTGTTTTGTTTGATTATTTTGTTTGTTGTTTGATTAGTTTGTTTGTTGTTTGATTTGTTTGTTGGTTTGATATTTGTTTGGATTAGTTAGTTTTGTTTGATTATTTTGTTTGTTGTTTGATTTATTTTGTTTGTTGTTTGATTTGTTGTTGGTTTGATTAGTTTATTATTTGGTTGGATTAGTTTGTTCGTTGTTTGATTAGTCTGTTTTTGTTTGGATTAGTTTGTTTGTTGTTTGATTAGTTTGTTTGTTGTTTGAAATTAGTGAGTAGCCAGACAAACATGGCTACTCACACGGAGGTC
>GQW9QTB01B2K0C
GACAGACGTGGTGGGCACATGCGGGCTTGTGTGACGCAGATTCTTTGGAATCGTTGCCAAATAATTNAGGGGTTTGTCATGAGCAGTNTGGCGNAAAACCAACTCTGAACGTTGTGTTATTGGGTCAAAGGTGCTTATCTGATAATCTTATGAAGATCAATATTTAGTTGCTGTGATCTTGGCTTGAAAGATGTCACGTTCTTAGAGGACTATAGTCCAGTTTAAAACAATATACATGTATACAGTAACATCACATTTTTGCGTTACCTGAAAACTGCCTGTAAACAGGATGGCGAGCTGTTGTAATAAAGT
>GQW9QTB01AUE3C
AATAAATAATCTTCTGGTTGACGCAGTGAACGATAAACGACGGCGGCGGCGGCAGCACAAGAAGAAGAACCCGACTGCAGGTGGAGTTTCTGTGCTTCTGTCAAGAAATGATTTATTATTTCATAAAGGGGATTTTTNTTTACTAATTCTC
>GQW9QTB01C88OQ
AAACAACAAAAAGAAAACACAAAGTCCTTCTTATGAAGGAGCATTTCTGGAAAATAATTTAAAACAGAAAAAATACAGTTATTGCAGTATACTACAATCTTATTGTTACATGATGACAAAGCACCATCATGATGTACAGGTTTCAGTGCAATTCATTCAGTGTACCTCTCACCATGAGAACACGAGCGTCACGGATATTAAAACCCCAACCAA
>GQW9QTB01CQQW1
TTGGAGGGGAAGTTAATATTTTGTCGACAATTTATAGCTGATTTACGTTATATTTTTAAACCAAGGTGCATTTGAATTGATGAAAACAAAAATCCAACTCAGCAAGCTGCGGTGACCACCGCCGACAAAGTGTTTAATCAAATGCAGCACGCCATTGTGGAAGGTGATATTCCCGCTGGCAGCAAAATAAGCGAACCCGAATTGGCTAAGCGATATCAAATAAGCCGTTCAACCTTACGTGAAGCTTTAAATCGCCTAGAAAAATGCCACCTTATTGAAAGAAAACCCAACGTGGGTTCTAGAGTCGTCAAATGTTCTATTGAAGGTCTACTCGAGCTATATATTACGCGCGAAGCCCTTGAAGGCATGGCATGTAGACAAGCCGCCAAGAACA
>GQW9QTB01BIWOQ
ATAAAGCTTGGGTATCACCCCTAGCAAATAACAAAAAGGAAACTAGCGGTTTATTTTATCAGTAATGAAGGGGACAAAGGTTTTTTCATATCTGGAGGTAAGTCAACGAATGGAAGACAAGATAGGAACGGGTTCAGAAACAGTCCGTGGCAGGCGGTGTCTGGGTGAGAAGTATCTTTTGGGGAAAATGTTTTCCGTGCGAGGGTTTGTCATTGCATTTTTTAGTAAAACGGAGGCCCAACGTACCTCACCTGTGCTCAGGTGTTTCCAAACCTTTCCTTTCCTTTTTTAGAAGGGGCGAGTATGGAAACTTCGATTCTTTGAAAATGAATTCTTTGAATGGA
>GQW9QTB01EPKKX
TCTTGCTAATTTAGCTTTTGAGAAGTGCAACCTGTGTAACACTTTAAACTGTATTAAAGAATGTCTGGAACATATGGAAGAAGAGTGGACCCTAGTAAGAGCCATATCATTCCTCATCAGACAGCTGCGCCCCCAAGTCACTTTCCC
>GQW9QTB01BJNIK
TTTTCACAATTCAGCAGGGGATTCCAGCAATGAGTAAAACACTGCACATGTTGCCACTTGTGGCCGCAGCAACTGCCAAAAGTTGACATTACCTACAAATAGGACATGGAGAACTAGAGACTTGTATTTGCAATTGTATTAAGATTAACGGGGCCTGCTCTACATGCAGGTATGACATGTAAATATGCCTCTATGCTGTGTGTATGCATTGTGCCTTATTGTTTGGATAAGTTTAGGAACTGTGTTCCAACAGGTAATTACAAAGGCCACACCTCTGCATATATCTATGTATACCAAACTTTGGTTGTTTTTGCTGTATTCTTCTTGGATATACTTTTATATATTTAAAGTTTTAGTTAGTATGTCTCACACAAATCAAAAGACAAGTATGTGATGTGC…
>GQW9QTB01DQ8IS
CCCCTTTTCCCCGTACGACGATATTATGTGCTAGTCTATTTCATGGGTATATTCAGAGGGTGCCTAGGGGCTAGAGCCCCCTCCCAACAATTCCATTTCTTAACTATCTGCGCACTTCTTATTCAAATTAATACTAATTTTTTTTTGTCTTAATTACTTGTCCTCCGTACTCTG
>GQW9QTB01AYTQC
GGTGTGTTCAGAGGACACTGTGCCAGCACTAAGGACATGAGGGGTGTCCTCGTCCTCGTCACTGCTGACGATGTAACTCTCACCTGTGGGGACTNTCCTGTTCTGAGGACCTGATGGAGGACAAGGTTCTTTAATCAAACTTTAGAACCACATGTCGTTTGTAAAGACTGAGTAAAATAGATTTTACCTTCGTCCACCAGCTGGATCATAGGAGCAACAGAAACAAGAGAAGAAAATCAGGTTGTAGATCAACACAGTGACTAAAACTCTAAGGAAAGGAAGGACTCGTTGACTGACTGACTGACTTGTTGACTGACTGAAGTATTGCAGACTGATTGACTTGTTGACTGACTGACTGACGGTATTGGTAACTGACTGATTGA
>GQW9QTB01A4SVL
AAAATCGAATAATCGCTAAAAGAAATCATCACTTTAAAAACATGTAACAAATAAAAGGACACTTTCCCAATCTAATAAAACAGGCTTTTAAAAAGGAACTTCATAATATTCTTCAGACAAATTCTGATCCATTTGATTATGACTTCCAGCCCTAAACAGTTTTCCTCACATATTTATTCATGTTGGATTTCCAGCCTCCAATGACAAGTTTTAAAGAATGTATTGAAATATCAAAGATGATGACGTCTAATTCATTTACATATCGTCTTTGTCTGTGGAGAAGTTAATAAACTCGGCTGGTATCCAGC
>GQW9QTB01D0BCZ
AGGCCACGGGGAAAAGACACATGTTCCCAATCGGCATCTTAGCGTCGCAGGTCATGAGCTCATACGGCAACGAATTTCTGACAATTTTAGTCTTTTTCTTTTTACTTGATGGATTCTTGAGCCATCAACATGATTTTGAAGCTGCTGTTGTTGCTCTGAAAAGTCATTTTG
>GQW9QTB01BO1FR
GGCCACTCTCGTCCAGCTCGGAGTCAGAGTCTGGGAGCTGCTCGCTGGAGCCCAATGAGCCCAAAGAACTTTCACATCCCTCCTCCATCTTGTNAGAGTCTGGTT
>GQW9QTB01BXLUH
ATCATCTAACATTTAAACAAAATTAATAATGGCAAATTAAGATTTAAAACAGGCATATATCTTAATGACATTATTCTTTGAAACATGTTTTATTCAGCGAAGAAAAGAGANATCAAAGAATCATGTGATC
>GQW9QTB01DNF6A
TTGTTTGTCTTTTTCTCCGTCCAACATGTCTGACAAGCAAGCGTGGCAGTGGCTTCATGAAGGATGCAGAAACAATATATAAGTTCAATGAAACCCTCAAGCTTGTGCTTTGCAGTGGGCCAAAGTTGCATTTCTTTTCTTTTTTTATTTTAATTTGTTTCATGTAACAAGTTAATTACAAATCTTCGTTTCGGCTGCTATTCGTGTAC
>GQW9QTB01C3H1Q
AGCTGATTCAGGATCAGTCCGCTGGGATCGACTTGGAAAGCGGCATAATAAACACCATCTACCAAGCCAGCGGTGGCACCATTGACTGGACCTACAACCAGGGCATCAAGTATTCCTACAC
>GQW9QTB01DN7IU
AAGTTATTAAACACAAATAGACAAAGGTTGATTGTCATGCCTTATACACTTTGAAAAGACACGTGTAACAAGTTGGTTACTGAGACAATTGAAGAGTATAGTTTCACTGGGTAAAGAAAATATTATTGTCCTGTAAATATGCTGGCTGTTTCTTTTTTCTTCTTCTACTTATTATTATTATTATTATTGAAATAAAATACTTATTTTTGTTATGAGGTCTGTAATTTTCTACAGAGTATTAGTTCATCCGGTTTTCTACTGTATTTTTCTTATTTCTATTTGTTCTCGAGTTTTCTTGACCTATTGTTTTGTTATGCTGTTTCTCTGAATGATTGATGTCTCACAGGAATCAGAAATGAAAGTGCAGTAGCTTGTATTTGTTCCTTTGTTTGCAATAAA…
>GQW9QTB01ANX1Z
TTAATCTTCTACTAAATCATTAAGAAACAAACCTCTGGAGAATAGAATTAGAATCACAGCTTTCACAGTTACAAAAACCCAAACCAAAATAAATGTCTTGACATTTACTGAAGATTCTTGGCTCTTCAACTTAGATATTGCATATATTACATTAATACATGATATGATCTGTTCCTCGACATACATTTAGTGCTAGAGTTTTTTTCCAATCGTACAAATTCAATATGAGTTTTTGAAAGTTTTGGAACATTTGAAATGATTTGTGTCCGATACACTACGACAACTTGATGTTGAACAATTTCTAAAATGTAGTTTTGTATACTACCTTGTTGGTCTTCTGTCTCTGATCCATCTGTTTGTCTTCC
>GQW9QTB01DEZ76
TTAATCTTTGTTTTTCTTTTTGGGCATGAATGAGAAAAAACTCGATGTGACTAGACGACAAATCCAAACTGCGGTCATTTTTCTAAACTAAGCCAAACGGCTTCATTCCTCCTGCGAATGTTGGTATACAAGACAAGTTTCCATAGCAACACCCCAAAAGAATTGCTGCAATTTGATTTTTCCCCCCTCCCCC
>GQW9QTB01DJGGO
TTATTTCCAAATACTTCCCAGAGAAAATTTAAGGAATGTTTGTTCGATAACTCTCCGCTAAGGGATTTCTGGCGCTGTGTTGCTATACTATAGAAAATTTGAGGTCGTAATCCTGNGCTAGGGATTTATATCGCTAATTTTGCTTTAATACCCGAATTTTTAGTTCCGAACCACATTGCTAAGTCGATATACAGAGAGAATTTTCTTAGTTCCCAACCGTATCGATAGGGATGAGTATCGCCAATGTCGAAATAATTGGCGCTTTTACAGATTTCTTGTCACTAGGAGTATTTCTTGAACCTTTTGTCTAAAAGTACAATAGATTAATGAAAGACAAGTAATAAATGTGCTCCTAATCTGACCAAAAAGAGACCATTCTCGGTGCGCAAAATA
>GQW9QTB01A0UB7
TAAGGACAGCACTGCTGCTGCTTTTTAACGTTGTGTGTTCCCACTCCGCAGCACAACATGCCTTTCTGGAGGATATCCAGTCACTCTGACCTGCTGGCATTACACCCAGCACTGGAGTTCGAGTACCTGTAGCTATTATATGCAATACGGACTCAAGCAATGTCGCCATGGACATGGTCAGCCAGGCAGCCGCCCTTTCTTTTGTATAAGTATTTAAGAACAAACAATACACTGCAACTGGGTTTTTTTGTGATTTATTTTTTGTCTTTTAAACTATCTGGATTTATAAACTCTGAACGGTCTTAAGAAGCAAGAAGAGGAGAGAGGAGG
>GQW9QTB01DT56K
GGTTCTCTCCGGTCAAAGGTGGATGATCTCGAAGCAGTGCTGGATGATACGGACACTCATGAGCTTCTTACCGTTGTTACGACCGTGCATCATNATGGAGTTCACCATACGCTCAACAATTGGGCACTGAGCCTTACGGAAACGCTTGGCAGCGTATCTGCCAGCGGTGTGGGGAAGGTAGGTGGGCTTACTCTTGACGGCAAGGTAGTCTACCAAGGAGATGTCGTTGGTCTCGACATCAGCAAGGGTCCACTTACCGAAAAGCTTTACCTCGTGAGCGAAGTCGATCTCCTCGATCTCCTCCTCGACCTCCTCGGCGACATTGCCGGTGAACTCATCTTCGAACTGTTGAATTTCCTCAACTTCAGCCATGATGCCTAAGTTTATGCTGGTTCAGAT…
>GQW9QTB01CTAX5
ATACTGTACATAATGACATATATTTAATATGAGTCTTTGAGCCTTTTGAATGAACAAATCACAGAAGTAAGATTTGAAGGGCAGTATTAGATATTCATCACTGATTTATCCATATGCAACGTGAGCTCCTACATGTTTGCTTATTCGTCTACTAATTCTATTCACTTTGCTTTCTTTC
>GQW9QTB01CFEN2
AAATAAACTCCCCTGCAACGCGTGAAACCAGCAACAAAGACAGCGAGGCTGCAGGGATCGCACTACGTTAGTGTGTTAGCCACCACAAGCACGTACTACTACTTAATTAACCTTACTTGATTAGATCAGCACAAGTACTGACAATGCTAACCAACAACAACACAATCTAAATCGACCCTAAAGGTGATGATGATGAAGACGCAACTCGAGGGAAAAACTTTGCGGCCTTATTTCTAACCTTGCCAACAACATAACTGGTTCACGAATACGGAATCTTTATCATTCACAGGCAGACGTTAGGTTTACGAGGTTGTAAAGTACAGAAAACAGGAGCTACGGCTGACTCGCAGCCGAAAACACG
>GQW9QTB01CCOO4
CCAGAAAGCAACACATTTCTTCGATCAAAATTACTATTTTCTAATCCTTAAGTAATCTCCTCAAATACCGTTACTGCATTCTCAAAGTTTTTTGGTAAGCGCAGTAGATTGACAGCCCACTCTGATGACGATCTATAAGGACCGACGTGAGAAATAACCACTGAGAGAAAAGGAGGGGTTTAGTTTGGTAGCTGTTAAA
>GQW9QTB01CKIHZ
TTTTTTTTTCTACATGTGGAGTATTTTGTTTTTGTTTTTTTCCTTCTTAATTTTCCTTCATATGGTCCTCAGTCCAGCTAATCAGGGAAACACATAAAGAACACTTTGACAAAGTGAGCCATGGTATGCATTGGGGATTACGTTTAGTATTCTGGTCACTTTCTCCCAGACCTGATGGGGGTCTTCAGTACACTCAAAGCCATTTTGTTTGGCCGGAGAAGGCCCTGCAGCCCATCTGGCCAGTAGATATGCTCCCAGAAAGAAAGGCTTCCTGTATGGAGAAGACATTGAGGCATTGTGCTGCACTGATGTATGTGGTTGTTAGTGTCTGCGGCTGCAGCTTCTTGTGGTACAGCAGCTGAGATACGAGGTACGGGCAGAATTTGAAAAATAAACTGC…
>GQW9QTB01D559Z
ATATGTAAATGGCACAATTGCATAAATCATATTTAAGGTAACCCGTGTACTGTATGTGGCCAGTGACTCCTGTACATGACCAATCCCAGATGTGAGGGGTTGTTTCCCAGGCACTTTTCTGTAGGCACTTTAACGGAATCATGCCATCTCGAAAGGGATCTTTAATAAAGTCTATTAAAAGGG
>GQW9QTB01AIQWZ
TTTTATTCCCTCAGATTTCTCCGTTTGATATGTGCTGAGGTAGATTTGGTATACACAACAGTCAGTCAGCTTATACATACTACATTATTTCCTACATTGNTGAAGATAGATATTTAGATTTTAACGAGAAGCTTAAGCAACAGAGATTTTTATGTGAATAGATTATTCCATGTAGTCCGTTCTCTTTGTTAGATGGCGAATAAACACTGTTTAAACACTGTTACACAATTCAAAGCAATGCTTTTCCCCCCAATACATTGCTCATCGTATTTAGTACTACATGTCTGTTCATTTTACCACTTACAGGTGTATTTGTAGATGTGATGTTTGCCAGGACCAGTGGTCACCTGTGGGTCCTGTCTTGCATTCGTGATGTCTGTACCGTACTCCTTCACTGAG…
>GQW9QTB01D3FZ3
AATTAGAATGTAAAAGAAAATAAATAAATAAAACAGAGTTTAGATTTGAAGTATTTGGGACTTAGATTGTAGGGTTTAGATTTGAAGAGTTTGGTTTGAACTAGGGGAGTTTATTTTATGAAAAAATTGAGTAAATTTTAGGGAATATAGAAATAGTATAGGAGTAAAAAATACCATTCTGCTACCACAGGGCTCAGCTTACCCTAGTTTAAATGCATCATGTGGAACGCTCATCAGTGTCAGCGTTGTGACCAAGGGTGCCGGCAGAAAATTTGCCAGGGGGGGGGAGGGACGCGAAAT
>GQW9QTB01CDTF4
ACATTCTGTTCATCTTAGTAATGTATAGACGACATAAATCGGAGTAAAAAAGAATTAAAAGAGGCATATTTTGGTAGTATATGATTTTGGTGATGATATTACATGAAGTTATGTTTTCTTCTGGAGAGAAATAAGGCGATATATAACTCCACCTTGATAAAAAAATCTCCTGGTCACTGTTTTGTAAACCGCTGCGACAGTGATGTTTTTTAATTTCTCGACACTGAGCTGCAGCCATAAACTCACGTACAGTAACTGAATAAACACCGTTACTTAATGCTTTATAAATACAATTCATGATAATAGCCACATATCTTTACCCCCACAGCTACCAGTCCTTATCGGTTATTGCTTTGAAAAAGTTAAAGGCAAAATCTGAAATTTTGAAAAATTGCATTC…
>GQW9QTB01AZNDK
AGGGGTAGTGAACTGTAGTCTTTGATCTTTCCACTGCATTCAGTTGAAAAGATTCAGGAGTACGGCTGCCCTCTAAAGACGTCTCAATGTTAATCAGTGAGAAGATTCGTGGACGAGCTGAAGCAAACTCCACATGCAGTGGGCACACTCAGTCGGTCACGGACAGACATAGCTTTTTAATGACTGGTCCTTTCATTTGTTGGATAATAATTACAAGTGTCAGGCAGGAAATCCAAAGTGTGAAATAGATTTAAGAGGTTAAAGTATGACCCAGAGAAGCTAGAAAATGAAATTCTGGCAGGACACAGATGATGGCCGCCACGGT
>GQW9QTB01C1SUG
TTTTCCGTTTCCTCTAGTGTGTTTTATATATACACTACTCAAACTAATTAAGGGGAAAACTTAGATCGTCACACCAAGTCAGTTAAACTTCAGGGATTATCAATCAGTCCATTTAGGAAGAANAAGTGATTGTGAATCAATTTCATCTGCTCTGGCGCCCCTC
>GQW9QTB01DTJKE
TTTACTTGAAACAGCACCAAACAAAACCTGAAAGTGAAGCCCCACAACAGCAAGAAGAACCTCTCATCTCCCAAGGCCCCCTTAAAGCTCGGCCCCAGATGAGACATGGACAATTATTAAGAAGTCTCACACACACGCGTGCACACACACACACACACACACTGAAGGACCACCATACTAGTAAAAAAAATAAGCACAAACAACACATCACACTCACACAAAGACAT
>GQW9QTB01DZ0OL
CGGCTGCAGAAACTCGGCTGCCCCGGACACATGGACGCCGCAGAAACAGAAGGCTGCACACTGCAAAATATACATCCCTGACGAGTCTGCCAGCCTTATAGTGAGTCCTAGACTAATACAGGCAGTGGAATCGGATTTTTTGAAATGTAATTAATACTCGTTTATTGTAGCAACACAGTTGAACATACAGCAGCTCTCAGAGAGAAAGTCCGGTACGGAATCAGATCCTGATCAGATGCAAAAACTTCCGCAGACTTTTATTTTGTGAGTTTTAACATTTCAAAATTAATAATCGGTGAGGGGCTGCTGAGGACATTTAAAAATATATCTTTGACCATTAAGACAATCTCGATTTGCAGTCACAACTGATGGATGCTGTAAGAATCAAGGACTGAACGT…
>GQW9QTB01EQNRN
AAAACACAATATTGTCAGAATAGCAGCGTGCTTTACAGCTTCTACTCTAAATCTATTACACCACACCTGTACTGCAGCTCAATGCCGTGTCTACAGTCCCTTTTCTTTTTTNTTTATGAGTCGCCTCTTACCATACTATGACGTACACCCTACCC
>GQW9QTB01DIAQ5
ACGATGCCATTAAAGGCAGGGACATGATGTTTTGAGGAAGGATAAAAGTTAGTTCTTGAAGATGCGTCGTGAGTNAATAGTTTCTAATGTGAGAATATTCCAGTCAGAAAGGTGCTCTGGATTTAAAGGCACGTCCGCCAATTCTTTCTCGGTTCTGGATAGTCAATAGGTTGTTGAGTATGTCCAAGCGGGTTAACGGGATTAATATGGGTTAGGATATTG
>GQW9QTB01DKYBK
TGTCATGATTAATTGATCAGAAATATTGTGAGCTATTTGTTGGGCAAGACCGTAAAGAAAACAGATGTAACAACTGCACGGCTCATTGCTTGTGGTTACTGCGCTGTATTGTTTGATTCCAGGTCATATCATGTGGTCCAAGGATGAAGAGAAAGAGAGAGAGAGAGAGAGAGAGAGCACGCATACAGTGACATGAGGACGAGAGCGGCGAATAAGACTGGTCGAGGAGGTCCATCAGCAGGAAACGAACTACCAACCAACTAACC
>GQW9QTB01C4GVS
AGACAGTTAGAATCTGGTGTTTTAAGCCCTTTAATAATCCCCCACCACACACACACACACACACACACACACACAACACACACACACACACACACACACACACACACACACTACTACTACTACTACTACTACTACTAC
>GQW9QTB01BFF1D
TCTCTGATGTGGACCCCACCCTGCTGGACCGGTACCTGCAGCGCCTGGCTGGAGTGAAGCAGCTGGGAGCAGATTTTCTGACCTGCTGCAGGAGGAAATAAACTGTGTCAACATGTCACTGAAGGAGGAAGACCAGAGTATGGACACACACACACACAAACACACTCTGACCTCTGTCAGTTTTCACATGCATCCTGGAAACAGACTAAAACTCAAATGTGTATAAGTCTCAGTTCATGTTCGTTACCTGGAGCCTGACAATGTCAGATTTACGTCACATTACAGCAGGGATGACACCATCCCAAGGATCTAGTAGTCGGTACCCATACCACCAAAAGTACACGATACCAAATTCAATACCACGGTAAGT
>GQW9QTB01ACV6H
GAGAGGATCACTGTGGAGCTGGACTGTGACAAGGGAAAGGTGGTGTTCACCAACGCTCAGGATTCGACGACAATACGCACATTCAGAGACAGATTTCAAAGAGAGGATATTTCCCCCACCGTCTCCACCCGGACGTTGTTACGGGGAGGGGGAAACGTACTCCACG
>GQW9QTB01DV326
GAAAGCAGCAGCCGCAGTGTGTTGCCAGTTCGTCGCCAACGATTTTTCTTTTTGATATTTTCGGCGACAGAACAGGCGAATGCAAACGGTCTCGATGCAAAGGGCATTTACTCACCTGCGCTACAGGGGGAAACATCGGCTGGTGAAATTCGTTCCGTCAAAACA
>GQW9QTB01A7SK3
ACGTACACAGAGCAGCCCTGGAAGTGGCTCGCAGGTATAGAACACATAGGCAGACTAAGAGACAACCCCGGGTCGTACGGTGTTTTGGGTTTTAGATCGTCGGACACACTAGCTGGGTCGGCCAGATGCACATCAACTTCACATCACTTTTTATTTGCAGACATCAAACGTGGAGAGGAGAGAACAAGGTCGCCT
>GQW9QTB01B8VPF
TAGGGAGGGAGGCGGGTCGAGAAGAGGGACTAAATCCTACAGGTTTAATGATCAGTTTGATATCAAGACTTCCTTCCCATAAAAAGAAGAAGAAAAAAGAAAAAGGTA
>GQW9QTB01DW5PZ
AGCGTGCTGAAAGCAGCGATATGGAAAAAAGATTAGGACAACAGGATAAAAACTTTAATGTGTGAGTAATTGTGGNATCAAGCAACAGTCAGAGGGCAAACTATGGTGGGTATGTGTGACTCCTGTTTGTACCT
>GQW9QTB01CPYAO
ATCTGTGATTGAGAGCATTGTTGAAGAGGAAATCTTGAGGAATGGTAAACACGATTGTTGCAGTGAAACCGAGGAGGAGGAGGACAAGACATATTGTNAGTGTTTGATTTGCCTCAAACACAAAGTAATTCATGCTTCAGGTAAAGAAAAG
>GQW9QTB01BLGHN
ACAAGTAGTCTTTGTGCTAGCTACCGGCTGCGGATGTGTGGATCCAGACCCAACTTCTCGTGACAAGGTAAGATGCAGTTCATGTACGTGGCTGTTTTAAAAAAGAAAAAAGGTAAA
>GQW9QTB01AVCAT
ATTAAATAAATGCCTGTGTAGTTTTTTGGGGGGTAGGTATCATTTGTAACCAACCGTCGATTTCCCTTCCTCTCTCTCTCTCTCTCTTCTCTCTCTCTCTCTCTCTCTCTCTCTCTCTCTCTCTCTCTCTCTCTCTCTCTCTCTCTCTCTCTCTCTCTCTCTCTCTCTCTCTCTCTCTCTCTCTCTCTCTCTCTCTCTCTCTCTCTCTCTCTCTCTCTCTCTCTCTCTCTCTCTCTCTCTCTCTCTCTCTCTCTCT
>GQW9QTB01DKH3R
CTGCCCGTTATTGGATGGGATGAAGGAGACGTCTCATCAGGCCATGAAGTGGCAGCTCCCAGCAGGCTACAACTGTACAGGGGATCAGTGTCAGTGAGTCAGTGTTATAGTACTGGGTTGCTATTAAAACTCAATTATATAATAGGCTATTGGCTGAAAACGACTGATTGGTCGGTAGAACTTTTATACGTGTTGATCTGTCATCTCAAACATAACT
>GQW9QTB01BMMWB
TCCCGCCACATCGGTAAGGTCGAGATGAGCGGTGAACAGCATGCAGGTGTGACGTCGTCTACTTACATCACACATGCTGCACAGCTGCCTAACACAAACTAACAGCCTTCAGTACAGTTAATATGTACTAGCATTCACACTGTGTGTAGCTTCTTTAATTAATGATGAAGCTCTGACACTGATTTCATCAATTAACATCAACTACATTTCTTTGTCCCAAGAATATATATATAGAAAAAAAGACATCATTGCTTTTGCTGTTTTGTTTAAATTGTTATGATCATTCAAAAACTAAGGGACCAGCCTAAATACAAACAGAAAATCCTCTGACCCT
>GQW9QTB01BRBX6
TCCGCGTAACTAGTTAGCATGCCGGAGTCTCGTTCGTTATCGGAATTAACCAGACAAATCGCTCCGACCGAACTAAGAACGGCCATGGCACCACCACCCACAGAATCGCTGAATTCCACTTGTCCCTCTAAGAAGTTGGACGCCGACCGCACGGGGGCCGCGTAACTAGTTAGCATGCCGG
>GQW9QTB01DQEA4
ATTCGAAAAATTGGAATTGGCTCTGCAAAATCGAATACAGGTCGAGTATATGTCGTTGTGAACTATGATCCACCGGGAAATTACGTAGGAGAATTTTCCATTTGCGTTCCATTCTGGGGAGTTTCTTGCAAAGAGTGGCCAACTACCATCAATAGAATCTTCCAGCTCTGAAGATTCAGGTAGAGAAGAAGGTGAAAATAAGAAAGTTGGTAGAAATACGAAAACAGCATTTAATAAGATGACTAGCGAGTTGGAAGAGAATGCTGAACATGTTCTATCTAAGAAACAAGAGACAGTAAACAACAAAGCAGAAGTATTTGATAAAATACCTGAAAGACTTGAAGATGTTAACCTTAAGCAGGGTACTGAGCCTTCTTCTTTGAAAGCAATGGAAGTATT…
>GQW9QTB01A8KGM
TTTTAGAACTCAGACCAATGGAGTCTTCCTCTTGGAGGCAAAGAAGAAAACACGGAAGACATTCCAGGTGAGTTTACCTGTCACACATTAGGAGAATTATGCGGTAGAGAAAGCAAGGCACAAGCCGGACATTAATTTGAGTTACAGTTAGAAAAGATCATTGGATAATTTACAGGGTGCAGAGGCAAGATTGTGTGTATTCTGTTGCTGTGTTTTGCGTGTGTGAGAGCGGCTCTGACCTGGATCCCCTCCATCTCCCTGTCAGGACGCAAAAAGTCCAAACTCAAGACTCTAAAAACACGTCTCTTCGGGAGGAGTAAGAGAACGGGCGGAGAGGGAAACGCCGAGCTCAGCCAATCGGCCAGCGACATTACTACAGAGAAGGGATCGGATCAGAGG…
>GQW9QTB01A3KHP
TTCCACCCTGTTCACCTCTAAATCGTATCTCACTTCTCTTCTTCACCTGCCTCTCCACGGAAAAATGGCCTTGGATGTAAATGACTTGTACATGAAAAGTTTTTTCTACACTATTCTAGATTCTAGGTATTTTTATAGCCAGGAGAGAGAAGAGCATTTCTTTTTCTTGTCTTATGCTGAGAGACAGCTGCCTGTATTCTCCTCTAGCATGTAGCGTGTACAGTATCTTTGTTTTTTTGTTTTTTTGCCATTCTAGTTGGTACTTTTAA
>GQW9QTB01EOIQY
GAACCCTCCCTTGTAGAATAGTGTGTAAACTCTGCTTTTAAACACCATTAAAGCACTTTATTGTGCACACACTCGCCGAACTATTTCTGTCATTTGAGGATGAAGTNATTTAGGGGGAAAATAATTAAATTCTTCCCACCGCAATGATTGTCATGTGCAGTGGTGATTGTGTTGAGTCTGAAATAATTCAAATACATGTTTTTTTTCTTTACTACTAAACGTAACGTACTAGTTTTACGGTTTAACGGAAGTAATTAACTAAAACTAAAAGTAAGGTTTAGGTTTTTGGTTTTAGTTTTAAAAGGGTT
>GQW9QTB01AI28I
ACAGACAACTCACTTTCAGAGAGGACTGTCACTTCTTGGACCTGTACATCCAAACACAACAGCAGATATGAATGCAAAATATGCCTTGGCACTGATCCTCGCTCTGCAGTGGCCGCTTTGCAGATCGCATTACTTCAGACGCAAAGAGTGTGGTGGGAATCTGTGGTGTTAAGAATGAAAAATC
>GQW9QTB01BGEZM
TTCAACTCCTATTCCAGCTACGATTTTTCAAGCAGTTTCTTTATTTAAACTTGGTTTAGAGTGTAGCCTTATTATCATGAGCGCCAAAGATGATGTGTTTAGAGCTGTCAAATTAAAGAACTATAGTAATTTTTCAACGGTTATGCTATTTCAGAACTTTCTAGACTTTTTTTTACCT
>GQW9QTB01C48D4
ACCAGCAGAGAGAGAGTAATCCCCTCGGTTCTGACGCTCAGCAGAAAAACCACAGCGAGATAAATCGATTTTTTCATCTCTCACGGGCTGATTTCTCTTCTGTCCTTTTTGGTTTTCATTGTTGTTTTTAAATCAAAACATGTGAATATGATCTAATCTCTTAATCTATTTTTCCATTTTGTAATTTATTTCATTTACTTTTTATTCCACTTCTTTGGAGAAATACTGAAG
>GQW9QTB01C4I8H
GCTGTAACCACTCTCTTGCTGCACGCTAAATGCGTTAGCTTAGCATAAGGCAGGGCTTTTCACATTTTGCTGCATTTTAATGTCACATTGNTTTGCTGCGTTACACCTCATAGCGGTTTGTGTTTTTTCAACGTTAGGATTCCTTCAGTGTTAATTGTTTTAACCAGGAGCAGAACTATCACCCCTCCCATAATACAAACTGATAAAAAACGCAGAATGAAGCAGTTTTCACAAAATCTGTATTTCAGCGGCAGTAGGATGTCGTTAGCGTTAGCTCGAGTCATTCCAGGGGCTCTGCTCGCTTTTTACATTCGGATTATTTTTTGTTACTGTTAGCGGAATTTTAAAGGATCAATGTTACAAACTTACTTTCTATCAACTTATCATGTTTCCACCTTG…
>GQW9QTB01C7OWA
ACCTTCGAAACCAGAAATGAAAACACCTGTGTGGATGAGCTGGTTTCAAATATCTTTATTTGTGTTCTTAATATGAATATGCAACATCGTCCGCTTCCGGACAATGTTTGTCTTGCTTCCCTGAATGTAAAAGCATGTACTGTATGTAAATAGTGTGAATACATATGTAAATAATAAACTGCAATGTG
>GQW9QTB01CXU18
AAGGGGGACAAGAGATGCAGCGGGGCCCATCCTCTGACAGATAAAGAGACTATTATCTGGGCTTTGAGATGCAAGGAGCGTCGATGATTTAAGGACCCCGGTGCTGCCGTCTTTTTGAATCGAATGATTCCCGAGAGGAGCCGAGGTTACTGATGTGGAGTACAAACCGTGCTTCTTCTTCATCATCATCATCATCATCATGGGCTCCTGTCTGAGGCACTTAGATGGACATCAGGCGAAGGAAGGAGCGGCCTTTTCTTCCAACCTCGTTGGTTACAGCACTAGCACTGTTTTCCTGTGGAAATGGCTGGAAGAGCTCGGTAATAAAAAAAAAAGAAACCCGCAGAGAGAGGAGAGATCCACCCCGGGCATCGATCTGTATTATAAATAATGGGCTGA…
>GQW9QTB01BF4I3
ATGTTCCATTGACTGAATATCACTTCATATCATTTTAAGATCTAGTGAACATGATACATGTAGAATCTGACAACATATGAATAGTNAATTAAATATTATCTTAAT
>GQW9QTB01CGAI2
ACAGTGGGAACTGGAGAGCAGAGGTGAGTGTAAACATCAGACATGAGTGTTAGATTATTTTCTATTGTTAACTGTTGTGTGCAAATGTATTTAGTCATGCTAGTGATTGAGTGAGCCACGGAATGGCCAGTCGGTGCTCCACTCATCATTCCGAACTTATCTTTACAGTGGCGTGGCCAATCCACCACCCACGCATCATTAACATAGTGATCCTTTTTAACTACAACCAATAAATAG
>GQW9QTB01DNOKP
ACACTAGAGGAGGGGCCGCTCCGCTAATCAACAGGAGCTCGGCAGTGTTGTTAGCATTCCACCCGGAAACCAATGGATACTGCTGACAACAAGCTATCCTGTTAGCTGTGTGAAATGTTTGCCCTTCTAGATGTTAAGAAACCTTTTTTNTTTTGTTCAGTCTAGCTGAGACAAGCGCACAGACTTATTTCG
>GQW9QTB01BDHVL
TGCATGTGTGTGTACGTACCTGTGTGCGTGTGTGCTGAAATGAGAGGAACCCCTAGAAAGTATTTTAATGNTATATATATATATATTGTACTTGTACAGGAGGTTGGTCGTAAAAC
>GQW9QTB01CAEOE
TAACTAGAATATTAACTTTCTTTTGTCTTTTTGCAGATTTATGTCGAGGTGATTAAGTAAGCAGGTTTCATCTCTTCAGGTGGTTTCCACTTTGACCTCACGACATCTATCAGCTAATTAAGATATCCATCAGGACCAGCTCT
>GQW9QTB01B26L1
GGCCGATAGTTGTCCAGTTGGCTGAGATCTGACTGAGAAGGCCGCAGCATAATGAGTCTCATGTTATTTCTACCCTAAATCCATTCAATGACTCATGCCAGATGGATGGGGGCTTCTGTCCTGTTCTCCACTCATTTTCAGGTGTTCCTTATTTGTCAACCAAGTCTGTATAGCTGCCTAATGCTCCA
>GQW9QTB01BH89X
CTCGTGTGTGATTGTATCGACAGTCTCATTTATTCAAAATTAAAAGATTCAAGCATGAAAAAAAAANAAAAAAAAAGTACTCTGCGTTGATACCACTGCTTACTCTGNGTTGATACCACTGCTTACTCTGCGTTGATACCACTGCTTACTCTGCGTTGATACCACTGCT
>GQW9QTB01AQ4ZD
TCTGTTTTCAAAAGTAAATAAATCATAAAAGTACTGCAAGTACTCGTGGTATCATCTGTCTAACGTTTTTAAAATAGTTAGTGTCTGCACTTTGTAAGGATCACAATGTACAAAAGTTAAAGAGCTTTACTTGGTGTTGTCAGCATGGCTTCATATAAGGCTCTGTTCAATCCAGTTCTATCTAATATATGTTCATACAGTGGTGAACAGATATTTGTCACAAATGTACACATGCCACATGCTAAAAGGAATTGCGATTTGAAAAAAATTAAAAATAAAGTTACTATTTTCTTTTTCTAAATAATTTTTAGTTTCAGAAAGTAACCCTCCCTTGTAT
>GQW9QTB01D61UI
ATCTGTCAGGATTCTGTATAAACATCATTTTGTTTTGTCCTCCCTCATTCCAGGATCTGTTGAAATTCCCATGTCCCTTTTCTTGTGTGTAACTCCTCCGTCTGTTGATCTGATCTCTTATGTCTTACAGTAAGTTGTGGGAGAGTGTGTCATGAATGGGGCTGCTACTGTAATGTTTACAGTGCTGAGGGAATAGAACCTCTGAGCCATGAAGTGTTGGAGCTGTGTCATTTCTGTTCAGTAATAAAGGGCCACGACGAAAAAGGCTTTTGTAAAATGTCAACTGAAGATGTTTACAGTAAGTACTGTATGTCGAGGGCCTGTACCCATCATACACTGTGTTACAGTTT
>GQW9QTB01DKQRQ
TGGGGAGGAACCCATTTACAAGAGTCCCATTAACCAGTTCCAGAATCCCTAGCTATGGGAACAAATCCACTGCTCTTTAGGTCAAGTTCGTATCCACCTGTTGACTCCGTTTACCTGCACGAACTCTCCTCTGGTTTGGTTTCATGCCG
>GQW9QTB01CMO1Q
AGCCAAGCCAGCAGGGCTCTCACTCAACTAGAATCACCAGCACATCATCTCCATCCGCAAGCCACCCCTGATTTTCATCCAGGAGAGGGCGGGTTCAAATTAGGTCTAAGCTCGATGGGTCATGCGGTTCCTGGGAGAGTCATGCGTTTTGGCAGCACCAGCTCCAGCCCTCCTGTTTCTCCTTCTCCGTCTGAGAGGTCGTTGGCAGGGATGAGTCCAGATGAGACAAGCTGTAATGGAGACATGTTTGGGGAGATGGTGAGATCTGTGAGCCCTCCTTCGTACTCAACTACAACCTAACAACCAACTCTCCTCAACCCTACCGTCAAACTAATACTCTCCACTTCTACAGTCTCTCT
>GQW9QTB01BDB44
ACAGAGATCTTGCTGTGCGGCATGTGACACATCACGTGGCAAATGTTGCATAAAATCAAAAGNTAGGAANGTCAGCACAGGGAGGANAAATTAAACAACTAATATTAGTAGATATCTGAGAGCAGACAGACTGAAGGTTCATGTGACTCGGCACAAACTAAAGGGCTCTTTGAGAAGAGAGAGAAGGAGAGGAGGGA
>GQW9QTB01AZZQU
TTAAATTGGATTCATCGGATTCACAGGACACAACCGATGGTGCTCTGAGATACTAGGGGGGAACGAAACAATAAAGAAATGTGAATTACAAAATAGTGAACAATAATGTGAGGTAGAGAGACTACATGTTTTGTAAAAAGAAGAACTGAATGTACTGTCATGCCAAAAAGGTTAATTTAAGTGTGTGCGTGTATGTGTGTGTGTGTGTGTGTGTGTGTGTG
>GQW9QTB01DFPDW
AAAGTGCCACAAGCTGCAAGATAAAAGCTGCATTCTATCATTTGTATGATACACAATTATTCTAGGGGAAATATTTGGAAACAACGGTTTCACATTTCATGTTCATCGTCACTTCATTTTGTTGACATCTCATTTTTTTTATTTTAAACTCTAAATTAACTTCCAGGTCCCTTGTCAACTATTTCATTATTAAC
>GQW9QTB01DDD2O
TCTCAAAGCCCACTGGTTCCTGTTGGAGATGTAAATCTTAAAAAATGTACATTTTTACATTTGGTCAAATGGTGCGTTTGTTGGGGCTGTTGTCAGCGACCCATTAATCCACATTTGATGCTTAAGTGAATATTTAGGGTAACTAAAATGCCGTCATGGGCTATTGAGTCTAATTAATAGAGCTGCAACAGTTAATTGATTAATCGATGAGTAATAGACTACTAAATTAATCTGCAACTATTTTGATAATCGATTAATCAGTTCAAGTAGTTTTTATGAAGAAAAAAAGGCAACATTCTGTAATTTCAGCTTCTTTAATGTGAATATTCTCTGGTTTCTTTGTTCTTCTGTGACAGTAAACTGAATATCTTTGGTGTGTGGAC
>GQW9QTB01BY4C9
TGTTGGAAGAAGGAGAAGTAGAAGTAGATAGCCTACTTCAAATGGCCCCCATGACCATAATTTAGGCTATGGAACCGTTCCTGAAATTTTAATTCGCCTGTCAAAACTGCCTTCCAAGATAGTATATAGCCCATCGCCCCCTCCCCAACTTGTCACCAATGGGACTGAAATTAGGAAATAAAAATAGTAAATATACAATTAGATACTTCATTTAATGGTCTTTTCGTAGCTTCAGAACCCCCTTAACTGCGCCCAGACATGGTCTTAGGCTACATACAAAATTTTTAGT
>GQW9QTB01B2EDA
TGTTGAGGGTGGAAAGAACCAAAAGGAAAATAAGATGATAGAGCCAGAAACAAAAAGGTCAGCATGTCCAAACAATCATAACCTAAGGATCCACAAACAAAACATATAAAAACACCGGGGTTATTTACACATGGCAGCCAACGTCAGTTAGGACTCTACCACACTGTGCGGTCTCAGCGACGGAATAGGTTATTCTACGACTGTCAGCTCTTGCATCCTGAGATGTACCTTAATGAGCCTAGCGGGATGTTGGAAGGAGTCTCTCATTTCCTGAAACCC
>GQW9QTB01DDQL2
TTTGCAGTTGGACTCTGAGGTACGACAAACGTTACTTGAATCATCTTGACGTTACAGGAAGTAGATTTACAACACGTCTGCTGGCGAGCGGCTCCTCCTGCTGGAGAGAAACACGTACGTCCTCGTCTGTGTTGCAAATCATATTCAAACCAAAACATATATTATTATCGTTGCATGCTTGGAAAGTGGAGCATGTGAACAGTTAATCTAAAATATGGGAACAACAGCAACAACAACAACTCATCGATATCAAGTTCATTCAGATAGTTCTGTTCGACCAGTGGGTGAGTTATTGCTAAATCTCTATTTTTTAAAAGCATCATACTGTAAATGTTTTATACGGAGAAAATAAATATCGGTTAATCTTGTGAATTATTTGTAGATTTTTAAACATTTTTA…
>GQW9QTB01ENDH9
TGTTGCTGTGACTAATGCCCTTTTCCACTTTTATTAGATTAGATGCACACGTTCTGTAATGTTTGGAAAGCACATTTAAACCGTGGCTCACTTAAGCTGTTTTCGGACATGAACTCTGGAACATTTTCCGAAAAATTGGGTCTGGACTTTTTCCGGAGTTTGCCATTCACATTATGAAGAACGAAGTAGGAGATTTTCCATGTCAGACGTGTTCACAGCAGCAGGAAAATTAGTGGAACATTCAGGTGAGGGGTGGCGCCAGGGTAGAGCGCCCACTCTGCTGTATTCACACATGGGCTCACAGACATTTTTTTC
>GQW9QTB01EZCDK
ATCACATCTCGCTCAAACTGAATTGGTTTCGGCTTTGAGGATGAATTTGGGAATCAGCGGTAGCATATTGGACTGGTAAAAGATGGTGTGGGTGACGTGNT
>GQW9QTB01BSCEW
AGCCACACAGGAGCAGCAGCAGNAACCATGAAGTTTTCAGGNTCCTNTCCCTTTTCTGNTCCCTACCTGCATGTACCTGAGACTGGCACAAGGCACACAGGGGATAGG
>GQW9QTB01AE5RZ
GTAAGATTATTAGTTTAACTGAGAAAAGTACTAGTTGTGGTGTTTTGACAGGCCTTGCTCTAAATTTGTAGTGATGCTTTTATTTCGTCTGTACAGTTGTACATTTGTAAACGTTATGCTGTAAATGGGATGTCTTTTACAC
>GQW9QTB01D3S1K
GTAGACACTATTGTAACGTTACCGCACAGCTGCAAGTGTTGCTAGTAAAACATAAAGTAAACAGTTCTCAAGCTTTTCGAATGAGCATTAGCTTGATGAGCTGAATCAAGACGGATAACACTGTGGGAAATCAGAAGCTAATGGATGGAACTGAGGAAACCAAGGAGGCATGTTGCTTCCACTTAGCGCAGAGCCGAGGTTGAAACAAGTTTACACATTGCAGACGACGCAACCCTGGATAAAGAGTTTCACCAGTTCATGAACACGTGGAAACGCACACACAAGCTAGCTGCAGTGAGCTAGTCAGCTGCTCAGATAGCGAAAGGCTTGTTGACTGACACTGAGCTGTTGGCAGTGGCCAAGGCACTTTACTTTGAATGAGGAATGATTATTATTGAT…
>GQW9QTB01AZV7I
AATTATAAGGCTAAGGCTTCTCCTTTCAGTCAAGTATTATAAATTCAGTTCCTGTGAAGTTATTTATTAAATTAATTCATCCAAACTTGGCAAGGGATTCTCACATTATATAGAAAGAGCTTGTTGTGGCTAAATGAGAAGATCTTTATGAACAAATATATCATCTGCTCATGAAGTTTTAATAGGTTGATCAATATATTGTGGTGTTCTTCTATTAGAGGCTGAAGAAGAGAGGAGGTTGTGGTTGGGAATAAAGAATAAGGAAAGTTAAAGTGAAAAGAACAGAAGGAAACTTTGAAAACAGATTGTGTTATCTCTTTGTCACATCAGTATGTTAACAATAGAGTGAGGGG
>GQW9QTB01DEWIG
GTCTGCCTCCCATAACCGAGGCTGCGGGTTCCAGGCCCGGCCAGTGCAGTAAAATCATCCACAACAAAGAGAGGGAAAAGCTTTGTCCAAAATCGCTTAGTGTCCCTTTAAGTGTCCTGCATTATTAATCTTTTTCAGCTCAGCGCGTTTTGAGGGTTCTCTCAACATGGACCTGAACGAGATCGCCATGAACCTGGTGCCTTTCCCT
>GQW9QTB01CI6HL
GACGAGAAGAGACGAGAAGAGACGAGAAGAGACGAGAGAGAGAGAGACGAGAGAGACGAGAGAGAGAGAGAGAGAGAGAGAGAGAGAGAGAGAGAGAGAGAGAGAGAGAGAGAGAGAGAGAGAGAGAGAGAGAGAGAGAGAGAGAGAGAGAGAGAGAGAGAGAGAGAGAGAGAGAGAGAGAGAGAGAGAGAGAGAGAGAGAGAGAGAGAGAGAGAGAGAGAGAGAGAGAGAGAGAGAGAGAGAGAGAGAGAGAGAGAGAGAGAGAGAGAGAGAGAGAGAGAGAGAGAGAGAGAGAGAGAGAGAGAGAGAGAGAGAGAGAGAGAGAGAGAGAGAGAGAGAGAGAGAGAGAGAGAGAGAGAGAGAGAGAGAGAGAGAGAGAGAGAGAGAGAGAGAGAGAGA…
>GQW9QTB01AW2LZ
AGGGGCCAACACCAAAGTAACCTTTGATGAAGGAGGAGAGGCTGTGCAGTTGTGGCCACCTGTACAGCGGGCCGTGATGAGGAGGAGGAGGAGGGAGGAAGTT
>GQW9QTB01DAABI
AAAAGCCAATCTCTGACTTTAAGACTGAAAAGGAATGCCAAGCTTATCCGAGCTATCTGAGAGAAAGATAATGTTGTTTCTCACTGTCCATAGTCTTTGAGTGGAGCCACTCGGCAGACAAACAAGCACCTTTTTAAACATGTCTCGGCAAGTGACAAAATGTC
>GQW9QTB01DIDBX
TACAATGTATGAATGTAGATAGTTATACTCATGTGAAACCACTGCCATAGACTGCAGTCATNATGAAATTGTAATGTGTTAAATATTTGTAGATTTGTGTATTAAAAAAATTATCATCTGGTCGTAATTGCACATCAACAACAAATCATCTCATCGTTATGGGGGACGTGTTTGAAACAAATTTGAAAATAGTTTTCTGTAAAACTTGGC
>GQW9QTB01DJMX1
AAATTCCCCCAATACATACGAGCCAGTACAGAAAAGGCTCACTTCTTCCCAACTATATAGCGATGCGTGTTACATCAGATGTCCAACACATCCACTGATGGAAAACCCAGTTTCTTTCTGTTCTTTTTTATGCGCGTGGAGAAGGTAGGGTAAAAAAAGAAGAAAAAGTACGGTTCTCCACCCAAATGTTCGTTCTCCTTTTTCTTTATCCGCTGGAGCGCAGAGGCAAATGAAAAAAAAATACCAAAACCCAACCAAGCGGGGCTCAAAGATGATTATAAAAAAAAGAAGAGAAGAAGAGATGAACAGAGCAGGACAGTGGGTCTGGATACGGCTCCCGGGGATGGACGTGGTGAAGGTGTCGAGAGAGAGAGAGACACGTAAATCACCGTAGCAGTC…
>GQW9QTB01D6IBX
GACTCATGGCTTCATTTAGAGAGTTGGATTAACTAATTCAAGTGAGACTGCATTCCTGTCTCTAAAGTCTAATGTTCCTCAAGAGTCTATTGTTACAATTGTGGTGGTCTAGACTCCAGCCCGGTAAACATAGACACCGTGTTGTCTAATGCCCTCGATGTGCTTTGTTTGCTTCCCCT
>GQW9QTB01CWHPP
TTGCTGGAGTCAATTTTGCAGGTGGAGGTGCAGATTTCGTCTTAGGTGGTGGTGACTCATCCTCAGTGGTGTCACTTTCTGATGATGAGCTTTTTTGGCTACCTTCTTTGCCTTTCCATTTTGTATGGGCATTGCAGCTGCAGATGAGGCATCCTTCTTGATTTTTCTTTAATGATGGACTACCATCTGCTGTCAACGAAATCCTCCTTTTTGGTTTTCTTTTCAAATCCTTCAATGACATCAGCTAGTTTGGGAGAACTTGAGTCCAGGTCAGCTGCTTTTAGTTTTCTGGAACAAAAAGCTCTGCAAGAGATGGTACACTTAGTTTTCAGATAAGACAGCAACGAGTGATGCAG
>GQW9QTB01AOTFI
GTGAGTGCCCGCGTCAGCCGCGCAAACTTGGTCCATCCTTTCGTGGTCTCGTCCTCGATGGGATGCTTGAAGAGGGTGATGTCCTTGAATGTGCAGAGGAACAGAACCACCTTGTCGTTCTCGTTCCTGATGGGAGCCACTTGCATGTAGAACCACACCGGACTTCGGTTCTTCCTGTACAGCAGGACTTCCACGCAGTACGACTCGTAGTTGTCGAACGTCTGCCGGACTTTGTCGATGGTCTTCTTGTCCGTCAGCTCTCCGTACATAAAACTGCGTGTGCTGCTCTTCTGCATGACCTCGGCCCTGTGGAAGCCCGACAGCTTGCAGAATCCGTCATTGCTGTACACTACGGGCCACTCCACGATCTGGGCGTTTCCCAGGAGGAAGCTGGTCTGT…
>GQW9QTB01A5NEE
TGGGAGGTTTAATCTGAACGGTGCCAGTTTATTCGAAAGAAGAAAAAGGAATTTTAATTGTCTTGTTTTATTTACTTGGGTTTTGTTCTGATCAGAATCTGTGGAGAGTTTGTGCTCATGGTGAAAGTAGATGCCAGAAAGAGGTTGGAAAATACAAATGTCTCATTTGCTGTTGTACCTGAAATCTTGTGTCAATTATATACATTGTAAGATTTTCAAACC
>GQW9QTB01CDRF8
TGTCCATTTCCATGATACGCGGATATTGTCTCGGTTTAATGAAACTCGGCTGCAGTGATTTCTCTTGGTACGAAATTNAAACGTGACCCCGACGAGAAAGACTCACGTCAACA
>GQW9QTB01AT5XF
CAGCTTGATCACCTCACCTGTTTTGCCTTCTTCCTTTTGGAGGATTTTCTCTGCTCTTTTGTCGAGGAATCCCAACACCAGGGCACAGATTAGTGAAAACAGGCAGGTTACAGAGGCAATCATGAGTGATGCGCCGAGTGTGGTATGTCCCGGAGAGCCGACAAGGTCCGCCACCTTGCTGTACACCCAGCCCATAATGTTCATGTTCACTGTGCTGCCCAGTCGAGCCATGCTCAGCTGAAGGCCGAACACCAGGTTAAGCTCCTTTCCTTTGAACCAGTTGACTGCATAGGTGTTCTGGACCACAGCCAGTGACTCTCCTCCAATACCAAACACAAAACGT
>GQW9QTB01COJGH
AGTGTGCTGGAACAGAAATTTCCAACGTCTTTTCTAACGAGGTGCTCCAGGATGTCGAGTCGTACAATTCCACAGTGCTAGTATACCCGGCTTTAACCGACACCCCTTTGAATGCCACACCAGCTTGAGCAGTCCATGCAGTTGTCGTTTTCGTGCTTTCTGTTTTCGTATAGCCGACAGTGTACTTCTCGGTATACGTTTGCGCAGAAGTGGTTGCTGTATTGTCCATTGCAAAGACTTGATGCCATTTTCCAGTTAAACTTTGCACCACATAGGCATCCGGGAAATAAGTCATAACATCGACCGGGTTGGGACTGCCGCAATTCGTATTTTACATGAGGCATACGAGAAGGGTGCTCGAGTCACGATGATAGCCAACGTAGTTATGATGGAACTTAT…
>GQW9QTB01BVM1I
TTAGTTGGCCAAGACTTGTCTCAGGATCTGTATCAAGGCACTACCAACGGACTAGTGCTCACCTGTTCATCAAAACGATGGTAATCTGAGCTAGTATTTTATCAGCATCTTCTTTGGTTTCTGCGTCTTGATTTTGTGTTGGTAGGTCTTTCGGACAGGGTAGACCCCGAGATCGGTAAAACTCTCTTTCAGCTTTTAAGTTCGTTATCTACGAAAGGACTTGGGACAAGCTTATAGACAATGTCCTGCATAGTTCTGTCAAAACTTATATATTGAAGAGGATGTGACTGATGAATTACTTGCTNACATTCTGGACATGTATCTTTTCTCAAGGT
>GQW9QTB01B3EGS
TTTTTGTAATTTAATCTTAGTCACTCGCTACTCCTACCAGTTGGACCAGCGTGATTAGAGACGAGGGCGACTCTTTGATAGGAATGAGTCACGGGATAATGAAAAGCCTGGGTGTGATGGTTCCTCGTCTCCTCTTGCAGAATCACACACTGCCACCTGCCCTTCCAGAGCAAATGGCTTTACATCGGCACAGAAAGAGGAAACATCCACATTGTCAACGTGGAGTCCTTCACCCTCTCAGGCTATGTCATCATGTGGAACAAAGCCATCGAACTGTGAGTCTGTGTTTCACACCCCCTCTCCATCTTCTTGGTGAAGTTTCACTTTTGACCCTGTTCAGACCTTTTTATAACATCTGTCCTGAGAGATGCGAGATCATCGAAAGTGGACAGCAGTAAG…
>GQW9QTB01DLQYK
ATAATAACAAAAAGGAAGAAAAGGAAACATCTAAACACATTCCAGGGAAACAAAAGCCCTTGTGACAGTGATTGTCTATTCAATAACGAAAAAATAAAATTAAAGGCCAAAAGAAATATTGCTTGAAATGCCCAATATAAATAGCAGACTTACTCGTTTTTAAAAAAGAAATCTTTCAGTTATAATAATTGATCAGAGTTGACCACGAGAAGCTGAGATATACGCTATTAGATG
>GQW9QTB01BOQLS
GTACAAGTACCTCATAATTGTGCAGGTGCAGTAAATGTACTAAAATCATTGGTGTGTGTGGAGTTGTATAAAACATTTAACTTCGAGAATATAGTAAACAGGTTATGTTTAATCCCGAAGAGA
>GQW9QTB01EMVWX
GCGGAGGCTGAGCCATGAGTGGCAGGGTGGGGAGTGTCTCATGTCCAGGGTGACCGGCTGGTTGCGGTCATGGAGCTTGAGGGCGGGCACCAGCAGGGTGAAGTCCAGGTCAAAGTCTGCCCCTTTGGCATAGTCCCCCAGGTCCTCGGGGTTGAGGTCCAGGA
>GQW9QTB01AD0ZQ
ACTTTTCTAACGGAAAAACAATGCTCATTTTTACTTAATACCATCTAACTAGCATTAAACTGTACATTTCTGTCTGATGANAAGAAAAATAGAATAGCCTAATCAGTTAGGCTAATTTCTG
>GQW9QTB01A9JYN
ACTTTTTTAATCAAATATGAAATTTATCTTTGACTATTATTCAAAATCATTATCAAAGTTTGGGAAAAAAGAAAAGTAAATATAAATTTAATTTCTAGATAATAGCAAATTCTTCTATTATCATTCAAAAATTTTCCCGAGAATTATGTTTTAATTCTCATCGGTTCGTTTTTGTTAACGCTTTTGTATTGGTTCATTTTTGTAACGGTTCGTTTTTTGTTACATTTCACNGTTAAATCTATTCACCATAGCGGGCGTAGAAGTGAAGTCCCTTGCAACACTTCCCCCAGACAAATTTTGACCAAAAGTCAGTCTAAAGTGTGTATTGTAGAAAAATAAA
>GQW9QTB01DRXA6
CTTTTTAAAGGCACAATGAGAAATGAACGTACAAAATATCAGTTTCACGTGCTACATGATCGCAAACCTGGGGGCATTTTCACGATTCTTTAAAAATCACGATATTAATATCAAAAACACACATTGTTGAGCTTTTGACTCACAGCGCCCTCTACTGGCCACAACGAGCTTCCCCCTCCGTCACGGTGAGCGGATCAAAGTGCACCCCCCGTACCTCT
>GQW9QTB01CUJEU
TGAAACGGCATTCTAGAGTATGTGCTTCAAGTCTTTCAAATGCCAATATGGCAGGACATCCGTGTATCTGGTTGCTACAGCTCAAGGTTAATCTAGCAAGAAAATTCCTCAGGATCCTTGGAGCAGGTTTCAGAGCATTAATGGATAAACTTCTTCTGTCTAAAGGACAAGTCTGGTTTGATGTTAGCCACTCAGTAATACAGACATAACAAAACACATGTTCACATGTTGGAGCCTGGACAGGTTCTTCCAAAACAAATGTGCATATAGGGCAAAGGAGATCTTCATCAACGTCTTCACAAAATCTTTCTGTATCTATTCCCATTTCAAATGCTACCTTGTACGGATTAATTCAGATAACTTTAATGTATAAGCTTCACATCCAACAGTTTCCGGGAA…
>GQW9QTB01CFKJO
TTAGTTAGTAAGCAGGTACCAACTGGCTCATCACATGAAGACCAGATATGTCTTCGGCTCCCAGGTCTTCGGATGTCGGGCCGACACGCCGACCTCTCCCACGGCCGCTGCCCGGTGCGCCTCGTAGGCAACTCCCTCTT
>GQW9QTB01DSXBN
GTAATACAGAAATAGATTGTTTCAAAATAGAAAAGGTGCAAGTCAACTGATCAAAATGAAAAAAGTTGATGGTAGGGAGCATATTAACTATGATAAAAATGGATATGCTTTTTACATATACATACACAATACGCCCCCAGCCTCTAAAACAGCTTTGTATTATTGCTATAAACAGTATTGCCAACTCTGTGCTTTGAGAGGGGGACACCATCCCGCAGGGCAAAAATTAAAAAAACGAAAGAAACTACTGATTAAATTTGGATTATCTTAACACCTACACAGGAACAGCCCCAAAGGTCACCCCGTCTACGCATTGAATATTAAATCGCCTTAAACATCTACGCATTTAAGAGTCTCATAATTGCTAAGGACATGCTGTTATAAAGCATATTTTCATGT…
>GQW9QTB01A2HZE
AGAATAAGGAATTGATCTGCTCAGTGTGCATTCAGTTCTTGTGGTCCTGGAATAATGTTATAATTGAATGATGTACATTTGTATTATTTGAACGAATAACTACACAATCATTGCACAGTTAATGCTGCCAATTCTGACCTTTCAATTTCAATGTTTTTATGTGAATAATGAGATGCACAATGCAAAGTAAACTTGAACCTCGGCGCTCTTAAGAATTCAATGGCCACAAGGTGGCACTGTATTAAATGTTTTATTTGTTGGTCCCTTTTATTTTTAAGAGACTTTCATAGTCCTTTATGAAATGAATATTAACAAACAGCACAAATACTATCAAC
>GQW9QTB01CXM9T
TTTTTCTTATGTGCTCTAGAGGTTGACTCTCAAAGCGCCACTTTGGTGTCTCACATCGCCTTTCATTTCTTCATTTACTGTTGCCTTTTAAGTTTCCGACTTCAAGGCAATTCTTTCTGGCTACTTGAGGGCTGGTTTCAAAAAGTGCCTTGCAGATCTAACATTGCCTCCAATAACTTCTTCAATACACTGAGGTCTGGCATTGGGGTCATCCTTCAGAGAATCCATTGGCTGGGTTTCAAACACCAGGCAGTGTTTGCGCACATCAGCTCCGATTATCTCTTCCTTCTCCATCTGTGAGCTTTCCCACTCATTGAGAGACTTCAATGTCTTTATCTCAAACAG
>GQW9QTB01C9WV7
CCTGTATGTGAAGCCCAACAGTACCCTGTGATTCATGTGAGCAATAATGTTCAGGTGGTCGGGGACCCGGAGGAGGCATCCTATGGCAACGTAGTTCAATTTAGCTGCAAGTCCAGCAGTGAAGTCCTCGTTGGGTCGCAAGAGGTCTATTGTAACGAATTTGGAGAGTGGAGTGGCGAAGCTCCAAAATGCAAAGGTACAGCGGTCTGAAAAGAAGAAGTGAGAGGGAAAGGGGGAAAGAGGAAGTAAGGAACAAACTCCGGCCTGCATAATATTCGGCAATTCCACCAAATGTTTCTTCTGTTCTGTCTTACATTCGTCCTATAGCCAGACAAAATATGAAACTGTTTATCTGTAAAAATGCCCATCCTGAGTTTGAAAGTAAGTTCTCGAATATGA…
>GQW9QTB01DPIRQ
GATTGTATTTGTACCTGTGTGAGTGGTAATGTGGCAGCACAAAAACGTCTGCTATTAGAATAATCGCTAATTAAATAATGTACTGACAATGATGTGTCTTTATGTCTTGTTGTTTG
>GQW9QTB01BSFR5
AGGGACATCTGTAAAATTGAATTGAATGTTTATGATCTTGTGGACTTGATGGGTGAAGTTTCACTTTGTACTGCAGTTTGCTGCTGACTTAAGATGAAGATGACTCTAAATGTGTTTACGAT
>GQW9QTB01CACP4
CGTGCACTGGACACTGATCATTTATACTACACACATCATGTTACATTACACTATCATTTCAGAGTATGCCATAAATGTCACAGGGATGCGACGTTTGAAAAAAATAATGATGCAGCTGTTATTTTATTTTTTAGTCCTAAAAATAACATTTGTTCATGTACAGGTAAAATTTAGCAAGTCAAACAAAGGTATTATAAGCAGTATTGTAAACCAATTTTG
>GQW9QTB01DI6C0
TGAACCTGTGCTTCGTCCGTGGCGCTGAAGCCTCGTGAGACGCTGTTGTAGAATTGTTCCTTTTTAAATCTAATTTTAAAATTGAATGGGAACTGAGGTTAAGTCACCTTGAGTTATTTTTTCTAACCCTACTTGGCTAAAACAAGGTTCATGACCATGCTCCCTTCATTTTTGTAAGCGGCTGCACAGGCTGCGGCGGTATACCCACACCGTTTGGTGCTCGTCTTCATCTCGACAAGCCGCCTCCTCCAGTCTGGTCCTCGGCATTGAGACAAGCTGCGATGACACTGGAGCTGCTGTGTTGAATGAGAAAGGTGAAATACTGGGAGAGTCTCTACATTCACAGAAAGAAGTGCATCTGAGGACTGGT
>GQW9QTB01E05SL
AAGGAACATTTCTGGGTCTTAAGATTCAAAGCCTGGAGCACGCTTCCTTTCGCACAGCTCACACAGTGAAAAGAATCTCTCGGAGTGTCAAAATCAAATGTAATCTTTTTGTT
>GQW9QTB01AN8C6
TTCATTACACACACATTACACTCGGTGACATCAACCCACGGGAAAATTTAGAACAACGCAGTACTCTGGTCTTTAATTTGTAACTAGAGCATGCATCTTGTGTNTTGCCTTATCTAACTCCCGCCTGTGCCGTTGCACAATCCTGACTTTTGTCCCTCGTGTAAAACTAGTAATGCTTTTTATTTGTCAGGTAATAACAAGCAGAAGTTGCATTTAGTCTGTATGTTTGTCAGCGCAGGGTCGTCCAACTTT
>GQW9QTB01CP2BO
AAGGCACTTGGAAGGTGTGGTGACACAAACTATACGGACATACAAGACAGACCAGTTCCCCCTGCTCCTTATAGTAATGGGCAAACGCACATCAAACGAAGTTCTAAATGTTATTCAAGGCAATACGACAGTGGACGAGCTGATGATGAGGTTAATGGGAGCCATGGAGATCTTTACAGCACAACAACAAGAGGACATCAAAGATGAGGTCTGATGATTATGTGAAACTCTGATCTTGAAGATGTAGAAAATGATTTTGATTGGGTTAACTGTGCCTTAAAAAGGAAAGAAAGGTTAAAGATTTTGATTTAGGAAAGGTTTTATTTGGACACATGACGATCTGTAGTGACAACTCAAACGAATCACAACATGCTGGTACAGACCATAGTGAACCGTTGA…
>GQW9QTB01DS6TK
AAAACTTTATTCCAACAGGAAACGGTTTGATTCAAAATCGTGATCTGCCACATTATCTCGCGGGGCATGACAACTTATGTGACGTAAAAAAAAGTGAAATAAAAGAATTCAGG
>GQW9QTB01DBENI
ACTATCATAAGATCATCAAAATCCCATGGACATGGGCACCATTAAGAGGAGGTTGGAGAATAACTACTACCGCAGTGCCACCGAGTGCATGCAGGACTTCAACACCATGTTTACCAACTGCTACATTTATAACAAGCCCACAGATGATATCGTACTCATGGCCCAATCCCTGGAGAAGGCATTCTTGCAGAAAGTGGCTCAGATGCCCCAGGACGAGTTGGAGATGCCTCCACCAACTCCACGGAGCAAACCAGTCAAACCTGGCAGAAAAGGCAAAGTGTCTGGAGGAGTGACCACCGCTCATCAGGTCCCGGCTGTCTCCCAGTCAGCGTACTCGCCTCCCACCCCAGAAACACCAGACTCCATCCTCTCCACCCCTCCACAGACACTCATGAGCAA…
>GQW9QTB01EAT0A
TACCTGGTTGATCCTGCCAGTAGCATATGCTTGTCTCAAAGATTAAGCCATGCAAGTCTAAGTACAACGGCCGGTACAGTGAAACTGCGAATGGCTCATTAAATCAGTTATGGTTCCTTTGATCGCTCCAACGTTACTTGGATAACTGTGGCAATTCTAGAGCTAATACATGCGCGTGTTGTTATGGATTTATATCTGACTCAAGTGAAGGAAAGTGACTAAAAAGACGCTGGACCAGCTTGATGACACCGAGTACAAGACCCTCAAGGAATCCATGTCTCTGCGCCTGGATGACCTGCACGCACAGATCAAGGTTCTGCAGGGGTGCCGTCGTCCCCCGTCACTGACAGCGTTGTCAGCACCA
>GQW9QTB01CPON1
CCGGTTTCCTTTGTCCCTCAGCAGAAATGGGCGCGACAAAACAAAAGAACTAAATGAAAAACCTCTTGACACATAACTAGGAACGCTACCTCAGAACACAAGCAAACTCAGCTAGAAGATTGTTTTCTTTTTGTTTCTTTTTACCACAGGAGCCAACAGCGAGTCGCTCGGATATAGAGTGGACGGACAGTCTCTGTTACAGTCGATTTTTTTCTTTTCCCTA
>GQW9QTB01C64WA
TGTGGATGTTCTTTGTTTTATTTTATTTTATTTTTTACTGGTGCTGACATATATGTGATTATGAGAAAACTATATAAAGATAATGGCTATTTGTAATATGTTTTACAGGTTAAATACATCAGATAATACAGTCTCTACTCTGTAAAGAATTTACTGTTTGTTGGAAAAATAGAGAAGTATTTTATTTTGAAGGTTTTTTTGTTTGTTTTCACCTTTAACCCATCTGAGTCTATGCCATTGCACTTCAGACAATGTCTTACTACTAATTTGTATTGTAAACCTCCTCCTCTTTTTTGGAATTTTTTTCGTTTTGTTTTTTCTTAGTTTCTAGATTTGACTCTGTTCTTGAGTAGTCGCTTTACTTCTTTTTATCCTGTTACAGAATTTCCGAAAATGTTT…
>GQW9QTB01D1PY7
CGCGGACGGACGGCGTCCGGGAGAGTCCACGGACAGCGTGACAGGCTGAGTCCAGGTCCAACCGCACGGCGCGAGAAAGTGGGAAAGGCACTTTTCTTTGACGCACACGTTCGTGGTTGCGACGTGCAGAGTCCTCCTGTCCGACTGGTGCGCCGTGTGTGAACAGGCATGTGCTTGGTGAACACGCATTCATGTGCTTGTAATATATTTCTTGCATTTTTCATTTTTTTTTTCGGGACCAACGACGACAAAAAAGAACAATAACGCAATTTAATTTATAACATTTACTATATTTATTATTATTGTTGTTGTTGTTGTTTTTTTACCTTTGCC
>GQW9QTB01A7RA8
ATAAGGCCTTTCAATTCATCCAAAGGCTGTGACAGACATAAATTATGCCAGATATGGGCATGACTGTTAGACACGTTTTATTAAATTGGTTCTCAAGTGNTTACAATATAAAAAGGTTACTTGGTAGTTTAGTTGGTGTCTTACTTGAGTCTATAAATGACCATGCACAT
>GQW9QTB01DD6ZV
AAAATTGAATGGACACACACATGCAGATTGCTTGTGTCATTGCAGTAAATGCAGTGGCCGAAATGTGCGGTTGTAACACATTTAACAATATACATAGGAGCAAGTGGTATTCTTTCCTGCACATATTCTTACAATCAAGGGCTCTTACAATGACTCAATTAAAACTACCTATTAATCCACGGTGTAATCCTCCATTGCATGGAGCACTCTTTTCTAGCTCGAGTGTGGATTAGAGAAC
>GQW9QTB01CXEHQ
TATCGTAGAATCGTAGACCATGTATTTACAACTACAGTTATAGGGTATTGGGGGTTTTTATAACCTCCTAAAGTCTTGTAAACAATGAATGCCTTGGTGCCTTATCAGTAGTGATGTAATGACGTCCAAAAGAAGTAAACTTCCATTTTAATTGT
>GQW9QTB01CX4NH
AGGACTGCCCTCTTATAGAGGGAATGGACAGGTATGACTCAGGAGAGCTGCCCCCCAAAACTGGACCTCACTCCTTGTAGTGTAAAACCACAGAGGAAAACCACTGTTGTCCCACTATTGTTGGTATTTCTCTACAATCCACCCACTGAATGTCATCCATCCCT
>GQW9QTB01BAO4T
CTAGGTCACATATGGCTTCGGCAGTCTGGATTTCTAAACTGGCTGAATTCTGGCAGAACTTTTCCCCAAGTCCGTTGTCATGTTTGTCCAGCAGTCTGGTTAAATATTGAAAGAGTCTTCCAATCCAGCATTCATTCCTTGTCCATAGAAAGGCACAAATTGCGTGAGAAGCATCACCCATAATCACACATGTGGAGCCAACATGATATGGGCTGCATTTAACAGATATCAATT
>GQW9QTB01D3IX8
AATCAAAGAAACATTAACAGTTAATCATTTATTAAGCTGCGTGTGTTGGTTTGCTGGAACGTCAGCCTGTTGTCAGTGTAAAATCACACAGCCAGACGGGCAATCTCCAACACGGAGGATGTTGCTGGGCAGACTGGGGATGCAGCTCTCGGCTTGTGTCTGTAGGCTGAGGGCCTCCATCATATTCCTCACTCTCTGCGTGTGCTCCTCTGTGGGTGGTGGCTGCAGGACACTGCTGTGGATCTGTACACCCGCTTATTCATGCAATAATCCGATCAGCCAATCACGTAGCAGCAGCGCAATAGTTAAAAAACAACAACATGCAGATTTAGGCCAGGAGCTATAGTCTATGATGACACAATGACCTTGACCTTTGACCGCCGAAGTACTAAA
>GQW9QTB01CYM93
ACTGTTTTGGGTGAAAGAAAAAGTCGACAATGCAAACACTGGGAGCCAATAACGATTTTAATAAGTCTAAACACGGGCCGCGTCATCGAAGTTCTACAGCTCTGGTTGACGGAACAGCAGAACGGATCTTCACTCCAAATGGAGACACCAATAACGGCTATGATGAAAGTAGTGACGATGATAGGATGACAACAAGGTCATCAGTTAAGCTTCACCCGTTGACCCCGGCTGGGCGTGGTGGGTCCTGGAAAGAGGTAGACAACACAAGAAAGAATAGCCCGATGTGATAATATAGTTTTTATTTATATTTTTTACTGTAATTTTTAATAGCTGAATTTCTTGCTTTTCTTTTTATGCCTTCATCTTTCCTCGTTTTGGTAAAGCTATGTTGTGAACGAA…
>GQW9QTB01B1RXL
TAGGGGGTGTTGTTACTTTGGATTGTTTTCCTTCAATTGTTGTTCATGGAAGTAAATATTTACTTTTATTTTGTACTACGATGTATTGTAATTTNTAAAGTGATTCTGTGTGTGAGCGCATATCCAGTACCTCTTTTGAAATGGTTCTATTTAATTTATTGCTATTCTTTTTATGTGATTATAATAATTTGATTAAGTATTCTATCTACATAACCTACGTAAAGTACCAACGGCAGTGATAATTGTCAGATTGTTTGAGTTGGTTAAGTGGAAAATCTTAGAAAAAAACAGAACATCGGGAACTGTATTTTTTTTAGTTTA
>GQW9QTB01EV6OM
TTTTCCCTCAGTTATGTTTGACTTTATTTCCCGGGACTCGACAGGTTCTGATGGAACAATGTGGCTTTTTTTTTAAAGTACTNTAAAAACTTTTTTCCTCTGCGAAAAAATGGCAATGGGAAGGGGAACTAAAGGAATTCAAGTACTTTCAACCATGGAACATTTTTGTGGTTGACATTTTGGACTCCCACCATAGGTCCCGTGTGTGGACCGTGACCCTGTGGATTGAGAGAAGACAATTAAGAACTTTGTGAAATGGTGCATATCTCCTTTATGTCTGACTGACATGCAGGCAGTTACAAAAATATATTCTTATTTTTTAGAGCATATGAGCTGAACTCATGGTATTTTGTAAACCTACTTTTGTGTGGATGTACATAC
>GQW9QTB01BPQ7Y
AGAGGAGCATCTTGGCTCCGATCTCCACGATGGACGGCGGCCGAACGGGCATGGCGATGGTGAGCAGCGCCAGCTGGGGCTTGTTGCAGGTCGGTTGTCCCTCAGGAAACTCTGGCCGTGGAGGTACTTCAGTCGCCCCTGGAACTTCAAGGCCAGAAAGCCAGAGGAGTTGTCCAGGAGGCAGCGGAAGCGACACACGAAGCTCCGCTCCAGGAAGGAGGAGTTTTCCGGGGGAAGCTGCTCTGGACTGTACATCACCGTGTTCCCACAACTCTGCACGGCGTTGCCGCCCGTGTCGGCGGACGGGGGTCCAGGGCGAAGTGCAGCTGCTGTCTGAAGATGTCCCGGTCGTCGGTGTGGATGAGATCGAACACGCTCATGTGAACCACGTCCGACTGG…
>GQW9QTB01BNN8X
GTACTGAGAATAGTTCTATTGTTTCTGTCCAGACCTGGGATAATTCTTCAACATCGCTGTTTGATGTGTGGAAAACCAACTTTAATGAATCATTTTTACAACATTANAGAACCTAATTTTAATTAGTAGTCTCTTCACCAACGAAGATGCTGAAATAAGCACTGACGTGACATTCAATATCTTAAG
>GQW9QTB01D2KQQ
CTGCGTGTCTTTGCATGCAGTGTTCAGGAGTCAGAGTAAATCTGCTGACTTTCCGTTAAAATCACTCCCCTCCTGCAGGAGCAAGTGTCAATAAACACCTCTGCAGCTCCTGGTGAAAAGGAGGGAAGAGGAGGAGCTGCAGCGGCAAAAACTCTACTCTTCTGGTTGAATGTAGGACAAGAGTCGGAGAATAACCGAGTCACCCGCACAGTCATTAGACATTGATTATTAATGTTCCATTTCCTGTCCGGGCAGGGTGCTGCATGGGGGAGGGGCTACGGATTAGACCCCGCCCCCCCCGTACCGTACTCG
>GQW9QTB01EWF2H
CACTCAGTCCTACGCGGCGCCCACCGCCCTGCGGCTGCTGCTCAAGTACGACGACAGCTGGGTGAAGGAGTACGACCGCTCGTCACTGAGGACGCTGGGGTCAGTGGGAGAACCCATCAACCACGAGGCCTGGCACTGGTTCCACAGTGTGGTGGGTGACGGACGGTGTCCTGTAGTGGACACCTGGTGGCAGACAGAAACCGGAGGAATCTGCATCGCCCCTCGTCCTGCGGAGGACGGAGCGTCCATCGTCCCTGCGATGGCCATGAGGCCGTTCTTCGGCATCGAGCCGGTTCTCATGGGAGAGAAGGGTGAAGAAGTGGGCGGAGCCTCGGTTTCCGGCGCCCTGTGCATCCGTCAGCCGTGGCCCGGTTTAGCTCGCAGCGTCTTCAGAGATCA…
>GQW9QTB01DFHNG
AGGTAAGGTCACACAGATGGATTCAGAATGAGGTTTTTCACAGCCAATCTTTCTTCTTTCTCTTGGTCTTTCGGGAACAGTCAATCTTACCCCGAAACATTCTCTGCAAATACACTGGAACAGAATGGAATCGTTTGCACTTAATACACACCCAATGCCGTTTTTCTGTTTCTGACTCTGAGCATGAATCAAGATTGTCGAATGTAGTTCGAATTCCAGTGCATATACTTTCCATGTCCGACTCACTATCAGCAAACACAGTTGACGCAGCAGATATATCATCTCTTATAGACTGGGTTTCCACATCAAAAATCACTCAGAGTGTCTGAGGAGTGTGAGTCCAGTGATAAATCATCAACAGGTTCATATTCAATACCTTCAAAGTT
>GQW9QTB01BETGP
AAAATAACTGAGCCAATTTCAGCCAGTACCACCTTCCCACAGACACAGTCTCTATCTCTGCCGCTCACATCACACCCAACACAACCGCCGCTCTCTGCCAATTCTTATTCCTCCCTTCC
>GQW9QTB01ET3MI
CTTTTGTAGCATAAATGGCAGCTAAGAGCTTTAAATTCTCATTAGTGCAATTTAATGCTAATTATTTCAACCTTCTTGAGGAACCTATACGGAACACGTTAAGAGTTTCATCCCAAAAAAGAAAAGCTTAAAAAGGAGCTGACACCAAACGAACATGTCACTGTTTGTTAAATAGACAAG
>GQW9QTB01A8ZC9
AGAGTCGAGACAGGCTGGACCAGAGTCCTTGAATGACAAATGCATTAAAACATCAAATACAAGCTGAAGTACGTTAGGTCCAAACAACGCTCATACAATGTGTCACCACATAACTTTACAGGTTTCACCACCAGGTCCATTGAGTAGCTGTTCTGGAGCTTTCGATCACACTGATTGTGTTTTTCCTGAGCGTTTAAAAATCGAAAGCTTCTGAACGGCTGCTAAATGGACCTGGTGGTGAGATTTGTGTTCGTCAAACGCTGCTTCCAAGATCAAGGCTGAACTCCCAGGAGCCCCAAAGTGTAAATGTATGTGTCAGTTTATGTTATTTGCCAAATATGTCTTAAAATGAATGTACGCGTTACACACTTACAGCTAAGTATCTGCT
>GQW9QTB01C79UL
CCAGCATCTGTAATGGATCCTGAAATCTTCCCCTAAGGTGACATATAGCAGAAATAACTTATCGGGCCCGTATAACTAAATATTTTACAGCGTAATCTATTTAGTCGATGGAGTACATGTAAATTTTTCGACTGCATGTGAAAAGGCTTACATTGCTAAACTGTCTCCTGTCTTCTGTCCACGCCCCTTCCCTCAGGTCCGTCGTCACCCCCGGCCTTTTCCTGGCACTGGTGGTATGTGGTGATGGCCATCGCCGGCGCCGTGGCCATAGCTGTGCTCATGGCTGTTTACGTGGCCAAAGCTGCGGCGCAAGGAGACGCGCTTCGGGTGCGTAGGCTGCTGGGGCTCCTCGTGGGCAGAAGGGAGGAACTCCGTCGCTGTGCC
>GQW9QTB01DUKJ7
ATGAGCCAGATTGTGTGTTTTAGAGAACTGTAAGGTGCACAAACACAGCATCCACTTTCCACGTGCCCTTAAACTGCGACTGTGAAAACACTCAGGCTTTGACCAAAAAAAGAAATCCTTTTTAATGGTACTGTGCAGAGATTTTATGGAGCAACGTATTGATTATATGTTTTTAAGTATTATAACTATTTTCTGTCAATTTTGAAGAAAATATTTAGGTGTTTTTTCCCTTTTAAACTTTAAATAGATGTACTTACC
>GQW9QTB01BWQ11
TTTTTCTTGAGCCAGTTTCTCAGTTTGTATGGGGTACTCCTGAGTTTTATTTTGAGAGCGAGCATGACTTGTTTTTTTTTTTNTTTTTATGTGTACAGTTGGTTGCATCATGGTGGGCCTTATTTACTGTAGTGTACTGTATAGTAAATTTTAA
>GQW9QTB01A3D5F
CTGCTGTCACCTAACTGTTTGTGCTGAGCTACAGAGTCTTCTGATTGCTACTAAACCCCAACTCTCAGGACCAGCTTGACACAAGGCACACAGGGGATAGG
>GQW9QTB01AVGPZ
CGGGAGATAAACTGTTGGAAATAACAACATGCAACATATTTCTGATTCAAATTTGCTCCTTCAAAGCTTCATGATAAATAAAAGAGTTATTAATTCTAAAAAAAAA
>GQW9QTB01CR19M
GACAGAATCTGCCTTCGTTCAGGGTGTTTACGTTGGGCGACACCTTCTTGCAGAGGCAAAAGAGCCACTCAAGCTTTTCCCCAGTGATGTGGATGGTGACGTTGAGCGTCGTTTGGTTGACCTTGGTGTATCGTTCTCTGGGCACGGTCGTCTGAGACACGTTCCAGTAGAGGTCATCGGCCGTGATCTCGTCAGTGTCGATGATCATGCACGACGCTGTGAAGTCAGTGCCGATCTCTACCGCCTGAACGAAGGCAGATTCTGT
>GQW9QTB01CQK0T
GTAAGTCTTGCATTCCAACCTCTTTGTGTATCTCGTTTAGTGACATAGCCCTTTATTTTTATCACTCGCTATTACGGCCACGTCTGGCATAAAAAAGAAAAGGTGAACGAAATAGAATATTTGCATTCACTTACACTATTTTATATAGCATGGAGTTTATCAACTACAGGGAGAATTATATAAATGATGCGCTTCAGAGGAAGAAAGAAAATGAGAAGTCTTGCTTTTTTTTGTTAC
>GQW9QTB01C8N3Y
AATTTTCACAGTATAACATCAGCCATGTAGTACACAACCTAAGCTGACCAAATATGAAGTGGATCCAATGATCCTGAAAGGCACAGGATGTAAAAGAGAATTTCATACTTCCTGTTACCAGTAGGTGGCGCTATGACTTATGGTCCAAATATTAGACAGTGGGAATCTG
>GQW9QTB01AN93N
CAACTGCGTTACAAAGTGCTCCTTCCACTAATCAGAAATCGTATTGCACCCCCCCCTTTGAGGTTTCTGCATATCAAAACAAAAAGAAATATCTGATCATGCAATATAAAGGCATAAAGAAAGGCAAATGCCCACACATATAATGAATTGCCGCTGTGGTATATTTGTCCAACTTTGTTAAATGATAGAGTACACATTTTATTTGGGTATTGAAGACTTT
>GQW9QTB01A0A4T
TTTCCATGGTGTGTGTGGGGTTATGAATATTTTTTTATCCCAGAATCCCCAGGTTTCCATATGCCACTTCTAACAACAATCAGCGGTGAATCTTTTAAATGTTCGCTTTATATAGACATGTCATAGTTTTTGAGGAATTAAGCTTGTCATGTATTCAT
>GQW9QTB01B3NBD
TATTGCCTGATCAGAGAACCGGTGCGAAAAGCAGAAATCCATCCTCGGGAAACCACATCTATCTGCGCGTAAAGGACGCGGACGAAACGGCTCCATCCGTCGCCGCTTGAAATATTCCGCGCTGTGTTTTAGTGACTACGAGGAAAAGCTGTAGTGAGAGTAGAGGCTGTGATTGTGTGACCGGTGTGTTTGTCCCGGCTCTGGAGCGAGTGTGGCCGACAGCTCTTATTGCGCGCAGACCAATTGTGCGTCGCAGTTTAGCCGATCACAGTCGCCTCAGGCGAGCCGCCTCGGCTGGTCCTGCGATCCTCGACAGACAACAGGCCTCGGCAACAACTGTGTGAAGGTATTTTTTCAAAAAACTTTTTCATTTTACTTTTAACTTTGACTGCAAACAAGT
>GQW9QTB01D0A61
GGACTACAATGGTCATTTACCATTTCAATAAATTGGATGTCTTTGTGTGAGTGTGAATGTGTGTTTGTGCATTTTTTTTNTTTTACAGTATGGTGGGTCCTTTCAGTGTGATGTCTATTTATAGAGGTATTCCTTCCTTAGTAAATTCTTTGCACTGTGCATTAAGGTTTAAAAGGGAGTATGCTGA
>GQW9QTB01C4AEZ
CTGAAATGGAATTCAGCCGTTGGGGTTTGATTTATTTGTCAAAATCCAGGCCGACAGACGAGGCTGTGCACGACGGAGGAAGTGGAGGATAGAAAAACGAGATGCAGAGAGGAAAAAGACAAAAGAGCATTTCACACCTACACATCAACCACAGGAAGAAAAAAGAAAGAAAAAGGCTTGAAAACACAACGGAATAATGTGTGGCCCCCCCCCTCCCTACG
>GQW9QTB01CH7NL
AAAAACAACAACCCACACACCGTGAAATGTGGGAACACTTGCGAGGTCCTGCTCGAATACAGTAGCTCCATTAATGAGTTACAGTATATGGCTAAGATCAAAAAGATAAGTGCTTTTGATACTGAAATATTCCACACTTGACATACCGGGAAAATATCTGCAGAATATTGAGGTTTTCACGCACAATTTTCCCGATTGGACATGCGTCTATTTTAAGGTTGACAGAAATGGAATGCTGTACTGCCAAGTCCTGGTGGAGCTGGGGCCACGTCGACAACACGCCCGCTGGACACGTCTCCGTTGGGGAGAGTGAGTGGCAGCTCCCGGAGAGGTTCAAACACTGAACCAACAGAGTTACACTGGTCCTGCATCACCTTCCCCCCGGAGGCAAACTGTTAA…
>GQW9QTB01BUGU6
CATTTGTTGCAACCTGGCCTTTGTATTTGTTTCGTTTACTTGAATATGGGTTTTAACTGATTTTCATTAATACACTGTTTTCAAATGGCTTTCTTTACATTGGGATCAATTTAATGTTNTTTATATTGAGTTTAGTTCGATTGCATAATCTTTTCTTCTTCTGTTTTTGTTATTTAATGAATTATCGCTGTAATTAGGCATATTCTAAAATAGTCAGATCCTGTGTTCG
>GQW9QTB01C71AR[organism=Scophthalmus maximus]
ACTTCACAGAGGACGAGTCACACTGCAGCGAAAGAAGAGAAGACATTTCTCCTGCTTTCATCATNTTCAACATCTGTTCTGCTGGCAGAGAACACATTCGGTGCTGTAGGTCTTCCCATCACTGCCACATGCTGGATC
>GQW9QTB01D7T7Z
GGGTGCTGCTTCAGGCTCTCCCTGAGGTAAGTCAGCAAGCAGCCGTTTGACAGGAACTCGGTTACTATGTAAATGGGTCTTTGTTTGGTGCAGACGCCGTACAGCTGGACCAGGTTCTCGTGGCGAAGCTTCATCATGATTTTGGCCTCCTCAATGAAGTCATCTTCAGTCTTTGCGAAAATGTACAACGGCCCTTCATCATAAACAATCTGGAAAGCGTACATGCGCTCGAGCGGTGAATTGGACTCTGGCTGGACCGCCTCCACACACTTAATCTTCTCAAGGTCGACTGATCCTCTCAAACCTTTTCGCTTCCCTTTGTCTTGATCAAAATCATAATAGCTTATTTTTCCTGGGTGAGGACAAACAATCTCTCCTTGTAGTTCAAGGGGGATGT
>GQW9QTB01C9WED
AGGGAGACGGAGCAAGACGGAGTAAACAAGCTTTTTCACGAAAGACCTGGACATTTTTATCATGTGTATAAAATTCTGTCGACCTATGGTGAGGATAAGAAAGATGAAGCCAAGGAAAACTTGTCATCCCACTTATCAGTTGAACTGGAGGGGGAGGAAAGAACAAACAAGACTGAGGGAAAGTAGCACGTCTGTACCGTGCAGCGTGTTTAA
>GQW9QTB01BAAZY
ACGGATGACCGGCGACCAGCTAATCTCTACTTAACCACAGGACTTCTACCAGCCGGTGGGAATCTGCTCATACATATCAGAAAACATCAGCCATATCGCATGTATATTGGACATGATCCTATCTATTTCACACCATCTGAATCATCCAAAAGACAGTTGGCGTCTTGGGACTGAAACAACACTGAGATC
>GQW9QTB01CKTSE
AAGGGGAGTTCAACTAGATTTGAGAAAGAGTTAGCATAATGGCTTTCCTTCTTACCGTCGTATACGCAACTTTGGCGTGCTGTATGCCGCACCCTCCAATTATGGGTATGCACCAGCAGCAGGACAAAGCGCGTATACACCAGCACCCTCATACGGCGGTCCAGGCCCAATGGCAGCCACTATGACTGCCATGAAGGATACAGCAGCCATAATGGAGCAACTCCCTGTTGCTCAACCACCGCCACGCGATTACCAGTTCAACTACAACATTAACGATGAAATGTCAGGAACTTT
>GQW9QTB01AWN17
AGGGACATTTAAAGATACAAGGGGTTTGCAATCTGGACAGAATTGACCACCCTCTATCCTTAGACACTCATTTCAGATAAAGAAAAACATTATACAAAAATAAGGACAAATCTGGAAGAGGGGGAGTTCTTCTTCTAAAGGAGGCTCAGGAGGTAGAGACAGTTAGCCTCAGCTGTTATTAATTAATCACTTAATTAGTTAACTCATCCATGTTATGCCCAGGNACAAACGTAAATTAATCAGGAAGCATGTAAAATTACAATTTATCAGGAGAACGCAATATCAGAATTAAACAATGCAAATAAAATGCCTGGTTGCAGACTTACAATATATCACTTCCTGAATGTGTAGTATATGTAGTATATGTA
>GQW9QTB01DD03L
GACGATTGGGAGGATGGATTTGTCTGCAGTGCCTGACAGTTTCAGTGAAAACAAGTGTGAGAGACAGATCTGTGAGGCTTTTCACATGAAGCCACATCTCAGCCTCGGCTTTCAAAGGTTAACAGCGTTTTAGAGGAGCTTGGCATGAACTCATATATGTATCATTGGATGTGACCCATGTTAGTGTCGGAAGCATGAAATCTCACTAATATTCCATATTTATGGCCAATTAACCCTTGACCTCTTTAAAGGACCCTCTATGAATGCAAATTCATCATGTCTCCTCTATAGGGGTCATTAGGTTTCCTGAACTGTTTGCAATTTGCATAATGATTGCACGTTAGAGTACATGTGAGCAAGAAAATGAAGCCTGAAGAGGAATATCCGTACTCCACACGT…
>GQW9QTB01A7DJA
ACCGTTCCAGACAGGAAACAGACTCGGTCCAACTCGGCCCCGTCAGTCGTCAGTCGACCCCAAAATCCTGCTCAGACTCGGCTCAACAACATTATAAAGTAACAACACGTCAGCTCCCGACACCCTCAGCAAGAATTACTTTAAACTTTAAAAACGTAAAAGTCGATTTATCTTGTTTACTTCTGCTCGTGTTGCTCTGGCAGGAAATCTTAGTCTCAGCTTGCGTCCATACAAAGACATCCAGTCAGTAACTATCATATTTCAAAACTATCCAAAAAATATTCATTTAAAGTTTCAGCAATTAAACGCACACATTGACATGAATGTATCAGGACACAGTCTCTCCACTTTTTGAAAGGTACTAGGGATGCGATTATCTTCCTATTATTTTCTTGAGAA…
>GQW9QTB01C1GVT
AAGATGTTTGTGACCTGACTACATGTGTTGTTGAGGCTCAGAGTAATGGTTGACAATCTGGAGTGTNATCTCACCACCGTCTTTTGTTTAGAAAATGGAAAACAGAAACACTGGAATGTCAATGCTTTTTTAAAATTAAAAAAGGTAAAATAGTGAG
>GQW9QTB01DLA06
TTATTTGTTAAGCACATGCGGAACGCGGTCAGTTCCAGTAAAGAGGGAAACGGCCAGCTGTAACAAGCCAAGACAGTCGANAGAAATATGTGAGCGTTTTTGTTCGGAGAGCTGGGCAAAATCAAAATCCCCTTTAAAGTAAAAAAACAACGCATTGTTGCATTTTTAGTGTGGAGGGACACAAACATTCGGTGAAGTCAATGCAATGAATACAGAGAAGTCTACTAAAACCTCAGCACTCGTAAAAAATTATATTGGGCCAAATAAAAAGAAGAAGAAAATAAATGCCTTGTTTTGATATGTCTCAGTAAACCTAACAAAGAGGTCGGGTTCCAGGCCGCGGTAATGGGAAACAGGCAGCCAGTGTGTGATTACA
>GQW9QTB01ATTDX
AATTTCTGTTTGAACGGGTTTCTCCCGGTGTTTTAGGACAATTGGTTCGATACGATTACCCATAAAAATATACCCATTTCCAACTTTATTGTTAATACGACATCCTTCCTAGCGTCAGCAGGGTAGNAAAGGAAAATTCCAAGACGGAAAAAAGAAAGAAAGAAACAATAACCAATTATTTACC
>GQW9QTB01AU8T2
CGATCGTCCTGGTCGATGCATTCGCTTGTAAAGATCTGAGCGAGTTTCTGTGGCAACTTGACATCCATCACTTTTAGGGGAAAAGAAAAAGTCNTAAAAC
>GQW9QTB01DDNNA
ACTGGGAAAAGAGATGAGGAGAGAAGAGAGGGTGGAGGAGAAAAACTCTAGAGAAAGGTTTGATTGGAAAGTAGAGGTTCATTAGGTTGGAGATTGACAGCCATAGTGTGACTCCTAGACTTCTAAGACTGATGGATTTTGTATAGATCCCAACTCGATTATGTATTTAGGTAATGGAGTAATACTGTGACTTTCCAATCAATGTTCTCATTCATTGTAACCATCCGACTCAAGGTTATCAACCAGCTCTGAGTAATTTGTGTTTTAAGATTCATGTCAGTCAGTGTGATGTGTTGCACTGCATATGTTTCAGGGAGCGTGCCAACATGCAGCTGGTGAAACCGCCGACTAGAGAAAGG
>GQW9QTB01BW3QO
ATCTGGCTGGATGAGATCTTTGGCAATAAGTCGCTGAAGTTTTCCTTTTTGTTCAAGCACATCTTCTTCGAGTCGTCCTGCAACCAGATCCGTCTCAAAGTCATCATCTTCTGCTTTATTATCATCTGCTTCCTTCAACTGTTCAAGGTAAAGTTTGGCTAATCTGAGCTTCTTCTCTTGGGGCGTTTCCGCATAGTCGCTGGAGATCTCTTCGTTGAACTTGGCGTTGGGTTTCTTCGCCCGCACTTTGCTCTTGGCACCGGAGTCGCCATCGCCCTTTCGTTTTGGCGCCGATATACTTTTCCCCTTTTGGAAATTTTGAGTTTTCTTTTGTCTTTATGAAAAAAGACGACGACATGGTAAAGAAAAAAACCTACTCGCACAGTTTCAACCTGAGCG…
>GQW9QTB01CATO6
GTTTGATACAGTGGATTTTAAAATTTTACTCAAACGTCTACAGTCCCTTGGAGTTCGTGGTAATTATCTGAAATGGTTTGATAGTTTTTAAGTGGAAGATCTATTCAAGTTGTTTAAATGATGCATTTTCTTCTCCCTATCAAGTGAAGTGTGGTGTACCTCAGGGATCTGTCTTGGGACCACTTCTGTA
>GQW9QTB01BNFUH
TTATGAATTCAATTTCTGACAACCAGGTCACAGAATTTGATGGATCACCGAACATTAGCTAAGATTAGCATAATGCCATGCTAGCTCTGAAGTATCTTAAATAACATGCCTGCACCTCTAAAGCTCAATAATTAACAGGTTATGTCTCATTTGGTTACATTTTTAAAATAACTAATCACCATTTTATGGGCTTTTATTTGTCTATTGTCTATTTCTTGGACACAACTCGCTGTAACTTGGCTAAACTCGGGTTGACCTGGCGGCTACGGCTAAAATAGCCAAAAACGTAGCTTGCTACAAAACGGGTAAATTCATTTTTACACTTCAGTTTTTGGACAGGTTGAACAAAGAAGTGAATTTCTGAGGTGTTGCTGTTGTGTATTTTATTATTTCATTAAA…
>GQW9QTB01BOCM0
TGGAGGTAGAATTACTGCAGCGAGCCCACACAGTCGAGAGTAAAAACTGTTGTCGTGTTCTTGAACAGTGAAGGGTAGTTCTTTCATTCAGAGAGCAGCCGAACCCCAGCGTGAACTGAATGTGAAACGGTTAGTGTACTATTTTGTTGTTTCCAAAGACAAGTGAGCAAAACCTTTTCAACACCTCCACTAACATTTGATCAAAACCTTTCCCTTCACGCCGACGTA
>GQW9QTB01A2HZN
GTCCTTTGATTATTATTTTATAATCACGGTTTGCAATGACAGTATATTTCATGAATAGTTTGGGCAGATCTGAAAGGTATCCATGCACTCACATTGTTCTGTTTTGTTACTCTGTTTTTTTAGTTTAGTGAGGTAAGTAG
>GQW9QTB01CIAY5
TTGTAATTTCGATCGTCTTTGAAGGGGCGACGCGATGTGGGCCACGTCCGTTTCCCCGTGCGGGCAGTGATGTTCAGACTCTGGGGTCTTCCGAGCAGTGCGCAGGAGCGTGTGCAGCAGCGTCGTCGACGACATGGCGAAGGGCAAGTTCTTCTACGCGGTGAAGAAAGGCTTCAAACCGGGAGTGTACAGCTCATGGGATGAATGTAAAAGCCAGGTGGAGAAGTTTCCAGCCGCCGCTTTCAAGAAGTTTGCGTCGGAGAGAGACGCCTGGGCGTTCGTCAGAGGCGTCGAACCTCCACCTCCCGATGTGAAGAACGCTCTGAGTTTGGACTCTGCCGTGGCCCTTCTGCCTAAGAGAGGCCCCCGAGCCCCTGGAGTACATCCCCCTCGGTAAGA…
>GQW9QTB01BY26I
GGAAGAACCGACAGGCAGACAAGGGAAGTTCCAAATATCGAAATGTGCATTGTGTTGTGAGTTAGAGGAAAGCAAATTGACTTTGGTTTCAGGGAGTCGGTAAGGTAAATCCCTAGGTTTTTCCGTCTTATCTGGAAACTCCATCTGGATTACCGCA
>GQW9QTB01EPE2X
TTTTGGATTATCAAACTGTAGCTACTTCCACTGTACGTGTTCACTCATTTATTGTTGTTGTCTTATTAGTTTCTTCATTAGTTTNATTGGTTCCTACAAATGCAATTTTATTTTGTTTTTGTTGTACGTGTGTCTCTGTGTGCTTATCTTGTTGCTCTGTCTCGTTGCAGTGAAAAGACCTGTCATCCTCCCCCC
>GQW9QTB01DP1O7
GACGGAAAATCATGGTCAAGTTATTTGACAATAAAAACATCTTTCAAAGATGACTCTTTAATTTTAAATGATAATATCTGATAAAGAATTACTGGAGCAGATTCAAGTATTTATAATCTCAATTTAGTTTCTCAAGTTTCACATGAATCAAGTAAACTTACATACCCTAAGTTTTAGTTGTTCTGC
>GQW9QTB01D6VAA
TGAGGAGGCTGGGGAAGAGGAGGAGCTGAAGAAAAGCGCAGTGGTGAACTGGTACCTGAAGGAGATTGAGTCGGAGATTGACTCAGAGGAGGAGCTGGTCAATAAGAAGGGTCTGATCGAGAAGGTTCTCCACAGGCTGGTGCACTATGATCACATCCTCATCGAGCTGTCCCAGGCGGGGCTGAAGGGCTCCGAGTCTTCGAGCTCGGAGGAAGAGGGCGTTCTGGTCGTCAACCCCAACTACACCCTGGAAGATTAAAAACTGTTTTGCCCCCGTACCTCTGTCGTTGATTACCACTG
>GQW9QTB01EZKVP
CGAAGTTTTCCCGACGGGCGAGAAGACTGGGCATCATGTCCATCGTACTGTGGCTTCTCTTTTTGTGCCTGATCGTGCTGATGGCACTGGTCTCGTATCTCGTCACTCTGAGAGACTGATCCCACTTTTGTTGAACCTCTTCTGACTTTGGACGTCGACGGAGACAGTGGGCTGAACAAAGTCGATGGTCGTTGCCATGAAGAGACTTGGTAGTTACATGAAGCACAAAACATCTCGTCTCGTCTTTGACTTGGACAGGCGGAGCAAACGGAGGACCCAGAGACGGCGGCGAAGTTTT
>GQW9QTB01CIOAQ
TTTCGGGATTGCCATTTCTGGCATTACCTTTATAGCTGTGCTCATCATATTCGTGTTGGTTGTTTCGAGGCAGAATGCTTGCACGCTCACCAAAGTTCTATCTAGCAACCATCATCATCTGTGCCATCTTAGCATTTCTGATGATCATCGCCACCATTGTGTACCTGGTGGCAGTGAACCCAACCGCTCAGTCCACAGGCTCTATGTACTACAGCCAGATCCGCCAGCTGTGTGCCCAGTACCAGACACAGACCCAGGCTCAGGGCATCTTCCTCAACCAGTACCTCTACCATTACTGTGTAGTGGAGCCCCAGGAGGCCATCGCTATTGTTCTGGGCTTCCTGGTATTTGTTGCCCTCATCATCCTGCCGGTCTTGCAGTCAAGACTCGCTCAAGATG…
>GQW9QTB01CAYHQ
ATAGAAGCAATGTTTTCAGGACTTGGTCCGGAAATAGGAAAAGATGTACATCGGTTTACCTTAGGCTAAGTTGACATGGCTGTTTGGCCGAAAATTGTACAGATAGTATCAGAATGTTTTGCATACATTCTTTATTTTTGGCAGTTTAGGTTTGACTTGTGTTTAGAAAAAATAGACGATTTGAAAATACTCGAGGATGAAATGGAAAACAGTGGTGTGACGAGATGAAGATGGACTGTTCGATATCACGCACATCAAGACGGACATCTGCACAATCGTTTTGGGCAGCTTTGAAATTACATTGGCTTTCAATTCATCATACATTCACTATTCTAAGCTGTAGATATATATGTATGATATATATATATATAGATATACAGTACTTAGTATCCTGCACCA…
>GQW9QTB01E0YZ8
CAAGGGAACCGGCTTCGTAGGACGGAGAACCCAGAGCTGAAGCTAAAGTTACCCCGTTAACCGCAAATCCTGCTTCGCGGTGCCTACTGATAGAGATGACAGCCCGCTATAGTTTTCCCCAAAAACTGCCACATTTTTCTTCGATGAGCTCTCGTCATTATCTAATATGTCCTGTCCGCCATGCAACACTGTGAGAGCAACTTCAGCCCACACAGCCTGAGCTCACTGCTGCTAACTCCTACATGTTGTTAGCCAGTCTGTCTCACTCCTGTGTTAGCATTACAATTACAGGTGTAATTACATTACAAAGTGGGGATAGCATAATATTCGTGAGTTGTTGTGTGGTCATGTGATTGAATGAATTGTTATAAAATGAGGCTTAGT
>GQW9QTB01B0X62
TGCAGTCTGCCATAAGGATATAGTTGTGGAGGAGGCAAGAAGTCAGACACATCTTCGCCCCTTGGCAGTTATGGACCCACTGCTGACGAGTGCTGGTTTTTCATGGATGTTCACTTTCAGGAGGGTCTGCAGATCCTCCAGGTCTGTCAACGTTACTTGAGCTCCCAGTGTTGCTGCCATCAGACCGACCACTCCTGTCCCGGCTCCTAACTCCAGCACACTTCTGCCGGCCCAGACGTCCACTCCTCCGGGAGGATCGTAAAACTGTTTCGTCTCTAAATATTTGGCAAGAACTATGGCCGCATCCCAGACCACACAGCCGACGT
>GQW9QTB01CUR6Q
ACACACAAACACAAGCCAATATTGACCGGGCGGCCGGGAGTCGACCAGTTCACTGGATGTTAAACCTTCAGCTTTTTCCAGTCGCCCCGTGTTCCCACAAGGCTCCCTGCACAAGGAGCGACCGTCTTGACCCAGAGCTGTGTGTGTGTGTGTGTATGTGAGTGTGTGTGAGTGTGTGTGTGTTGTCCTTTGTTAACTGAGTGAGTGTGTGTGTGAGGTAGTGTGCGTTTGTAGCCACGGCCGTGGAACATGAGGCGTCCGCTGCTG
>GQW9QTB01CMGJN
CTTCAAGGGTCTCTCCCTGTTCACTGACTGTCAGGGCAGACGCATGCTCATATGCTGCCATCAAATGATATAAGGCATCACTTATACATTACAGACCAAGATGTCAAAAGCACTTAACATTCACCACTAATGAGTAACACCGAGGGACTATTACCATTAACATTTTTTCTACTAATTAAAGTTACTAAACAAAAATAAAACAAAGTAGATATAATTACCTTCGAATAATTT
>GQW9QTB01EA8SB
ACTCACAAACAAATCTGATGGACAGAGCCTGCGGGGAAATGTGGATCCTCCATGTTTCTTCCCTTTTGTGAACATCGGTCTTTGCTCAGGTATGTAAAACACAAACATCAGGCGGCCGTAGCGAAAAGCTGCGCGACGCCCCAACCTACACAAGCGTCGTAATTAAGGTGGAAGAGAGCGCATTAAAAAATAAACATCCTCTGCCAGGTGTAATTCTCACAGACGTTTTTATGTTTTCTATCGATGGGGTATGGAAATGGAACGTGGCACGGGTGTGGTTCCTCTTTGTCACAGTAGGAGGTAGAGAGTGTTTTATGTGCAGGGGGTATGGAGGTGTAATGTGCGAGCTTGACGGGTGTGGGGGCCTCGTCCCGCTATGGATAAAGCAGCCTCTAGTCT…
>GQW9QTB01D8VDI
TTTTGTCAAAAGTTGAAACAAAAACTGAAAGGAATTGAATGACCAGCAAACAAAACCCTGTTGTAAAAATGTTTCTATATTCTTAACTTCTAGTTGTAATTATTTTAAGTTAAAAGCATTCATGCAAGTAAATATGTGTGCTGTGAAATTCAACATTACATCATATTATAGTGTTTTCTTTCTTTTCTATAGTTACTTCATTTTCTGTAGTGTTTTCTGTCTTTTCTATTGCTTATTGTTTATTTCTGAGCCTCCACTTTCCCTCTGGACACTTTCTGTCATCTTATACCTTATTTTTCAGTGCATGTCTGTATCTACTTTCTGTACTAACAGAACTGGTTTAACTTGTCAACCTTTGATGATTTCACCTCAATAAACTTTATTTCC
>GQW9QTB01BERXG
GAATATATTGGAAGAATGTTTACAGGCAGATTATCTTTTTATATTATGTTGCTGCTCAGTGAGTCAAAGGCTTTTTCCCGTGTGCCGGATCAATTCTGTACTCCGTCTCTCTCGCCAGCAGCGCCTCAGAGCCTCTGAAATACATCGAGTCAGGACACATGGGT
>GQW9QTB01CHF2M
CTTCGTCTTCTTCGTCTCTCATAATCCCTCATCACAGGAATCCACTGAAACCAGCCCGAGAAAACCAAATCACACTCAAACTAAGACATATTCAAACAGAGNGAAACAAAAACAAAACCAAAAAAGAAACATTGTCAATGTCAATTTTTAGTTCCTCTCGGTCAAAGAAAAATACTTGT
>GQW9QTB01C6V44
CAAGTGTTGGTTCTGGGCCCTTACACAATCATCACCCTAGCCCCGCATATCCCCCGCAAAGTTATCATTACTGGAGAGTGGCCGACCAAAAACTATATTTTTAAATGTAAATGNATTATTTATTTTTCCTTTTTATTGTGAAGCTCCTTATATTGGTCTCTTGACTCATGTTACAGTATGAAAACTAGTGCTGTGGGCGACTCGTTCATTTATAATTGTGTCAGGTGTGTGTCTCTTTACGTAAGTGGACTGAGAATAATTTGTATAATAGCACGAGTGATGTGTACAAT
>GQW9QTB01AK5TE
AGATGAACTTGAGTGATGTCAAAGGCGTCTCACCCTGAACCCACCTAAAGTCTTCACCATAGTTCTTGAATAGAAAAGAAGTCCAAACGCTGTTGAACATGCCCATCGTTCTACAGACTTGTATAACTGAATGAGAAACCAAAAACTTTACAACTTATTTGAGCTTTAGGAGGGAGTGGGGAAGGATCTCACTGTACGTGATTGGTTTGCAGTACTGTGTTTTTATTGAGATCGCCACCAAGTATGCATGTGTGTGTGTGTGTGTGTGTGTGTGTGTGTGTGTGTGTGTGTGTGTGTGTGTGTGTGTGTGTGTGTNTTGTGTTGTTGTGTGTGTGTGTGTGTGTGTGTCGTGNGTGTGTTGTTGTGTGTGTTGTGTGTGTGTCGTNTGTGTGTGTGTGT…
>GQW9QTB01B3VUO
TTACACTGACATGACACGCAATGTTATTGAGGTTAGATAGCTGCTGGATTTGGCAATTATATTAAACATGCCAGGACAGTAAATGTAATTATATTCTCTTTTTTTTNTTTACTGTCACAAC
>GQW9QTB01AVE2E
TTATGTTCATGTTTCTATATTTTGAAATACTTTTCTATTAATTAGGTTTTATTGTGTTTATTTAGCATAACCTGAAGATGATGATCTTAATTTATAACAATTTCAGAACATTTATCTATTATTATGGTTCATTGAAATACTTTTTAGATTAAGTTGAACAGATTTATAGAAACATTTGAAGATTCTCCTGGGAATGACATCTCTGCACAGACAGCGCCGGAGGCCGACGCCCTCCTTCAGCAGGGGAATAATCCCGCATCGAGGAAACGCATCTCACGCTCGACTGGCTGCCGGATGAAAGCGCCAGGGCGGCGGCGGTGGCGGCGGCTGGTCCACGTGCAGCGGGGACTGTCTGCGGGGACGGACGAAATGCGTCACCTCGACAGGAAGTGAAGCTGC…
>GQW9QTB01B0VAU
TCTACATCTTTTGCAACACAGAGGCTTGTTTACATTTTGACAGTTTATCCTTTCCACTGCGATATCTGTTTATTTGTTTGTGCACTGGCGGTTCGTTTTGTTTTAAAATCCTTTAGACAGAGAGATTGCTGAAGTTCTACACTCTCCTTCTGTTGTGCTGTTGAACAGAACCTCTTCTGCAGCTCCTGCTACAGTA
>GQW9QTB01CHBT0
ATCATTAACTGGCAATTTATTGCCACTTTTTATTTGACGAAGAAGAAGAGGCGGAAGAAGAAGGAAACTAAAATCCAAGCACCATATGTATAAACAATTCAACACCAGCGNTAGGGACACGCGTAGAAAGATTCATTTGATCATTCACATTTGCATAA
>GQW9QTB01DJC4Y
CTTCTTGATAGTCGAACGGCCGCTCTGTTTTTTACTTTCGACACACCGTAGCGCCTTTAATTTGTCACTGTCCAAGTGCAGGAGCTGCAGTCCATCCACTCCTTTAGCAGTGAATTCAGGTGTGTACTGGTCCATGTTCATGCCCATCAACCAGTGACACACCTGTTGGTTGGTCCATTCAGCAACAGGCCGGTTCTGCCACTGATACTCTTTCCCTGTCGCTACTGGTTCGTCATCCAGAGTCTCGCTGGAAGAGAAGATTAAAGTGTGCGAGCGCCCAGACAGACTTGGGTTCAGCGACTAACCCAGAGATGTCTGAACTGGGACTGGCAGCGTTAGAATCATCTATGACTGAAAAACTCAAATCTAATGAGCGACTGAATAAAGAGGACCAGGAGA…
>GQW9QTB01AYJ41
TTATGCACAGCAGAATCATTTTGTGTGGCACAGTTTTGTCGAATCATTTACAGGGTCCAACACCCACTTCCTCTCTTTATTGGTGTGTAAGTGGCAGCGGTTTAGTGCGACAAATGTTGCAAACAGCAAACGAAGGAAGTATTTCCTGCTGGTGGAAGCCGCTCTTATCATCCAAATTCTCCCTCAAGCTTAACTCCTCTCCGTTTCACTCTCCACTCTGTGGCCTCGGGCCTGGTTTCAGTCCGGACCGGCTGGGACGAACTTCTCTTTGTTTCAAACAGGGCACGTGGAGGACACGCAAACAAATATTGCGTCATTTGTTTGATGTTTCTTGGAATATGAGAGAAAACACACCCAAGATCATTGATCA
>GQW9QTB01AQQVT
TTTTTCTCTTCTGTTCTTATATTCAGTTTTTCTCCTTGTTACATTTATAAATTTTAGGGAAAAATAAGTAAAAAAACTTTTTAATTTTTCTTCCCGGTAATTTTAATGAATGATTTTATCAGATTTCTCCTATTGATTTCAAATCTTTTTAAAATTTTGTCATTGCCCAAAAATGTTATGTAATAATTTTTTGAAGTTTCGTAATAGGCGAAATTTATGTACTTTGTACTTAACAAAAAAGCAACAAAAATCCAAGAAAAGGAGAATTTTTTTTCTTATTTTCCTTTAGCACCCATCATTCTTGTTGAACCATTTATAAACTTTCTTAATTGGGATTCAATTGTTTCAGATAATGAATATTCTAAGCGTCCTCCTGATATTTCTCCTAATTTAGCATGT…
>GQW9QTB01BQQK3
TTTCCAGGGAGTTAGCATCTATAAATCTAGTGAAACATTCGGGAACTTGCTGAGTGAAACGTTCTTTCCTGTTCACATAACAATAGATTAGATCCACACATTGAATTCATTACAGGTAAATTAGATGGCACGGTTGTTTCTTGTTTCCATATGAAACTAGGTTAGATACACCAAAAGCCTTTGCGTTTCATTGTATTTTGATGAATTTGAGAATCCAACACCATTACAGCCAGGCATACACTGAGCTTTATGCATATATGAACACAAGGTATATTGCATACAGACTATTAAAGCCAAATTGTTACCC
>GQW9QTB01BGB33
ATAGCACTGCAACCAGTAGCTTATAATTCAAAATCAAACCGATACAATGTGTTACACTCATTCTTTGACATTAGTGACTTCTCGTCACAAACATTTTCATATGCACTTGACAGGCTTTCATCAAAAATGACCCCATAACTGATCTAACAAATCCATGTTGTGATTTATACACTCCTGTACACAAGCTTCATGCAACTCACACAGATGACGTGTATATGTAGTGATGAAGTGTGCTACAGACGACAAAGACCGAAACAGACTGCACTTCTAGAATTAATGTTTCTAGTCATTGAACAGGGGTAATAAAAAAGTACACGCAATAATATTTGACAGAGATTTGTAGAAGAAGTGCAGCAAATCGAAAAAGAAAGACTTAAAAGCAAACTGGCCTAAATATTA…
>GQW9QTB01DTG09
AAATAACACGTGTATCTCAAGTTAGAGATCAGCTATGAGTATTTATCCTTCAATGAATTTGTAAATTATACTCAGATGATAAATGCTCTACTGTAGATGCTTTTATACTACGTCTACGTTTGCCTCATAAAAGTTTTTAAGAAAATTTTTAAATGTCGGGGAGGGGGGGAGTTTTTAATTAATCTGTGCTATGGTACTGTACTGTTCAGTGTTATGTTCTATTTTGTTTGG
>GQW9QTB01D4CBJ
AAATGAAAAGCAGAACAATTTGAGATATTTCTAGCATGTAAACAAAGAGGATGATTTATTATAATGAAAGGAAATGTCTTCCCAGGAGACCCAGACATACTATATAGGGTTGCTTTATAACATCAGAATTGCTGTACGCAACAAGAGGACATAGTGACAAGGAGAAATCTTCTGCAACCATTTGTAACTATGATTAAATGACAACTACCTCCATGTCAATGCGACATAAGTTGCATGCTTTATTTCATTAATTCAAACAATTTTACAACTTCTCCTATTTATTGATTTGCACACTTGAAATAAACGAATACATTTGTT
>GQW9QTB01E1LFN
AGGAGGTTAGGGAGGACTGGAGGAGGAGTGTGTGTAGTCTAGGGAACCTCATCAGCGAGACCGCATTTACCCTGGGTTGGTNTGAGTTGAAGATGGTCGTTTGGTACTTCAAGAGGTTTATTCAGGAAATGGAGAACTGGTCCTCAGCGAGACCAAATCAAGCGGTGTCATCGACTTTCATTCAAAGAGCTGAGTGAAAGAGAAAGATTAACCCTCCCTGTGGGAGAAGCTTGTTGATCCATGACCTTGAAATCCACATAAGGTGCCTCATTCTCACTAAACCTTTTACCTGGACTGCAGACACTCAAACAAACACAAATACACACACTCAGACCAGCAGATGGCCATCAATGCAACACTGACACAATTCCTCATCATGTCTAATATTTTTTTCTTATT
>GQW9QTB01AHIBP
GTGTAACTGATAACAATAAATTGCCGTGGTGCCCTAAAAGTGCTCATGAGTTTTTGCACCAATAAAACAAAAAACACAATGTAGAGAAATTAACAATTCAACTATGTGN
>GQW9QTB01A0UD5
ATCCATCTCCCGACCAAACTATGTGCCTGTAACTCAACAAGTGAAGGATACCTCAATGGGTGATGCAGAAGAGTTGACAGACGACCCAGCCCAGAAAGGAAGGTTTCTATTCGTTATCCCCTTGACAATCAACAGAGGTTCACACCATTCACACCGGCCAAGCCATGAAAATGTTCACATAATTGCGGGTGAAGATTCTCATCAAGACAACAATAATGGACATGCCTATATCAAAGTGCCGGATAACTCAGGTCACCATCACAACGACGGGGGAAGTAACTATATTCTAGCTCCAAGTAGTCATTGGGGATAAAAATTATTTTGTATGATGAGCTATTGTATGCATATTTTATTTATTAAATCTTTCAG
>GQW9QTB01CAI0J
AGAGAGAGAAAGAGACAGAGATGATCAGTGCATGATGGTTCCTCCAGCAGTCTAGGCCTATAGCAGCATAAAATAAGAGATGGTTAGTTAACACCTGAGCAGCTCTAATTACCCTAAGCTTTAT
>GQW9QTB01BD6S5
TTCATGGACGTGGGGCAGGAGGGGAAGATTCAGCACCACCTGTTCTCTGTTGACCTCCAGCAACCCCTCCTCCTCCTNTGTTATGTACTTTCATTCAGGGAGTAGCTTAGCAATTTAGCCAAATTGGCTTATATGTCAGACTTATCTGCTTTGCAAACGGCCACCATCACTTGTTGGCTTTCTCACGGTTATGCAAACACTTAAGTTGCCTGGATTCGCTGTCGTTTCAGCTTGGTCATGTTTATTGGCTTCAGTTTGATCAACAGAAAACAGGCCTACAGTGTCTACAGAAGAGGCGTTAGTGTATGAGCTGCTCCAGTTGATTCACTGATGGGTCTCGACCAACAAGTCAAAGGATGGTTGGACAGACTGAGAAAATGATGATACCTAAGCCATTAA…
>GQW9QTB01ESGQP
CTGCTGTTGGAAATAGTGCTAATCAAAGCAGTGAGACTGAACTTAAACATTGAAGCTGCAGGCAATAACACCAAAACAAGTGTAAAGACGCTGTAAAGCACACAACTGAGGGGATTGCAGAGTCAGGTGTTAGCTGTCTGTGGGTTTGTCACTGTGAGAGGCCCCTCTCATGTTACGCACGGCCTTTTTGTCCATTGTTAATAAAGTAAGAAAATATGTATTGATTTGTGCAGCGCCATGTAGTCAGATTGCAGGACTAGAAGTGCACAAATGGTGTGAATCCCAAGGGGCCCTCAAAATTGCCAAAATATGCATATGTACACATAAAGAATGAATAGAGTTC
>GQW9QTB01APKYN
AAGATACTCTCTGATATTCTGATGGAGATTCAACTCACAGCACCTGTGCTCCGTCTCTCTTCTCTCATNTCTCTCTCTCTCTCTCTCTCTCTCTCTCTCTCTCTCTCTCTCTCTCTCTCTCTCTCTCTCTCTCTCTCTCTCTCTCTCTCTCTCTCTCTCTCTCTCTACTCTCTCTACTCTCTCTCTCTCTCTCTCTCTCTCTCTCTCTCTCTCTCTCTCTCTCTCTCTCTCTCTCTCTCTCTCTCTCTCTCTCTCTCTCTCTCTCTCTCTCTCTCTCTCTCTCTCTCTCTCTCTCTCTCTCTCTCTCTCTCTCTCTCTCTCTCTCTCTCTCT
>GQW9QTB01E3FUH
AGGTCAAGTTCCAGCAAAGATTTTACAAAATGTATTGCTGGTCTCCTGACATGTGACCACTTTTATAAATCTAACATCATGTACAAATGTTACAGGTAAAATAATTTAGCTCGCCCCCGACTCTGCGTTGTATACCA
>GQW9QTB01EKBDN
AACAGTAAGTCATATCTGTACTAGTTTCTTCTCTGAGACAGCTGTGCTGTCTTGTTGTTAAAGTAAAGTCAATATATCAGTGTTGTATCCATAGTAAAGTGTGTTGAAAGAGACAATGAATAACATATTTGGTTTGTTGTAAATGCTGCAGATATTACATTTCCCACTGAACATTATTCATTTTAGATAATGTCATTGTGTCGTGAATGTATCTAATGCAAAAACTCTATACATGCTCCTCTAAAAGACTGGCATGTTGAAATGTAACGTTCACTATATATAGGCTATTTCTTATGTCACAAAGGTACCATGCTGGTACTATGTGTTAAGACATATTAAAGTATGTGTATTAGTT
>GQW9QTB01BGFU6
GACAAGACGGTCGGGACCGTTTTGAGGGACAGGTCGTCGAGAAACAAGGGGTTCGACAAATGACAAATCGGTAGGTAGCTGATTGACACAATCAATTAATTGTCGAGCTTACTAATTGAGGATTGTTGGTCGGATAAAACCCCAAAATTCAAACGACTGTCCGTTGTCTTTTAGGTATTTGAAATGGCCATATAACACAATTTTTGGGGATATTCTGGAGACCAGAGGAACACGTTGGAGGGTATCTGTTCCAAAAACCCTCAGTTTTGTTGGAAAAACTCATCACTCACTCCCT
>GQW9QTB01C47GZ
TTTTAAAACAACAAGAAGAGAAAGCTAAAGAAATGGCGGAAAAAATAATCACTTTGGTTTAGTCAGGTCACCGACTCCAGAAGAGCCTGAGGCAATTCCATCGTCGCCGAAACGCAAACANAAAAAGGATGAGAAAGCTAAAAGCGGAAAACATAGGCGACATGATTCCTCTTCAGATGATATTTCTGATATTGACAGATCCGATGATGAGAGAAGAGAGAAGAGAAAGAAGAAGAAACAT
>GQW9QTB01CLKFB
CTGACCATGGAACCAAAAAGATGAATGCGTGAGTCAGTCTCAGATCAACAGACACACAACGAGGAGGCAGCATAAGGTGGTGTGTCCTTCAAAGGGCAGCACGCCACAAGTTTTATAGTCAAAGTACTGCATTATAAAACTGTTTGCTTGTTTGTTATGAAAAAATGGAAACACTGAACCCTCGGTATCTGCCATACCATATGTTTCCAGCAATAAAATGTTTTGG
>GQW9QTB01BRLFQ
ATGTTGACATACGCAGTACGACATGTATCATGAAAACAGTTCGGTCAGTACTGCTAAATAAGTGCTTTTAAACAACCGTATAGCTGGAATAAAGATCTCAATAAGAAAAAAAGTAAAAACTCTGCGTTGTATACATGTCGTACTGCGTA
>GQW9QTB01B238O
TAGGGGGCAGCCCGGCGGTCGGCCTCAGCGCAGGGACGACGTCGAGCTGGAGGACATCAGAGCGATGGCCATGTGACCTCTGACCTTTGAAGAAACCCTCCCTGCAACCTGTGTCTCCGGCAAGGCACACAGGGGATAGG
>GQW9QTB01AM2I8
GAATTCAATTTGGGTATAGGAATCCAACATTTTTGTTTCTCAACAGATTTGATATTCAGTAATGATAATAGAATACCAAACTAGGTCTCTAATATTCAATTTAAGCTGTTGACATTCCAATTTTGCTGTTGATAAACATTACAAAC
>GQW9QTB01ER2AV
AGTGCGAGCTGTCGTACGAAGGCATCGAGGTGCAGTGATTCCTGGGAGGACAGAAGATGGAGGCCAGCGACCGGGTGAGTCCAGTTGTGTCACTTCATCAGAATCTGTTCACAGAAAACTCACAGATTGATTCCTCTGATCGAAGGGAAATCGATTTCAGGAAGCAAAAAGACAATATTTTAATTTAGACTTTTTGCAGTGCAAACATTTTAATGTATGACGTCATAAGTTAAAAATTCATACTTCATGACAGAAATACAATAAACGATGGTTCAGTTAAATCTGGACTTTTTTTN
>GQW9QTB01BH0Q8
GTTGCCAAGAATTCCTTGAAGATTTTCTCTATGATCCCCACCAATGTAGTCATAAACATACTTGCACAGCCAGTCGTTGATGCCTCGGTCAAAGTGNGTCTCA
>GQW9QTB01BP1B5
GTAATTGAATCTATTTAATTCCTATATCTTTATTTCTAGTCAGAAGACATCTTACTAAACTAATAATACCCTTATATATCCTCTTTGTATTAAGAAAAACAAGCATTTGTAGTGTATACTGTACCTTGTGGAATATATAATCTTGGACTGGGAACATGCAGTTCAGAGCATGAATTCACAGAATTTGTGTTGGTGAATATGTCATTCTCCT
>GQW9QTB01DN99F
CTGTCTAATGTTCATCCAGCGAACACAGTCTGTGATTGGCTGGTCCGGACTTTGCAGACGTCAAACTGTTCTGAGATCAGTTGTGAAACGAGTCCGTCTGGTCATCGGCAGCTTCCACATGAACTCTGGGCTAAAAGGACTGCGACCAATCACAGGCCTGCTGTCACCTGTGTGATGTCATGCACACGTGTTTAACGAGGGCTGTTGTTGGGTTGTTTGTCTTTATTCAAGAACATTGAATATAAGAACCTTTAAC
>GQW9QTB01ADE19
ACGTAAAGAGAAAATAAAACCGGTGGGTTGAAAAAAACAAAAATCAGCAAGAAAAAGAACTTTATGCAGGTTTGGAGACTTTTTCTAAGACTGAGACATTTTTCACTTTGATGAC
>GQW9QTB01B7ICR
AACTTTAGTTGTACCAACTTTAGGAGTCTCTGAAGCTTGCAGTTATGATTGCGTCATTCCATTCTGGTTGTACAGAGCCATGAAAACATCATAGGTCGTTGTTGTACTTACGAGTTACGATGAAGGATATTTTTAAGTCTTCTTCATAGGCGTTCGTATCCGGGTAGTGAAAAGAACGCTAACTGGAAGACTTTTAGCACACATCCAGGATAACTCCAGCGTTGCTACAGAATTGTGAAAGTATATGACAAAATAATTGATATTTAAAAACTTGCTTATTTCTATTTTGGAGTTAATAAATCAAATGAGACTACG
>GQW9QTB01BU5F0
TAGACAGTGTTCCCACAAGCCATGGAGACTTTGTACAGCGTGCCGTTTTCTGTGCTGGAATGTCCGAATATAAACTGAAGAAGCCGGTTCGTTAGCCGCCTGGAAGCGGAAGCCTTCGCTAGCATTGAACGCATGAATAGTCTGTTAATGTCCGCTCGAACTCAGGGATAGGTCTTTTAAGAACAACAACAACTGGATAACCTTCACTGGTGAGGACACACACACACACACGACAGAAGTTCGTATAAAAGGTAGGTTAGCGTTGTCTCCATTCATTGCTAACAGTCAGTGTTTCTCTGACGTAAAGAAAAGTTGTCTACAAAAAAGTTAGGTAATATCGTCATAACACTGAAGGTCACCTGGCTGGTGGAGCTTGGGGTCGGGGGTCATTTTTGTATA…
>GQW9QTB01DLN5P
GAACTCTGCAAGATGTGACCCCTTCCTTAGGCTATCAAATCACGATTATAAAGTTGACTTCGAAAATCATAATTCTCAATCTGGAATTGTGGAGCTAAAAGAGATGAAAACGGGATTAAGAAAAACGAAAAAGAGCCATGAAAACTAAGAAACCTAGTCCAAAGAGAAAAGAAAAACGCAAAATCAAAACTAAGAAAGTAAGGAAGGCACAAAATAAACATGGCAAAAAGAAAGGAAGCAAGAAAGTCTAAAGAAAGTTACCAAAAAGAAGAAAAAGAAGAAAACGACGATAGAAGACAAGAATTAAGTATCATATAAGAAG
>GQW9QTB01AUU22
ATCTTCACCTGTGCCCTCGCCATCCTGATCCCGGAGCTGGACCTCGTCATCTCGTTGGTGGGCTCGGCCAGCAGCAGCTTCCTGGCGCTCATCTTCCCGCCGCTCCTCCAGATCGTCGCCTTCCACTCGGAGGGCCTGTCGCCGCTCGTGACCGCCAAGAACATCGCCATCAGCCTGGTGGGGCTGGTCGGCTTCATCACGGGCACGTACATCGCCATCGAGCAGATCATCGCCCGCAACGCGCTCAAACACGAAGGGACGCTCTCCTCCTTCATGGTGCAGTGATGAAGTGACGCAGTGACGTGACTCTCGGCAGGTGGAGTTCAAACCTCCCAGGACGTTTAGAAGCGGTTTTAAGGCTACCTTTTTTTTTTCTCTCTCTATCTTC
>GQW9QTB01AX6Z6
TAGTCACTGTGCTTCACGAGTGGGACACCATCTCTATTTATTTCCTCACGTGTCTCCTTCGTTCCTGGCGCCAGAACAAAAGACGCGGAGGCTTGATTCAATATGTATTTCTGATTGATTTATTGGTTTGTTTTTTGTAGGAAATAAGGCATTTTTTCTTCCACATGCAAATCAATTTAATTCCATCAAAGAATATGAAAAAAGGAAAGGGGGCGAGGGAGGGGGAAGTACCAGTATGGCACTGAAGGAAGTACATTTTTNTTTCCTTTTTTTNTTTTTAACAAAGGTCATAAGAAAACAACAAACACACAC
>GQW9QTB01A01GG
ATATGAGTAGAGTCTGAATGAGCATTGCGTCATCTGACGCCTTACCGAGTTGAAAAATTATGTTTGTAATGATCATGTTGAAATGAGAATTTAGTCAAAGCATCACTCCCAGGAAATGAGATATGTTTTAATCTGTTTTCCTGATGCCAAAAAGTTATTCTGTTGCTGCTTTATGAAAGAACCCAAGTTTTTTTNTTTNATTATAGTATTTAGTAACTTTACCATA
>GQW9QTB01C8TKY
CATAATTTGCAGTCCTTTCCCTGGGGGTTGTTGGGACATGCCATCGCTAGAGGCATAGTTATTGGACTTTTATACTATGCTGACCAAAAGGACTATCTCCATAAATATGACGTAGATAATTTCGAAGACCGCACTGTCTTTTAATGACAATAAATAAAAGTTAAAATAGGGATAAAATCCTTTTAATAGACAGTGACAAATTTCACAAAAATACTAGATATTTCGGTCGCACATGCAGTGACCGTCACCGGTAGCAACACCAAACTAAAACAACCAAAAACAACAATTTTTATAAAAATAAAATCAACCACACATTGTCTTTTCTATGAAAAATACTAATAAGTAACATGTATCCAGAGGGGTTAATTAACCAGACTTTTTCAAAAAGAAGAATAAAAT…
>GQW9QTB01DX33J
TATTGCATACTTCTTCAGATCGAGCACATTTTTCAGCGGCCTGAAGGGATGTCGTTGATGCAGNTGAAAAATGTGCTCGATCTGAAGAAGTATGTAATACCACCGTACGTGAACCAGCTCGTCAACGCCCTGAAGTCTTCTCTACCCCACTAATCGACGGGCCTTGCTGCAGAGTCCGCTCAGCTGGGAGAACTACGCTGAGAAGTTCCAGCTGCTGCTGTTTC
>GQW9QTB01B2LYF
TTTCATTCAGCATCGATCGATGTAAACGAGCAAGAGATGTACGGGATCAACTGGAAGGTTTAATGCAGCGTGTTGAAATCGAAATGACTTCCAGCCCGATGAAACTGAAAGCATCAGAAAGAGTATCACTGCTGGGTATTTTTATCACACTGCTAGATTATCAAAAGGTGGATATAAAACAGTAAAGCACAACCAGCCTGTCTTAGTACACCCTAATAGCAGCCTATTTGAGGATCTTCCCCGATGGGTCATCTACCATGAGCTGGTTTTCACAACTAAAGAGTATATGAGACAGGTCATAGAAATTGAAAATAAATGGCTCCTTGAAGTTGCTCCTCATTACTACAAGGCAAAAGATTTGGAAGATTCATTATCTAAGAAAATGCCCAAAGGAAAGGA…
>GQW9QTB01DVXZ1
ATTGCAGTCTATAGCTATTTCCGGTTCAGCTGTGACTACATCTGTACCGTAATTGGCTGATTTGGATATGAAGCAATTTGGTGTGAATAAATCGAGATGATTGCATTCAGTCTGAACACATCTTCAAGGGTATAATGACAGTTTTATTCTGCCCTATCTATCGGCACCATTTTACCCCAATCTTCCTTCTTTTCCTTCCTTTTTCCGGTTGCGCTCTATTGTTTACTACGACTGATGAGTTGTATTTCAGTGTCGATTTGGAATGTCCATTTGCATGTAAGCTGAANAAAAAACTTTTAACCNGTTAGATAGTTTAAACACTAGATTGTATACACTGACAATGTGGTAGAAACTACATACTTAACAAAAGAAAGGTATTTAGTTTTTTTT
>GQW9QTB01AT6DO
GGGGGATCCGGCACCTCCGTTTGGGAACCACTGCTCTCGACCACATGGGGCCTGTTGCTGTTGTTGCTGTAACTCTGAATTAAAAAAATTAAGTACTAATGATGTTTGTAAGGCTGGG
>GQW9QTB01BCYPI
GTCTCCCTGGTGTAATCAGCTGTTTATTAGGGGATTTAGTTTCGTGCAGCGTCTCCAGTGAGACATTTTGTTGCTAAGAGAATGGAGACACAAGTGCGAAGCCCGACAACCAAAAGGAAGTTCTTGTTTTCAGTTCAGACAACAAAAAACCAACAGGAGCCTGTCCAAAGACTGCACTTTGTGCTCTGTGATATAGCACGAGCCTGCTCTATTGAAACTATTATTTAACGCAATGAAAAACATGCTTTGATCAGTGGATTGTGACGTCGTTCTCACCGGCTCTCTCTTATCTCCACCCATGTTTCGGCTGCATGCTGCATGCTGTTCTGCAGATTTAGTTTGAAAAATAAAATGACTTAATTAGTTT
>GQW9QTB01C267M
CCATCGGAGACTTGTGAAAATAAGTTACGTATAAGAGAAGGTAATAATAAATTCGTTAATTATAATAAAGAACGAATATAAATTTACTATAAAAGGCACTTTGATATAGTTACATAAAGGATTATATAGTTCATCATAAATAGGGAACGTATGTAATTTTCTATCAGGAATATCTG
>GQW9QTB01AVNTO
TCTCCACTCCACTACCTGATTCTGTTGCGGAGGCAAATGATAACAGATGGACGGACGGACACGCGGACGGACTTACAGTAATGAAATGTAAGATGGTAAAGATAAAATAGAGCAGCTGTAAATGAGGTCGATAAGAAGGATGGAAGG
>GQW9QTB01A3DQB
AGGGATGTAGGTGGCTCTCGATGGGCCAGCCATCTCCAGTTGTTGCATATGAGTAGCGCCATTACTTAGCTCTCTTTTCAGGAGGCGGGCATTTCTCTCTTTATCTTTCTACCTGGCTGCATAGGGGCTGGCGCGGACGGGACTTGAGCAGGTCTGGAAGGGATGTAGGTGGCTCT
>GQW9QTB01BEH93
GCTCGGCCCCCTGCTCGCCACTTCAGCATAAACATTTTGGTAAGAATCATAAATTATCTCTTTAAAAAGTACAGTATATAAAGTGAGACTCAACTGATGTCAGGCATGGCAGTGTGTTGTGCACACAAAAACAACAGCAACTCAAAAACCCCCAAAAATAATAATATATATATATGTATATGTATATAAATTGTTGAACTAAACTGAAAAGATCGGTCTATTCTAACAATGGGACCAAGGAGTTTGGTCAGAGAAGAGAACGGCACTAAATTCATCAACAAACTCTATGTTATAATGTCTAATGTACAAATAAACCTAACAATATAGATACACAACTTTTTTGTCATTGCACTTTTGTTTTTTTTAAACACCTTTACATACTGTATGGAAAGTAGCTCC…
>GQW9QTB01CZELI
CACATGTGTGCGTCTATGTGATTAGTGAATGAAAGGGGGGTCACAGAAACAGTGCAGGGTATTTTGGGTTACTGATTCTTGACCTTCACACAGTCTCCAGTGACAGTCTCCCTTCTCTGACTGCATACCTTTGTAATGTTTGACAAACTGAAAGAACTGGGAGAAAACCAAGAAGTCAACAACTCAGCCCAGACAAGAGCCAACCGTTGTCTTCTACTGAATTTAACAGTATAAGTTAACTTACAAGCTTTTCAAGGTCAGACCAGCGTGAAGCACTGTACCAACAGGCCGCTTGCACTATTTCAAAAGCTTCTCTTATCGCTGACTAGCTGGCAGGATAGTTACCG
>GQW9QTB01DEJWR
ATTCCTCAACTCAGCGGCTTCTCTTCTCACTGCGGCAAACCACAGTGAAAGTGAAACCAACAGGCCTCAGTGTGAGCACTTCAATCGTAAGCTTTGTTTTTTGATCGCAGACGATTTAATCGTTTGTTGTGGGAATTTAACAACGACATTTCTAAAACGGCACCGACACCAGTTCTACTCATCGCTCTCTTTCCCCCCGGAGAGCTAGAACTTCATTTTG
>GQW9QTB01DZ6XB
CAAAGTGGGAGCCGGTGGTAAGGTCTTCTCACCCGAGATGTGGATCTCCTGCTGGCTGGTGAAGTCGATGGCTAAGCCGAGTGGTAGAGTATCTTCATTTGTCTCGGGCACTGGAAGCTCAGCCCGACTTGCATCTTCCAGGATCCAAAGTTCCCATATCTCAATGGAGGCTGCTGATGCCGCAAACACAAGGTCCCAATCCTCTACATGGCTAAGGAAGTAGTGGTGGAGTCGCTCAGTGCAGCTGCCGAACACTGTGTCACTAAAGTTCAGATACTTTGTCTCCACCCTCTCGTCCTTTTTTGGGAGGGATATGAACACTAGCTCGGGGGGCGTCTCAAGAGATCCATCTGCAGCAGCATAGACGACCGCAAACACAAAGGTTTTCAGCCACAGCAC…
>GQW9QTB01C286B
TTTTCGTTAGGTCTCACTCTTGCATGTCCTTATGTCATTGGCCACTCTATATTACCTTATTTTATTTGAATGAGGATGTCCTTGGCCTGATTCATCGAAGAATATACCCTTTCTGTTTTTCTGTCATTGCTATTGCCAATATTATGTATTGGCAGATAACACAGTTTAAGAGGCTGTATGAACACATCCGCAACGACAGGTATCTTGTTGGACGACGCTTAGTAAATTACCATCGTCCTGCGAGAAAGAGTCGAGTTGATCCAGTACAAACCGCCACAGAAGTTGCAAGTTAATCTAAAGTCGATTTTAATTCTTCCAGTGGATTCTTATATATCACATAGCCCAAGCGGACTGTGGAAGGGTTTTTGAAAAGAAAAATAATTAAGCGAGATATTGGGA…
>GQW9QTB01BI08M
CAGTAGAACTCCAGAAAGGAACTTTATAATCACATCTTCCAGACAAAGAGGGGGCCAGATACTTTTCATACAGGTTAAGGGAGGAGTTTCAATAACTAGGGACAAGATGGTAAATGAGGATTTCACAGAGCACACAAAGCTGGATCCTGAGTGACCATATGGCTTTATTTCATTCTTCAACAGTTTTGTACATTAGCGGAGTCTTAAAGGGACACAGAGCATTTTCAGGCCTAATGTGTTAACAAGTGCTGAAGGCCGTTGTTATGTAACACACACGTTACTGTACCTCCACACGGTCTGGTCAGAACTCACACGATGAGGTCCGGTGTGCTTTGGTCAAATGATTCAGTTTAATTCGGTTCTAAGCGACGGCACCAGAAAAGGAGGAAGAAGGTTTGT…
>GQW9QTB01A5YC8
AAGAAAGCAAACTATCTATCGTGTGGATTTTTACACTCTGCAGAAATGTACATAAACCAAATATATCCACTCTCTCGTGCTCTTGCTTTAACTGCCCTGGCCTCTCTTCTGCCAACTGTTATACAGTTTGTGACTGTAAATGATTTTCTGTGTCATTCTACTTAAAGTTTAATATCTTGCAAACAGAGCAGTGATACTTCTTTCTGTTTATATTTTTGTGGCATGCACTGTTTATATAAACAAGGTGAGGAATGTGTGATTCACTTTGCAGCCTGTGGTCCTTAGTCCATATTTCATAATCTTTAACGTAAACTATAATAAATCTATTCAGCTGTACT
>GQW9QTB01AOPHC
CATAACAGAAGAGTCATCACAGTCACCGGTGACTGTATCTGAAAGAAAGCCTCGCAGAGCCCAATAAAGACTATGAGATCATCAAACCCTCACGGAAGCACCGCAGACGAACTAACCATTGTTGCAGCAGAGCTTCAACTAGTTCCGCAGTGTTAACAGAGAGTGAGGACGAGCCTCCTGCCTCTGAGGCCGACGAGGTAAGTTTGTGTAG
>GQW9QTB01D40X2
GTGCCAACTTTGAGGCTACACAGATCAGCCAACACACTGGACCCAATAAGATCCTTGTCAGACATGTCGGGACAGAGGTAAACTTTACTGTTGGGACGGAATNACTATGGAGGCTTCTATAATGCACCCCTGGAGAATGGCCGGAACTACTATATCATCTTACGAGCTGTCAGTCAGTGGAACACAGCCATAAAAAGCTCCTGTGTCCTGTGGGCTAAAATAAAGGTACATCCTATGTTCTGAGGGTTTCATCGCTGGCTGCTGCTTCAGTGGGACTGGTTGCCTTGGCCATTTTCAGTGGTTACAGTTGCATCTGGCTTTTCAAGAAGACTTGACGTCCCTCAGTGTTGATATTGATAAATAAATGTCTTGATTTTTAC
>GQW9QTB01DKZ1G
TCGAAGACATCCATGAACCAATGTGTGCTAGAGAAGCGCATGCTCCTTCAGGGAGCGACCGTTCAACATGTCCGAGTACAATTTAATCCGAGAAAGTGCAGCGTATAAAATAATTGATCAGCAGACC
>GQW9QTB01BWFNY
GGTCACCTCCTTCCCTCTGGTGCTCTCCCATGTTTTTGGATGGCCACATTCGTGAGGTGAACAAACATGTTATCCAGTTCACTTGTACTGGGCGTGTACTTCATGTGCAGAACCGACAGAAGCCGAGCGTGTACATGTAGCACTTCAGGGGCCGGTAGGTGGTCACCAAGACGTAGAGACGCAGGTCAAACTTTTTCCCTCCTATCAGCAGAGGATTGTCAATGTACAGGGAGATCACGTATGCTTCCTTACCACTAGCGGCTGCTACAAACGTGGAGGTGCGACTGTCTCGGGACCACTTCTTTATCTGCGACAGTTTGTTGATGAGGAGGATGCCCTTGCCCTGGGCCTTTCCACATGGCTTCATGATCCAGGTGCTAGACG
>GQW9QTB01CQZFB
GTCAAGTTAATCAGCCACGAAGAAACTTACCAGCGTCGACTTATTAAATGGTTTGGTTTGAAATGGTCAGCGGTAACTCCGAGAGACGAGAAACACGAAATGTCTGACTTCATATTTATACTGTAAATCATAATCATTCATTAAATCACTATAGCGGAAGGTTTTTGATGTATTTTGTGTTTGTATAGACAAATTTATTATTCAGAGAACGAGTGTGTTGTTGTTAACATCCGTTATTATTATTAGTCCTGCTCTTTAATCCCCAAAGACCATACTACTGTTTCTTTGGACCATAGCCTCAATGCTTTTCCTCTTATAGTTATTATACTGATATTAATTTAATAAAGTGATTCCAATAAACC
>GQW9QTB01DDA8X
TCACACTTTGGTACTCAAGCGAATGCTGTTCAGAACTTTTTCTTTGCTAAACCGTTAATTTCGACATATTGACGGAAGAAGAAAACGTCCGAGTGGAATGTGAGAGTTTTATTTTCTTACAGAACTGATTGTTTTTAGGGTAAACGCATGACAGCTGATCATCGAATATCTGATGTACATATTGTTAGTGTCACTCCTCGTGTG
>GQW9QTB01AUIOJ
AGTGTGCGTGTGTGTGTGTGTGGTTGCGTGTTAACCATTAATTAGGGCAGCAGGAGCCACTGGGAGATCCTGCTGACTAGGAAACCATACCACTACTGTATCTATCAACCGTGACAACAGACAGGAGTGAGCCATGGCATCCCACAGAGCACAATATCTGCATTGTGTGCGTGCATGCGTACTGTAGTTGCACTAATTGACACCTGAGGTCACCTTAATGA
>GQW9QTB01C0ARP
GGGGGAATCAGAGCACCAGGCATTCACTCTGTCACCACAGGAAACAGGAAGTCGGGACGCACAGCAACCAACAAGCCCAAAAGCAGAAAGCGCATACCTTTAGCTTGGAATGAAACTCACGAGATTTCCTTCTGGCAAGAACCTGAATGTGACTAGACACCTGCCGGGGTAGGGAGGGAGGAAAACAAAGGAAGAGCCTGTAACCATGGCAATGAAAAGCCCCCTACTACTGGGCAGAGTCAGACGTACCTTAATGGCAGCTTGGATTTCTCGAACTTTCTTTCTTGCTAAGACCTGTATGTGACTAGACACCTCC
>GQW9QTB01DX38K
AGTCAACATCGACAAGGCCTGCTGGGACACAACTTACTCACCTGTCAGGAGGCATCGTGTTCCTGTGTAGAGGAAAAGGTAAGGTGCTTTATCTCCGTGTATATTTTGTAGAATTCTTAGATTAATTTAAATAGAAGTAAATTTGTAAAAATTTCAGTTTGATTTAAGAATCCAAAATAGTGCTATAAAAAGTGGAAACTGAAAGGCCAAGAACATTGTTCATTCGGCTCCTGTTCTATCACACGACCAGGGCAGATCTCACATGCCAAGGGAAGAGCTCAGCCCTGGCACATACAGAGGAGTGAGATTTGTAAAGTCAGATAACCTGAATCGATTGCTTGTGCTTTTTTACTCCTCTGGCTAAAATGTGCTG
>GQW9QTB01CIX7Y
TTTTAATTTCTCGATATACAGCTATAGTCTAGTTGGCAGAAATCAAAATGAGCATACAGAGTATACAATAATATGCGAGAAATATGACTAATGNAGGCAAGTGTTATATAGGTGCTATTCTGGGCCTCCTCTTATTCTCCCTCTTCAGTCACAATTATCCACATATTGAATACAATAAGTCTTTGGAGTTATGTAGTTAATTAACCCTACAGTTACATAAGGACAGGAGCAAGCTTTACTTTTCTATATATATATATATATAAATAGATCATGAATAAACTTAGTAAACTTTAACCTAAAAAACTTAAACAACAAAACAACAAATACTAAGAAATTTAAAGTAATAGTTAACCTTACCGTACGAGACTTTGTTTTGTAATAC
>GQW9QTB01CWRX4
GCAGTATCGTCATATTAACCTCGTAAAAGGTCAGTGGACTCCCAGAAAAAATTCTGAGATATCGCGGTCCATGAAGTCTAACTGTTAGCATTCCTACAATTATTATGTCACGATTTGTTAACAACTGTGAGCCTCACGTTTCTCCACGAGCCGTAAATCTGAAATAACTTTAACCTTGGATTAAAAACAAAACCCACATATTTCCAAAATATCAAAAGTAATATAAAATGAAACCCAAAAAAAAAGATAAGTAAA
>GQW9QTB01ASCH1
GAGACCACTGGGTCTCATAATATAGCTACAAACGTAAAGATCTCTATAAATGAACATCTTAACTTTGAATCTGACCAAACCACACAAGGCCCAGACTCTTTGNATACAAACTATAACGACATTAAT
>GQW9QTB01BHIOV
CTGAACGGAAATACTTATTATTTGAAGAAAAAAACCAGCCACCTACATCATGTCTCATCGCTCTCCGGATCTCTTTCCCTNTCGCGCAGCCATCGCTTGTCTCGTGGCCGTTGGTGTCATGCTGCTGTGGAGGAACTACAGGCTGAAGAACACCAACACGATTCACTTTGACAACCCCGTCTGGGTGAGTGCGTCTGGCAGCTGCCACAGAGGCAGAGTCTGAACGGGAAATACTTATTATTTG
>GQW9QTB01BUMSP
TTTTGACTCTCTTACTCTTTTTGCCTTTGTGTCTGGGCGGGTGTTTGCTTATTCCAATTAAATGTCTTCTCGGTATGTGTGTCTGAATCTACGTATTGTTATGTG
>GQW9QTB01AZFCF
AATTGTGAAGTTGCGAGAAATAGGGATTGTAGCAGAAAAATGCAGAAATGAATATCAACAAGACGTTGAGACACTTATGGACCGTATAATCCTTGCAGNTTTGAGGGGATAATCACCAGGTTTAAGTGAAATTCAGTCTGCAATGGATAACCTATGGTTCCAACTCA
>GQW9QTB01BE8NK
CGGCGGCCAAACTCAAGAGAAAAATTTGCTTTGCGTTTGGTGTGAACTCAGTTGAAGATATTTATTCAATTAGTACTAAAAATCTTACTTTGATTAACATCTGTCTGAATTAAATGATCTAGATCTTTTTCGTCCCACTGACTGAACGGAAGTCGACCAGTCAGACGACAGATTGAGTCCATTGGCTCTCGTTCGATTCCCATCGATAACCTCGGATGTTCACATTTGAACTTCTCCCTTCTGGATTTAGATTTTCTGAATTAAAACGATATAGTTGAGCAACTTGAAGCCAAATCAATGTGAGCAACTTCCATATGATGTCGGAAAACTTTAAACTTGAATTTTCTTATTAGAAACTGAAAGTTATAACATATTATATAAATCCATTCAAATCTGGTA…
>GQW9QTB01CLTM3
AACAGTTAGAGAATTACCTCCAGGGAGCCACACGGCACCTGGGAACCACGAACTTATTGTAGACTATTGGGAGCTAATTGGTGGAGGCCTCCTGGTGGCGCTGATGCTATTCTTAATGAAGAAGCGCATAGTGACATTATGTTGGACAATAGACATATTATGATTAGAGGAGAAATAACCAGTAAAGTTACTGAAATAGGTTCTGTATAACAGAACAGATGCGACAGCAC
>GQW9QTB01AZPLT
TTTTTGAGTTTTTATGATAGACACCTGCTGTTAATAGAATTTTTTTCCAAATTCAGTGTTGTCAATAATTGAGAATTCAAATGTGACTAAGAAGTGATCTAACAGAGGGTTTGGGGAAATATTATTAGATTTTTCAATTTCTATTCTATCTGTAAAAACGAGGTCGAGGGTTTGATTAAAAAGGGTAAGTGGGTTTATTTACATGTTGAATGAAACCAATTGAGTCTAATAAAAGCATGTTTGCAACAGCCATAC
>GQW9QTB01CDCPX
AAACAATTCCTACAACACAGTCCACTTCCTCAGCTGTCAACATATGCGCCAAGTATGCTACGACGTTATATTGACGCCAAATAAGTCCGAAAAGACAACTCCGTTGTAGCTAGAGCAGTAGCGCGACAACAACCGGAAGCGCCACCTGGATCTAATTAATTCAAATTCTACCTTTACGTACCCCGTACTCTGCGTTGTATACCA
>GQW9QTB01BHWI2
CTCTGCTAGCAACTGTCTAAGTAGAGGACGGTGGGTGGTTACCGTCTGGAAGCCGGAAAGTTTCCGGCATCTCGCTGGGTTCCCAGTGGGAGCGGTCATCAACTGTGCCGACAACACAGGGGCCAAGAACCTGTACATCATCTCCGTGAAGGGCATCAAGGGACGTCTGAACCGTCTGCCTGCAGCTGGAGTGGGTNACATGGTCATGGCCACAGTGAAAGAAAGGCAAACCAGAGCTCAAGGAAAGAAGGTGCATCCTGCGGTGGTGATACGGCAGCGGAAGTCGTATCGGACGAAAAGATGGCGTTGTTTCTCTGT
>GQW9QTB01ARS3Y
TGTTCACAAAAAGGAAACAAGGTATTTTTGCAGGTTCAAGCCACAGACTGTAAATGAAGTTACAAACCCATTATCTTGCTCTGACTGTTTCACTGGAATATAATCTGTAATCCCATTGATGTCTAAATAAAACAGACACTATGAGTAACC
>GQW9QTB01CJ9SY
AAAGCTATGATTGCACTTTTCTCTAGCGCAAAAAGTTGCACAAGAATCGGAATTAAGGTTTTTTCAGCTAGAAACGGTAAACTGGTTTTACTAGTGGAATCAAACGGCTGGATTCGGTTCCAGCGAAATAATTTTGTCATTTACCAAAAATTATCCTTAAAAGTTTCCAAAGCAAAGAAAGTTTAGAAGTAATTAAAAGTAAAACTAAAGTAATAAAGGACAAAATTTATACATTTTTTATTTATAGCCTATTACAAATAGAGACTGAGCAAGGGCGTATGCAGGATTTTTGCTCGGGGGGGGGGGTACGAAACAAGAACG
>GQW9QTB01DXNHV
GCCCCCTCTCCTTCATCACAGCCAGCCTCTCCACGAATTTCCTCATAGCCCACAGCCGTCCCAAACCCAGACAGCCTTTTCCTCCTCCTCGTCAGGAGGACTGCTACGACCACCAACACCATCAAACCCAT
>GQW9QTB01CKVMY
CAAAAGAGACGTGTGCAGAAACAAGCGTGGGAATTAAACCCGGCCCCCAACAGCGGCAGCAGCAGCAGCATNATCTGCAGCCTGTAATGATAGAACCCTCAATGGCATCATGGGCGTTTGAGTGAGGGGGCGTCTCTGGTAACTGTGCCGTGCATCTCCTCGAAATACCAGTGGCTAAGTGGAACACACACACAAGCCGAGCTCAGCAATGGAAGTCAGATGCTCCCGGCTCGTCTAAAGTACGGGCCCCCTCGTCCTTTCCTTTGTCACGCTGATGGGTTTAGGGTAGGACTCCAAA
>GQW9QTB01B0RBA
AGGGTACGGGGGTCAATTTATATTAGCAGGAAAACAAGATACAAAATGTCTCCGGACAAGAGCTAACAAATGTACGCGTCCCTGGTAAGAGTAGAGTGAGAGTGGATTTCAGATTCCACTCTCTGATGAAGGACATACAGGAGTTTTTGAACAAGTGGTGTTTCACCACGGCTGTGTGTTCAGTGAAGGAGGAAGAGCTCATCTTTCGCTCTGTGTTTTCATGATTTGATTTATTCAGTACATTCATTTATTTAATTTTTGTTTTCAATTCATTTGTAGAGGACCGTGATGTTCCAGATGGACCGAAATTTAATAAAAGTTAGTTTTAAAAATAAAATAAAATACTTTCTCTCTCTGCCCAATATATTAACATTACATGTCACTACCTGTTTCTCTCTC…
>GQW9QTB01DNWX1
AAGCTACTTTCCTGACTGATGAAGGACCCGAATGTGTCTGATGGCTCAGTACAATCGTCAGTCCTCTGGGAGCTGCAGGGTTTCTGTGCCTTCTGCTCTGGAAAGAAGCACAAGTAGAAAATGGTATTCTGCAAAAAAACGCAACAGGAGCACGATGTGAGTCATGTCACATTACCGGAGAGTGAGATTATGTTGCAGTGAGACTTAAACGTAATTGTACAACCCAACTGAACCAGCACGGTATGACTCTGGCAAGTAATGTTTCCTGTGCATCACTGTTGAAACAGCTCAACCCATTATGCATAGCTATTATTTATACCACCATATGGAAGGTAAAGCAGACGCCAAATTGTTTTTTTTGTTTTGTTTTTATGTTTGAAGCAACTGGCTCATCATTAT…
>GQW9QTB01CUN9W
TTTTTAGGGGTTGATCCTGCCAGTAGTCTATATGCTTGTCTCAAAGATTAAGCCATGGCAAGTCTAAGTACACAGGCCGGTACAGTAGAAACTGCGAATGGACTCATTAAATCAGTTATGGTTCCTTCGATTGCTCCAACGTTACTTGGATAACTGTGGCTAATTCTAGAGCTAATACATGCCAACGAGCGCTTGACCCTTGCGGGGATGCGTGCATTTANCAGACCCAAAACCCATGCGGGGTCTCGCCCCTGAGAGAGATCCCACCGGA
>GQW9QTB01CBWRX
CAATGTCAGGATTCAGGCTGCTTTGGCCATGACGCGTCTGCAGCAGCCAAAAGAACCTGACTGTCCCACCATCAACGCCTACATGTTGATTCTGGACAATGATTCTAACGCTGAGGTACGACGCGCTGTTCTCTCCTGCACTGCGATGTCCCCACAGACCCTCCCCAAAGTGCTCAAACGAACATGGGACATCAAAGAAG
>GQW9QTB01BZYSD
TCGCTGTGATATTTTATTTCCCTCGTCCCGTTAACGGACGGTGCAGTGAAGCGCCAAAATGATTCCGTCTTTTATAACGAGCTGGAGACGTGGACTTAATGAGAAGATGGTGGCTCACTGTCGTTCCTCCACTGTGGCAGCGGCGGCGGCGCCTCCTCTCGGCCTTGTGTTACGGAGCTTGTAAAGATTTTGCCGCGCGCGTCATGGTAGCTTAGATTTGAGCATTAGACAAAAATCAAAGTATTTAACGTAGGAAATGAATGAGCTTCTTTGCACATAAATTAATACAAGTGTAAAAAGAGTTGGCATAGAGGTCTTTTTGTTTAAGAATTACTGTATCTCTATAACGATGATCTTTTTGATCTGTAGAGCTGCTGCTGCTCTGTGTCTGTCCGTCTG…
>GQW9QTB01D73CH
AGCATCTTCCTCTGCTGGATGTCAAGGTGTCAGACTTTGGGGAGAGCAACCAGCAGTTTGGCTTTGAAGTGGGACCTGTCTGTTCCCAAGGCTAAAACATACACACACACCTACACGCACACACCAGGCAGATGCACACACATGCACTTAGAGACACAGTTATAACAAACATACATGCCCAATAATTTGTAAATTAACTTGTAAATGATATGAAACACACACACACACACACACACACACACACACAACTTAAACACACAGATGCTGTTGTGAGAACAACACTCACA
>GQW9QTB01AYRYB
AGGGCTCGGAGGAGATGACCATACCCTGGTGTCTCAAGCGAGCCGAGCTGGTGTTCAAATGTGTCAAAGGNTTCATGTTGGAGATGGCCTCTTGGGATGGAGGTATATCGCGCACGGTTCAGTTTCTGGTGCCAAAGAGTATCTCGGAGGAAATGTTCTACCAGCTGAGCAACATGCTGCCTCAGATCTTCCGCGTCTCCTCCACGCTGACTCTCACCTCAAAACACTGACGGATAATCAGAGACGCCGCACATGTTTCACGTTTCACACACGTGGACTCGTTCCTTTC
>GQW9QTB01CO2WX
ACTCGCAGACGCCGACTGTGGACGAACTGCTCACAATCACTGGACAGCTGCGATGGTCGTCGGTCTGAGGACGTCGGTTTGCTCATCGCCGTGATGCAAGGTGTCTTCAGCAGAACCTGGAAAATAACGCTGCCTCGGAGCATCGAGAGCCTCGGTAACTCCTGCGTCACCGTCCCGTGTCGCTTCGAGGTCCCGGGCAACCAGGAAGCAAACGTGCTGAACTGCTCCAACAGCGGCGTGTGGAGGAGGGGAAGCCTCAGCGGTCCGATCGTCCTGAACTCACTCAATCCTTCCGCCAACGTCTTACAAGTGGGTCGAGTCTTTGTCGGCGAAAAAGCTTGTGAGCATCACTTCAGTTGGTTGAAGGTGGTGACTCCTAGGAAAGTT
>GQW9QTB01C35FI
ACTTCCACCATGTGTCACAGTTACATGTGTTCACAGAGAGGAAAAACAGGCAATGTTGCACCAACTACTATGCGTAGGTAAACAGGACGTCTTAAAAAAACAAAAAACTTTGGTGTTAACCTTTTCGGTGTGTCCAAATTTATGAAGCTACTTTTGTTGTTTTTGTTTCATTCTTTAGAGTTGATGAAAATCTAAACTGGGGTTATGTGATGAAAAAACAACATGATGCTAGAACACTGTAACACTGAGAAGAACACATTCATTTGATGGCTTTGTATTACACTGTTGTCATTGTCCAATTGTAATGCAATAATAACATTGACATGGCAGTTTTTCTCCCCCTC
>GQW9QTB01AYJLH
GGAGGGGCAAGTTATTGACCCAATGTTAATTTTGCGGTGAAATGATCCTCTACACAAGCACGGCGTTTTGATTCCAAACAGAGCGCTGACTCGCCACTGTCCAGCAACAACAATAGGGTATTTTTTGCGCCTCCTGTGTCCGATTTTTGGATGCGTTTTTTTTATTTACGCACTAGTTGGTTCGCGGTAGGTAGTTCGGGTACCG
>GQW9QTB01AR4VC
CCGAAAGCCGTCAAGAAGAGACGGATGGGACCAAGGGGAGGCGGGCCACAGAGACAGCGTCCGATATCCAGGTCTCGAAGGTTGACGTGGGCTTTGACCCGCAGGTGCTCGGCCAGCAGTTCTGCCAGTGGTTCTTCCAGCTTTTGAACAGTCAGAACCCCTCACTGGGCCAGCAGCCTCAGGACTGGGGGCCGCAGCACTTCTGGCCAGATGTGAAGCTGCGTCTCCTCTCCAGAGCTGGCAGCGAACAGATGGACGAGTTCCTGGGTGCGGAACTGGTCAGCCTTCGCCTCCTTGCCTTGCCCAGAGCAGAACGGCTCCTCCTTTGCCCCAATCTGGAACCCCCATGGCCTCAGGACACTTGCTTCCCCCATGGCCTGGTGCTGGTGGCCGTGGCTG…
>GQW9QTB01AWR4G
AAAACTCTCTAGCTCCTGTGCAGAGGTCATGTTGTCGTCTACATCTGGTGTTAAAGGCGTCACCTTCATATTCTGCTTTACAGTAAGAATTATCGACCAGGGGGAGTATAAACGGAATTTAAAGTGTATGCAGCAGCGTTAAAGGTAGACCCCCCAGCCCCAGCCGACTGATGACCCCTGACCAGGTGTCAGTCAGGTTTTTGTCCCTATCTCAGGTCAGGGGGGATGGGGGTCACTTTATCGCTCATAACCACGGGCTCCTTCAGTCTGGATCAAGAG
>GQW9QTB01BGY1Q
TTCAGTTTTCTTTCCTGGGAATAAGGTGACATTTTTGTAACATTTCCAATTTTTAAAACCTAATTCATGGTCAGGTTTTTATGTGAAGTTGCTATCCATTGTATTTACTTATTATAATAATAGTTNTAAAAAGTACAATCATAGATTCATTGGTAATGCCTGAGTAGTATTCAGTTTGTCAACCATAAGTGTGGTGGATCCACAGGAATACAGTGATGCAGTTTTATCTCATTGATATCAACCTTACTTCTTGCTCTTCACTCTTTTTATTTGTATCAGAGCTGAGCCAATTTACTGCCAATGTAAACAGAACTGCTGCCGGTGCTTCACATTAGAAGCATTCAACCTGCAAAATACTACACTTTGCTGTGTGTTTGTCACTGAACTTAGCGCTGTAG
>GQW9QTB01DV6FV
AGGCTCGTGCTAACCGTATTTCAACCGAATTTGGCACTTACAAACATGATATGGAACGTCGCCTTGCAGATAAAGAAGAAGAATTCGAGGCTCTCCGCAAACGTCATATAATGGAGGTTGAGCAGCTGAACGCTCGTGTTGTTGAAGCCGAGACTAAGCTCCGTACCGAAATCACCCGTATTAAGAAGAAGTATCAGACCACCATCACTGAGCTAGAAATGACCATCGATGTTGCCAATAAGAACAATATTAGCCTCCAACAACAGTGCAAGAAACAAGCTATGCAACTCAACGAATTACAAGCCCTCTACGATGAAGCTCAGCGAGGACTGCAGCAAGCACTTGATCAGCTGGGTGCCTCTAACAGACGCATTCAATCCCTCCAAATTGAAATT
>GQW9QTB01C2PDD
CATCTATGTCGTGTGGATGAGGCAGAGGCGGCGCGACCATGTGACCAAACAGGAACTCACCTCTATGGTCAAGATGAAGTCCATGCCAATCTAAGTGTCGATTTCAAGTGTCTCCTCCACATCGGCCCGTTCTAGGGCTCCTCCCCAACATCAACCACACTTCATTGGAGTCCATCCATGAACCAGGACAACAGGGACAGAGCCTGTAGGTGGAACTGACGGGGTTAAGTGTCCCGGTGTATAAAAGCCGACTGAAGGGTAGGTTTTGCATAAATCAGGGGGTTGTGCAGAATTTTCCCTGGACACATCTACAGTAAACTGCACCTCCCAGAATGCATCAGTGGACGCCATCTAACGTCCAACGGGGGACTAGGG
>GQW9QTB01DVS2F
TTCACGAAGAGAGGATTTATTGCGGCACTGAGACTGCACTGACTTGATACCTAGATGTTCCTAATAAAGTGACAGCTAAGCGTAGAGGAAGCAGGTTGGCACCAAAACATTGAATGAAAACATTGAACTCAGAATATTTCCTGGAATCTACCGAACACAGAACTAAGGATATAAGGATTGATATTGGGAACCGGTCTGAAGTTGACACTGGTTCCTGACTGGTGTTTGAACACATCTTCAGTTAGCTCAGTTAGTTTCCTCTGCAGCGTGTGTGACAGACTCGACTTACTGACGTGATGACATGTACACCTGGTCCACATTGACATGGGATTTTCAGATCCGATCGCTCACGTCACGTCCCGCCTCGTCCGCGCAGGTCAAAATAACCAACAACAAGGG
>GQW9QTB01CLPOG
GGTGCAAAGAGCGCGGTGCAATGTGAAATAAGAAGAGAGTTGATGAGTGAGGAAGAAGTAAAATAAAGGGGGAAACATTCGGCCTTTTGACAGCAACAGGTGGAAGAATCATGGCGGTGACAAATGCAATATACATTTTCAGATAAAATCACCGACCAGAATATTATATTTATCCTTTTGTCCTGACTTTGAGGACAGTCTCTGTACATTATTCCTGGTTTTGGGGGTGATCTAATCGCTAAAGCAGCAGGAGGCGTGAGATCAGTTCAGTCACAGGAGATGTGGATGGTAACAACTGACAGTGTAATGTTTTTCAAAATCTAATGATGTGTGCCTCACAAAGCTGTTGTTGATGTGTTTCTAAACCGTTAAGAGTAACATTTTAACT
>GQW9QTB01DY55F
TGCTTTAGCCTGTTCCAACGCAGAAGCAGCTAAAGAGGAAGAGGCTTTTTATTTTTGACTTTATTGTTATTATTATTATAATTATTATTATTTGTTATTTTGTTTGTGGGTTATTTTTTTAA
>GQW9QTB01BTAOI
TTTTTAAAAGGGTTTAATATGAAATCTTAAATAAATGACTAATGAATGTATTCTTGCTTTTCATTATTTTTAAATTAAAGAAAACATTACAAATTCATTTACACACAATTAACACTTTTAAGTGTTTATCTGGTTTACACATGTTTTACACATAATGTGTAAAACTTACACAATTATGTGTTAAGCTGCGTAACACAGCTGTTGTGTAAAATGGTTTACACATTTGCTGTGTTGACTTTAACACAACATGTGTTGTCCCTGAGCACACTCAGTAGATGTGTTGAAATTCAACACATGTTGCGTCATTTTTAACACATCACTTCTTAGTGTGTGTGAAGGCATCAGGAGGAAACAACTTGGAATTCGAATTTAAAAAATAAAGTGTAACATTGTAACCAT…
>GQW9QTB01D8Y1E
CCGGACACTGGACTGACTCCTAACACGATGCAAGACTTAGATCTTAAATCTTCTTCCTCTTCTTGTCAGATTTTTATTTATAGCCCAACAGGCTACTTTGATGTAATTTCTTTCANCTTTTTTCTTTGTAGTGATGGTAGTT
>GQW9QTB01DXZ7S
TCATCTCCCAAAGATTTGCGTCGCGTCACACCGGCTGGGTTCATCAACTCCATATGTCCGGTCTGCTTCTGTTCTATTTGCACTAAAACTGAAGAAAAAACAAAACAAANATTTCTTTCGACAGAACTGGAACCCTCCCCCTCCCCACGAAGAAAATAATCTCAGAGGAGATGAAGGAAGGAAGGAATGAAGGAAGCCTTGCTTGGCTTCAGAGGCGTGCTAATCTTGTTTCTTAGGGTTGTTACACATCATGTCACTGCTTAAGGTTTGCTTCTTCAACGTTGACCCGTGAGAGCGTTCCGGTCCTGCAGACGGAATCATCTTTGCAAAACAGTAGTACT
>GQW9QTB01C4068
GACAAGATGTGCTCAACAATATAACAAATTGGGAGCTCTGCCCTCAAGATTTTCAACTGATGAGAAATTTAGATGACAAATCAGTCGCTTAAACTATCTCTGTCCTTCAGTCTTCACGCCTGCGTGATCTCAGGGGGTCAAAGGCTAATTACCAGACAGGATAAGAGGCCAGAGGAAGAGAAAGGCAGAACGTTCACATTTTTTTTAAAAGGNGTAAATTTATGCAGATTGTTTCTAATACTGGAATGCCTTGCTGTAATGCTCAGAGGACGAGATGTGTGCCCGCAGACGCGAGCCTGCAAAGTGTAAGAGCAGTATTTCNCTTTTGGCTCTTACCTTTGTTTACNGTGTATTCAAGCTA
>GQW9QTB01AE1QE
GTACTGGTTTGCATACATCAGAAGAGTTTGAGTTGTCTCATGGTCTTCAGAAATCAGGAAAATTTCCTTCCTGGCTAGATCATGCTTGCAACCTTGCCATTAGTCAGCATAGCACAGAGTAAAGATGATTTCATAGATAAAGCCCCACAATAATATGCCAGAGACTGTACTGCATTATATGTATCTATTGTCATACCTCACTGTAAAAGAGGCAGCAAGCCATTTAAATTAATTTCTATTCAACTTAAAAAAAAATACACAATGATACAACGTATATCT
>GQW9QTB01A4L77
ACCCTGACGCCCACATTCATTACGGCTCCTGTCTCGGTTCTCTATGCAAAAAGACTAATGTCAGCATGANAAGCTGCTGTCGCGCCCCTCGACACAACAAATGATGACACTTAAAG
>GQW9QTB01B5LHE
CTTTCTTAAGGTTTATGCTCACCTTGCATGTTTTGGACTATGTATGTGGACTATGTATGCGTTGTGATTATGTATATGCTATGCGCTTAAAAATGTGTATATTTCTTCTAAATAAATATAATATCTTACCTTGAAGCCATCTCCGGCAATCTAAATAACGATGATTCTGTAAATTCTTTCTT
>GQW9QTB01CBJBA
TTGCCCACTTATTGAGGCCCGGCTTCTTGTCAAGGCCTCTTAGAAGTTGAGTCGGAAGGAAGGAGTGTTGTACAGGATTTTTGAGTTATATGAAATCACCCCAGTTGCTCTGTGTAGAGGACACGGGCAGTGATCGATTTACCGCTGCAGGAACAGGTATACCGAAAGGCGACAGCTCAGCTTTACTTGTAATTTAGTTTAGGTTCCTACACAGTATGCAAAAAGTGTGGAGTTTGGTAAGGATAAGTATAAGAAAAAGGAGGGTTTGGAAAATTATTTTCCCATGCTATTTGCTCTTTTCTGTTTTTACT
>GQW9QTB01D2BRM
AAGAGCAACACTCAACAGTTACTAATTTTGACCAATCTAAAAATCATACCCAGGTCGGTCACCACTGCAGGAGCCTTAGCAACATTGGGTACTTAAATTTTTAGTATCATNATTTGATGGTTGATTAATTTCAATGATATCCCATTGTAATTGGACTACGTTGTTTGTACTTTTTAGTACAATAATAGTGGGGGGAACCCCGGGTAACCCGT
>GQW9QTB01BD5Y5
TCTTAAAGTGACTGTCATCAAACATATATTACATTATAGTTCAAATGTCAATTTCCCTGTTGACTGAGTTTTGTTGGTGCCTGAAAACAAACGAGGACACAATAATTATATCTTGAATAAAAATCAGGCTGATGTACAGAACGTGAAGAAAAGCACAAACTATGACCACAAGCTTATGTTTCATTTGAAAATCGGCCAAATGCCAAACAATTTTTTTCACTTTTCATATTGTTATCAAAACTAGGGATGCACCGAAATGGAAGTTGGCCGAAACCCGAATAAAATGAAACACTTGGCCGAATAACCAAACAGGTTTTTTAATACAGATTTTTAAATATATTTTGCCAAATTTTTCCCCATTGCAAAAATGTGCTTTTTACTTTTTGTCTTTGATTTTTC…
>GQW9QTB01BBVCR
ATGATTACTGTTTCATTTAAACTTTCTTAAAATAGGTCAAGAGGAATCTGAAACTCTTTTATTTCCATTATAAATGGTTAAATGTTGTTATTGCTTTTAAAATGCATACTGGGAAAGTTGNTTTGTTGCTTCAGCT
>GQW9QTB01BE0MW
ATTCATTGTTGAGGTTAAACGTTAAGCTTAACTCAACTCATTCAGTGTGTCCTATAAGACCAATTATCCTGTGGTGCAGATAACTCACACGTGGTGTGAGTTTNTTCCTTGTCTTCTTTTAAAGTCGTTTTAATTAATCATTAATGCAAACCAAACTCCAGTAAAACTATAATCAGGGTCAGGTCAACATCTCACCTCCTCTGGTATTTACTGCACACTTGTGACTTTGTTTTGGCCACAGCAAATCAATGTATGAGTGGTTTAACCTGTTAAAGACATACACAAAAATGTGTGTGTGTGTGTGTGTGTGTGTTGAAGTCTTGAGCAAATAATCTTAATTTAACAATTGCTAACTAAATTTTTAGAATTTATTGAGACTGCTCAGAAGTACTTTTGGCA…
>GQW9QTB01D9MH0
TTGGCACTGTATGTTGATGTGTGCATGTGAGAGGGCACAGCAGAAGGAAGAATACTGTGGCCCCTGATCTTGTGAACATTTCTCACTTTCCTCCGCAGCTTTTTGAAGAGTTCGAGGAGATTTTTTTNTTTTCTTTCCTTTCCTACCAAGAGACGCCACGA
>GQW9QTB01D5KOY
ATGCACAAATGGGACTCTGCTATAGCAAATCAAATTGATTTAAGTAAATAACAATAGTCTGGATGAGAAGTGGTAATTAGAGTGACGTGTGAGAGATCACGGATGCAGTGGTTAATGCATGATGCATGTTGTCAGTGTAAACCAGACAAAGCAACAAAAAGAAAACAGCACACATGCATGGTCAGGACTCTGGGGAAGGGACTTTAAGTAGGTGGAAAATCTGACCATGTCTTCCCTGTTAACTTGATGGCACCTCAGCTCCAGCTAGTCAAGGACCTAAAAGAAACATACATGCCGTCACAGATTTCAGGAGCCAAATGCAAGCACACACAAAAGGCAGGAAGGTGCTGGGAAGATATTTTACAGGCTTACAGATGCACCAACTGGCAGACAGGCAGG…
>GQW9QTB01CHORR
TTTCGAAGGCTCTCGCAGTAAGTGTCTCACAGCCCCTTACTGTTTCAGAAAAGATCTTCATGCAGCGCTACAGGAAGCTCAAAGACGAACGAGAACGTGTGCTTGAGGAAAAACACGCCTGCTGCATTTTATGGGCTAAATCAAAAGCACAAATTTACCTTTTTATGTATATGGTCCTTAAAATGAATGTTACGTAAGAGACTATCTTGCGATGGGATCACACCAGCCGCGACAATGCTCAACATGTTCCCTATTAATAACATTTTATTACCAGGCCTGTCAATCTCCTCTATAATCCATTTGAATTAATATCATATAATTGTTTTATATTTGAATTATATTAAATG
>GQW9QTB01A22AA
ATTATCTATTGCAGTCCCACTCTTTAGCATTTGGAAGAGGGAGCTTAATAAAAATATTTTTTCCCTATGTTCCTGCACTGTTTTGTTTATTTCTATAAAATTCAACAAAATAAAAAATAGATTTTTGTTCTCTCTCTGAAGCTGGAGGGTGGCAGCAGTATCCTGGAACATCAAACATGTTTGTATACACAGTCGGGGAGCATCACTTCATGCTGACTTTGCTGGTTGCAAAAATAAATTCGGAGGCCCATCAGTCAGAGAGGTAGGTGTGATCTGTCTTCCTCCACAGTTTCACACAGGCTATACACTGGTCTCCGCCACCAGAGGTCCAAAGGAGATTTACCAGATGGTAAACATGCAGCGGCCGAATACAGGAGCAGAGTTACTGGCA
>GQW9QTB01EATPB
CCTACGTAGAGCTGATAACCCGTCTCACTCCTGCCTACTACGTGCTTTTTCCTGATCTTACTTTTCTAGGCCTTCCTTCTTTGTAAAGTCGTTGTAACTCTGATGTAAAGGCAGAGCGTGTGCGTGGGGGAGATACACTATCGAGAGAGAAAAAGACAAAAAAGACAAAAAGAAACATGGATTCTTTCCTCGGTCTATGGTATACACAAAAAATACTGTTTCTACATATCAAGTGTTGTACCTTTGGTGTACATGTACAAATATAACTAATAAATGTTGATTCATAAACC
>GQW9QTB01CCVMI
TTCAGGTGGGACATGATGGTCTTCTTCATGTGTCGCTGTCTCGCCTGGTTCGTATCCGACTACGTTCAGCTCACTGGAGTTCAGGACGGCCCCCTCTGTTCTCGAAGCTCGACTTCGCCGTCGCCTGGTTCATCAGAGAATCGATGGCTGTGCAGATCTTCCTGTCGGCGCTGTGGGACCCAACCATCAGCTGGAGAACCGGTCGTTACCGGCTCCGCTGTGGCGGCACCGCCGAGGAGATCCTTGACGTGTAGTCGCCATGGCAACAGGCTGTACCTTCGACCGCCACCTCCTCTAAGGGACTGATGTTCGTTTTTGTTTTTTTATTTGGTAAAACTTTAACTTAGTGTGTGTGAGTGAGTGAGTGCGTGCGTGCGTGCGTGTGCGTGTTTTACTTAT…
>GQW9QTB01DMVD5
ATTTCTTGCATTTTTCCAGAATGGCCTTCAACAATCTGTTTAATATGTTCCGCGCGTCGTGCAGGGCGGCGGAGAGCGACACGGCAAAAGGACATGATGAGACAGTGAGTGAAAAGAGCACAATGCTCTGGTAGGCGGTGCTTGATTGTTAATTGCTTGAAAAATGATTCTGCAAAGATGGACATTGTGGCCGCACTGCGTTGTGGTCAAAGTGTATACAGTAAGGGAGCATTTAAAGGAGACAGGCTATGCTCATATTCAGAATCATAATTTTGATTTGGGGTTATTACCTGAGAAGGTTTACATGCTGTAATATTCAGTAAACACATCTGTTTCCTCAGACTGTCTGATCCTGCAGCGCCTCTCTTCAGCCTCCGTCTG
>GQW9QTB01DJSXP
GTTTTACTTCTGAAGATGAGCACAATTTAACAGTTCTTTGGGGTTTTTGCCTTTGAAACTGACTTGCTGTTGCATAAGTGGATTTATTGTGACGACAGTAATGTTCTTGTCTGTTGTGCCATCACCCATCTCTCCACGTCTTCTTCACAGCCCAGAATTCCACACTGCAGCCTCATGGAAATAAATCAATACATCGTAACC
>GQW9QTB01DE48V
TTTTTTTNTTTTTTATGATACAGAATCGGAGGGCAAGTACGAAAACCAAGATACAAATCAATTTATTCATACCGTAAAGTTATTACCTTTACTCCANACTCCTTATTGACCTCAACTCCCCGATGTAGTAA
>GQW9QTB01CHCSW
CTTGCAGCGATCCTGTGTTGAAAAACAAACAAACGAATAAATGAAAATAAAGAAGGAAGCTCTCCCGCGGCACAGACTGAAGTCTTCCCCGTTTATAAAGCAGTGAAGGAGNAGCAGTTGTTGTTGTTGTTGTTGTTGTTGTTGTTGTCTCTTCTTTTGTCTGACACATGAAAGGTAGCCTCAGAGTGCAGGTCCCGACCCGCCAGCCGTGAGACTCTCCAGAGTAGAACAACGCAGCTGGTATCCT
>GQW9QTB01DWQAU
CTGCAGACACATACCTGGTCCAGGTGTATAACCTCACCCTGCTGTGTTCAGAGGAGTACATGATAGAGCCGCAGTCAGTCCAGTTCCTGGTGCAGCATGGATTCGACTTTAACAAGCAGTACGCTCATGGAATCCCTTACTGCGGGGGGAATAACAAGGGAGGATCTGATTACCACGGCGTCCACATCAGGGCGCTGTTCACTGAATTGCTGCGCGCCAGGAAACCCCTGGTGTTCCACAACGGCCTCATCGACATGGTCTTCCTTTACAAGGGGAAATGCAACGTGTCAAGGTTTCTAGTTCTGTACGGGGCTATGACACGCTCCAGTCAGTTGCTCACTCTGGAAGTCAGCAGTGTCAATTACC
>GQW9QTB01DACIV
ATAAAACATCAGTTGATCAATAATCAATACAAAACTGTTACAATTGTGCTTTTTGACTCTTTGCAGGCAGCAGAACAGCACAGCAGGGAACTCTAGGAAATATAGTGCAAGGCAGCAGAAGATGGTGTTCCCTGATCGGATTGGTTAGATTGTCGTTTTACATCACAGACGGGCGTGTCCGGTTGGTTTAGGTTTGGTTTAGGTTAGATTCAGTGTTTAATAAACAGGACGTTACTGCTGCTGCAGAGTGACGAGATCTCCTGAGAGTGACACACGCGCACACACACACT
>GQW9QTB01DROWI
CTACAGTGATGGCAGCAGCAAGGAGACAAGAAACCAAGGCAATGACAGCAGGGAAAAGAGGATGGTTGGCCAGATTATCGTCAGGACGAGAAGGGTGAATGAAGGGATGAGGTAGCTTTTCTCCTACGATGTTCATGTTCATTTTCTTCAACATGTTGTGTTCAGTCCAATTAGGGATGATTCAGTGTTCTGCAATAACAAAGATCCTTTTGAGAGAAAGACAGTTTTTCTTGTTGCTTTGTAAGAGACTGTGAAAGCCATTTAAAGTG
>GQW9QTB01BNL9T
ATATAGTAGTTAACAAAAATAGAAGTGCAGCCGGTTAAAAGAGAACTGCAGACATAAAAATAGAAAAAGAGGAAGCGCGGAACGGGGGAAAAAGAGTTGTGCATCATCTTGCAGCTGTCTTGACTCCAGACTTGTGTTTCCACTTGTGATTTCCAAACCCAACTCCACTTCTTCAGCTGTCTAGACTCAAATAGTAGTTTTCCACAACACCTCATCACCTCCTCCTC
>GQW9QTB01DWGRK
AAATCACTTGATACTCTGCTGACTTTTTTATTTGATATATAAAAAGGGAAGTAGTTCAATTATGCTATAAAAAAGTTGTCACTGTACTTGTGCTGTAACCAAAATTTCACCTATTGTTGTCATTTTTATATTTGCTGCGGAT
>GQW9QTB01D7Z36
GGTAGGAGATGCCGTGGAGGAATCAAGTAGTTGACGTTTCCTATTGCAACCTTCTCTTTTCAAGCTTTCTTCCCGTCCGATCAGAGTCTCGCAGCCGGTTTGTTGACCCCTCCGCCACGTTTTTCCTTCAAGAACATTCGTAACC
>GQW9QTB01AROSB
TTTCTCCTGCAAGTCCGCCAAAACTTGACCGACTGTGTCTTTTTCCTGCTCCAGTCTCTGAGTGACGTGACGGTGAAAGCTCTCGAGCTGAAGCGTGGTGAAGGGCGGCCGGTCATAGCCCTCCATTTCCAGATAGGATGACAAGGAGCGAACCTGAGTGTCACGGTTCTGATGTTTTGAGTGTGGCGGTCGGCCTCCAGCTGAAGGCGACCTTGTTCCACCAAGAGCTCGGCCTTGACTCTGTTCAGTCGCTGACACTCGCGGCCGGCTCTCTCCAGCTCCTTCTGGCAGTCTGTCAGCCTGCGCTCCTTCTCCTTCACCGTCCTCTGGTGGTTCTGATAAAGATCCTGCAGCTGCTCATCTGAGCCCTGAAA
>GQW9QTB01E022W
CCGCGTAACTAGTTAGCATGCCGGAGTCTCGTTCGTTATCGGAATTAACCAGACAAATCGCTCCACCAACTAAGAACGGCCATGCACCACCACCCACAGAATCGAGAAAGAGCTATCAATCTGTCAATCCTTTCCGTGTCCGGGCCGGGTGAGGTTTCCCGTGTTGCGTCAAATTAGGCAAACAGATGAAAAATATATGTTAATATTAGTACCCTTTCCCTATTGTGTTCAAGGAGTTGAAAATACCTATATCAAAGTATGAATTAACGACTCACCACTAGAATCTACACAGATGTGAAGTTGACTATATATTTGCTGTGTATATTTTGTAATTAAATTGTATTGAAACATGAAATTTGTCCAATCATTGGTTGTGGAGTTCTTATGTTA
>GQW9QTB01DUKTJ
ATCCACGCTTCAAACAGAAAACTTTTGACAATTTGACTCAGCTAAAAATTTCAGATGTACAACTTTCAGACTCAGCCAGTACTACTGTGCAAGAGGTACTGCATTTATATTCAAATTCATTGAGGACGTCACTGTCAGTGTTAAAGGCTCAGGGTTGAACATCCAGGCTCGGCTCCATCAGTCGGCATCTGAGACCATCCAGCCAGGAGGCTCTGTGAACCTCAGCTGCACAGTTCACACCGGGACCTGTGACGGAGAATACAGTGTTTACTGGTTCAAGAACTCTGAAGAGCCTCACCCAGGACTCATTTACACCCATGGAGACAGGGATGATCAGTGTGAGAGGAAATCCAACACACAAACACACAGCTGCTGCTGCGTTACGCAGCTCAGAGTCAG…
>GQW9QTB01C91N5
TAGGAGGAGGCAACGAGGTGACGGGGCCCACTGCCATTGCTCTGTCTAAAGTGCTGGTTCAGAATAGCACCCTGAAGAGCATCAATCTCTCCTGCAACAACCTGGGTGAGGATGGAGGTAAAGCTTTGGAAGAGGCGATGTCTCACAAAACCAGTATAACAGAATGTGATCTCCGCCTGACCGAGGTTGACGAGCAGATTGTGTCCTTCATCAACCAGATGGTTTGGGCCAACCAGAGTTTAGAGCGAAAGCAACAAGCTCAAGACAAGAAACCTTCAGTAGACCCCAGCAGCCCCTCTTCATAATACAGACCAGTCCTTATAAATCATTGATTTTCTAATCCTGTGTATTCATTTAAAATCACTTTATGCCAACACCTTACCTCGAACCAAGGGCCAT…
>GQW9QTB01A5QZJ
AACGTTTGCCTTTATTGGCGATTTCCTGAAGCCCTTCAAAAATACTTAAATCACATTCAGAGTAGCTCTTGTGTACACTGTACACAATTGCACTGATCACCCTAAAGTAGATATATAATACCAATAACTGTACGTAATAAACTGGCAACTGAGTGTGTTTAAATGTAAGAAAAAATGTACATATGACTTCATGATTTCAGTACACAGCGAAGGTGTTGGTACGACAACATGGCCTGACATACTGTAAGAGCGCATGATGAATGCACGACAGGTAATAGATTTTAAATATAACTGAATACACTGTACATCCT
>GQW9QTB01AY1TV
GATTCTCGAGGGACAGTTACTTGGAAGTGTTGATAAATCTGGCAAAAGCTCCCGGAACAGACAGAAGCCAACAGAAAACTAGAAAATTACACGTACAAAGTAAATAACACATNACACAGTTCAATCCACAAGCTCATGTAAGCCTTGCTTGTACAATGAAGATATTCAGAATTTCAGATTCAACTCTGGACGACTTGGAGCACAACGGGAAAAATGTGACAAAACTACAAAAACTTGCTTTG
>GQW9QTB01B30MH
ATAGTCCGCTTTACCGTTCCCGCGAGCCTCTAAATACAACAAGCATTTCGAATTCGAGTTATATCTGTATTCAGAACACCATTTTCAGCTTCCTGAGAATTAACAAGAATCTTATATTTATTAATACAGATTCTATATATATCTATATTGTATATTTTAGAATAATTCTATTTTTATCAGTATTTTGGAGAAAACTAATTCATAGTTTTTGCTTAGTTTTCTAATCACAACTAATATTAGCGCTTCTTAGCTATTGGCTCTTTTAAAAACAATGTATGGACTTTAATTTTTGAACGGCGTTCATGGG
>GQW9QTB01E08IN
TTCATTGATGAGATTGATGCTATTGCCACCAAGCGTTTTGATGCACAGACCGGAGTTGACAGGGAGGTGCAGAGGATCTTGCTTGAACTACTTAATCAAATGGACGGCTTCGACCAGAACGTCAACGTCAAGGTGATCATGGCCACCAACCGAGCAGACACACTAGACCCGGCCCTGCTACGCCCCGGACGCTTGGACAGAAAGATAGAGTTCCCACTGCCCGACCGTAGGCAGAAACGTCTCATCTTCTCCACTTGTAGAACTCGTGCTCCTGCTCGTCCTTCTTGATGACGGTCTTGTAAGCTTTTTCGAAGTCTTTGGCCAGGACGATATACCGGTTCTCACGCACTGCCAACATGCCAGCCTCCTGGCAGATGGAGTTTATATCAGCCCCAGATA…
>GQW9QTB01DF7RU
TGCTTTCCCCTAGAATATCCTTCCAACTCCATTGCTCCACAGTCTCCATCGCTCTTTATTCAACAGTATGTAGTCCCTCTGTCATTTAGTAACCACGCTCCATGTCCGTGTCCCTCTCCCCCCGTCTCTCTGTATTATTCATAGAAAAG
>GQW9QTB01CGAX9
CTTTGACAAAGTGAAAGTGGACAGGGGGTGAAAAAGTCCATTTTTATGCTACACTATGCTTTTATTACTAGCTTTAATTTTCGGAGAATCTTTGTCACTCTGGACGAAGCCATAAAGATTACCAACCGCCGCGTGAATGCTATCGAGCACGTGATCATCCCCACGGATCGACCGCACGCTCACCTACATCATCACGGAGCTGGATGAGAGAGAACGAGAGGAGTTCTACAGGC
>GQW9QTB01AYH60
CGTCAAGGACTACGTTTCTCGTATGAAGGAGAACCAAAAGACACATCTACTACATTACAGGTGAAAGCAAGGATGTTGTTGCTCATTCCGTATATCACTAACAAACGGTTGCTGACAATGCGGTGTGTGCATTATGATTGCAAAAACAAAACTACAGTCTAAATAAAACTGAAACACGATCCTGCAGATTTAAAATTAATACACTATATAAAAAGAACAAGAGCCCTCATTGATCGAGCTGTTTTGACTTAAATGTGAGATGTA
>GQW9QTB01BVKM3
TTGTCCAATCAAGAGACCAAAGCCCGGAGACTTGGAGTGTAACCAGTAACATATTTAACTTGACTGATTGATCGACTGCACTTATTTCAGGACTAATGGTTTACATTTTTGTGGGTTTGATTATTGTTGCACTGTCTTTTTCATTTTAATTTCAAAATGATTCCACATGTGAAATATTCTGTTTCCTTTTCCCCATCAGTTTCATTTTGCTCTCAATTTCTGATTCTGTTCCTGACTTTGCAGTTTTGCATTTCAAGGTTTGTTGACCTCAAGTCTGTCTGTTGTTCTCTGGTCATTATTTATACTGT
>GQW9QTB01DOZRL
GAAAGTCACCACCTGGTCCTGCATCTCGGGCCGGGTCACGACGGCGTGGGCAGGCACTTTGGCCAGATGACATTTCTTGTAGTCANAAAACCGGGGGCCCTTGTATTATNAAGGCACACAGGGGATAGG
>GQW9QTB01DQD5O
ACGTTTAAATTTGTTTACATCAGAAATTAATCTGAATTTAGCAGAAACTACTCCCAATTCATTTAAAGGATATCTGTGGGATTTTAGNGGGTAAAGATGCCTTTATCATGTCGATATTATGCAGAGAAATTCCCCGAGACAGAGGATGTAGTGATGGTAAAAGTCGGGTCAATAACTGATATGGGTGCCTATGTAAACCTATTAGAATATGATGATATAGAAGGAATGATTTTATTATCAGAATTGTCGAGGCGGAGAATAAGATCTATTAACAAATTGATTAGGATTAGGGAAAACAGAACCAGTGGTTGTTATTAGGGTAGATAAAGACAAAGGCTATATCG
>GQW9QTB01B8GSB
GAATCTCTGCGATGGCTGTGTGACCCATCGTGGCCATTCCAATTCCAAAACCGACGATTCCTTGTTCGCAAAGAGGGGTGTTGAACACCCTCTCCTTACCGTATTTTGNTGCAGCTCCATAGAGCATCGGAATACACCACCGAAAGCAACATCTTCACCGAAGACACAAGTAGTGTCATCCGTTGCCAAAGCAATGTCCATTGCTTGATTGATAGCTTGGAACATATTCGTACGTTTAGTTTCTCCTAAATGAGATGGGGCTTCCTCCGGAACAAACGTAGGCAACGCAGACAGCATGCGTCCGGCATGAAACTCTTTACGATGAACACTTGAAAGCATACGCGTGGGCTGCCCAAGAGCAATACGGGAGGCAGCAGCATGATTCTG
>GQW9QTB01ETTYT
AACTATAAAGGGATTTTCATGAGTCCTGTTGGTGTGATCAAGTCGACACTGAAAGTATTTTGTGAATGTTGAGCCTAGCAATGAAGTTTTGTCCAAATATTTTTA
>GQW9QTB01BQC3J
TTTTAAGGACACCAATCTTTTCTTTCTTTTTAATTCATTTCTTTATTTCTTTTTAAATATCAATCTAAGTGTTTCAAAATCACAATCCCACATAAANAACAAACACACACAAACACATACACACACACACACTCGCAGTGCGAGCCTAACGCCGGCCGGCCGGCCCTGAGAGAGCGCACAGAGACGAAGCTGCCGGTCTACACACACAAACCTGCTGAGGTCCGTCGTTCACAG
>GQW9QTB01C1D2B
TTTTTTTTACAAATCCACAATGCTTGATTATTATTGTAAAATTATTTGTGAGTAAATATGAACATTTGTGAAAATCATGGAGTTGAAAGAAAAAAGTAATGGATGACAGATNATAATAAATAAAAATAGAGGCCAAACCACACTTGTTGATCACATCAAAGACAGTTGATATTCTAAAAGAAATAGACTACAACTTACACATTCACGAGATAGATGTAGCATTTAGTATATATCATATGGGTAGTGCAGCATAAAATAAGAGAGGCACTCTTCAGACATCAGAG
>GQW9QTB01AQHIR
AGTTTTAATTCTGGCACGGAAACACGTGCTCACATTACATCATGCGTTTACAGCAATAACGGCACTGAAATATCGCCAGTTACAATGATGATGATATTTATTTATTCGATTCCTCAAATTCAGAAGCTGCTAGTCATCAGTATGTGGGTGCCAGAAATAGTGCCACGGTGAAAGGTGTAAATTTTTTGGACCGAATAGTGAATACGTCATTTCTGGGTCAGATTGTGGTCATGTTTTCTTTTGGGACAAAGAAACGGAGGCGATTGTAAACATTCTTCCTGGGGACGCCAACGGTGTGGTGAACGTCCTTGAGCCTCATCCTTCATTTCCAATTTTGGCCACTAGCGGCTTAGATGATGATATTAAGGTGTGGGCACCGATTGGACAGGAAAAATGACA…
>GQW9QTB01C7G5W
CACGTCGTTCTGTTGCTGCTGCTGCTGCTTGGCTAGCACCTCCTTTTGGCTCTTAGCACTAGCTCTGTGATGCAGTTGAACATNTCTTCAACATTGATGTTTTCTTTTGCACTCGTCCCCA
>GQW9QTB01D7Q4J
CGATTGTTTAATGAACTGTTAGCCAAATCCTAACCGGGGATTACTTAACCCTCTCATGCGTTCGCACGTATATACACATTCTGAAATGCGTGATGTCTCATGTGTTTACTAGCGCAAACTAACTTACATGTGCACGTACACACAACGGAAATGATCAGATCACCACTCTCAACATTAGCTTGGACGATTTCGTTTCTTACGATGTGACCAAAGGACGTGACACATGTTATAGAATGAATGAACTAGGTAAAACCCAAATCAGTAGAAGAGCCTGGGGTATATCTTGGGGTGTCTCGGCACTTGAGATATTGCACAACCACGGAAGGGTCTTAATGTGAGACGAGCAAATATGCATAAAAATTCCGTGTTTGATACAGACTGCTGTGCAAACGAATATAT…
>GQW9QTB01AVWII
ATAGTTATGAGATTTTCGACTTTTCTGAACAAAATGGCTATCACAAAATTTTAATCGGGTGACTTTAGTAAAAAATGAGCGTGGGAGGGTCCTAGTCGTCCTTCAATTTTTTTG
>GQW9QTB01CG9SJ
TTTCCGGAGTTTCCAGTTGTGTTTGATCCTCTTATGTTTATGATTGACTTGTTTATATATGTGAGTGTCTGGACTTTGTGTTAACTAATTTAAAAACATTTTTTCTACTTTGTATATCTGTCGGAGCGTCTTGTTTAATTCACCAACCCCCTCCGAAATAGTGAAGTTAATTAC
>GQW9QTB01BAHE5
ACGGGATGCTCAAATATGATATTGTTGCCCTAGTAGAATGATTAGAAAACGGGCAGCACAAATCAAGCGATCTGATCGGCTATAACGTCGAATCAGTTTGCACAGCTCCGTATCACTCCGCGACTGAGGAGGTTAGGACATTAGTAGACGTGAGTAGCGACGGAGTGAAGTTGAGGAAACTTACGCAAGCTCTGAGTACACGGTGAGGTTGAATGGTTGTAGTTTTGACTTGGGCTGCGGCCCACTGTAACCTGTGAACTTAAATTGACGGCGAACCCAGGTACCGTCTCGTAGCCTTCTTTCTGAGAAACGCTACAGTGTGTTGCATAGCAACCGACGTGCACTGTGCAGGCAGCCAGGAGGGACTACTTTTTGTTTCGTTAAAAAAATGCTTATTTT…
>GQW9QTB01EMIP9
AGTTCCAGCTGTGTACTTTGTTATTAAAGGGCACTTGATGTTTTCTTCAGTATAAGGTTGTGTCTTTTAATTTCAAGGATGGGTTCACATTCATTCTCATCTGTCATGAAACAACAAGCAGGTGCCCATGAGATCATTGAAACAGGTTTTGCTTGTTTTCACTGTTCCTCCTGCTTATACTATACTATATCCTTTTTTTTTAAATAGCACTTTCTAAAGTAAAGTTGATGCAGGACAAAAAGACCATGGCCCTTGGTCTAAGCAAAACTTAAATTTTAACGTCACATCTCTGTCTC
>GQW9QTB01D3NMI
AGGGACACAAAGATGTTGCGAAGCCTACGAGGTTTGTTAAACGGCCGCCTGCGACGCAAACGCTAACACAGATTAAAGACAGTCTTTGAGGTTATTAAAATTAGGCAATGGCGACAACGTCAGATTTAGAGTAAATCCGTTTTGTTTATGACAGACTGTTTGGTTCGTGCGCCTTTTTGCGTACGTAGAAAGTCTGGGAGTGGGTAGTTGTGGTGCCGGTTTCCAGCTGACATCTTTGCTCGCTAGCACGGTTGAATAACATAGCATGCTAGCTCCGCACGGGGGTGGAGGTAAAACAAACCGATTGAAACAGACA
>GQW9QTB01D11K0
ATCTCAAGCGGCTCCGTGGCAAAGATCACCACCTCCTTCCCCACGGAGGATGGCTCATCGATGGATGANAAGTTTGAACCCTTCGCAGACTTTGGCTCCGGCGACCACGGCGGTGTTGTGGACGACGAGGACGACTTTGGGGACTTTGCGAGCACCGTTTCTGAAAAGTCGGACTCGCCCACTGCCACGGCCGAGATGGGCTCTGACGGAAACCAAAGTGAAGCCCCTGATGAGTTTGGCACCTTCCAGGGGGACAAGCCCAAGTTTGGCAAGTCTGACTTCCTCAAGGCGAGCACTCAGGCCAAAGTCAAGTCCAGCGAGGAGATGATCAAGAACGAGCTGGCGACCTTTGACCTGTCCGTTCAAGGCTCCCACAAACGCAGTCACAGTTTGGGTGAG…
>GQW9QTB01DCRZ6
CTTCTTCATTCAGCACAGATTCTCCAAGCTGAGAATTTTTTGAAAACTTCCTTCCACAGTCTTTCCAAGCTCGTATCTCTCTGACTGTAAGGGTCGAGTTGGAAGTTCATCTTCTGCTTATCTTGAATTCCAGAAATTGTTCTTGTCTTTAAAAGGTCAAAAGAGAATGGAAAATGGTTTTCCTCTCCAGTGTCTTCTTTAATGAATTTCTTTTCTTGTTCTCCCAGAAAACAAATGAATTTCTTCTCTTTTTTCGCTTCAGTCGCTTCTTCACCCTCAGTACGCTCTTCCCTTTTGCTTTTTCTTCTATCTCCATACAGCAATCTAAGGATTTGCCACGTGGTAGGACAATGG
>GQW9QTB01CGXHZ
AGATGGGTAACTCATCGACCTCTTTAAGCCGAAAAATTTATGAACGCAAGACTGGGACAGTTGACTATCCTTGGTTGCCTTACGATGAGTTGCTGGACTCAATCATCATCTTCGGCTGAATTCCTTCTTATCACGGGCGCACTCGATAGGAACACTCCGAAAGGTATTGCTGATGAGTATTTTGGAGATATTACCCACGCTACCCACGCCGTCTTTGAGTTTGGTGGCCATGTCAACATGATCTCTTCTGATTGTGGCAAAGAGGTCCTCGACGAATTCCTTGTAAGTGTACGCTCTGGGGGTGCTCGTGTAATCACAGCGTCTTGCCTGCAAGATTCTTCGCTCGATTTATCTGGTGTTGCCCTGCAGGCAC
>GQW9QTB01ERE4R
AGCTCTGTTCATTTTCATTTTTGAAGTGCCTTTATTCATTTATTTATTGAAAACCAAGCAATGGATATTGTGACAAAGACATGGGGAACGTTTTTATTTCTGTGTAATTTTGTATTTTTTTTNTTTTAC
>GQW9QTB01CKOPR
TTTTTCGACATAATCAAATGCAAGTTTGGAATTGTTTAAAGTGTGTGTTTTTAATCAAAGCATATGAATTAATTTCTATTCATAGAACCTTTTGTATTTTTTTGTATTACTTTTTATATTTATTTAATTGTATTGCTTTATACCTTTTTTCACTCACGTTTGTTTCAACATTTTGAATTTTTCTTCATAAATATTTGTTACACTTGCTTGAAGCTTATTTGCTTACATTTTGCAAGATATGATACAAATTTTCTTCCCTCGTACTCTGCGTTGATACCACTGCTCCATGTACCCCAAGGACTTCACCCCTGAAGTCCACGTCGCCATGGACAAATTCCTGATCAGCCTGTCCCTGGCTATCTCCGAGAAGTACCGCTAATCTGCCCCCTCTGTATGCGC…
>GQW9QTB01AXW6D
GATATAATTATTTCTGGTGGTTTTTTTTCTTATTTGGGTCGAAATAGTTAACTTTAAAATTTTAGTAAACTTAGAAAGTACTTTCGTTATTATTACTTTTATTTGACGCAACTTTAAAAACTAAATATGTTG
>GQW9QTB01C2GV8
ATCTTAGGGCATTTTCACACTTGAAAGTTCCGTACCAAGGTCTGAACCAACGCTCGTGTTTTTGTTACATTGTTTACATTTAATCTGGTTAGTTTTGGTTTCACATTGTAGTTTTGCGAGNGCACTAAATAACTTTACGTGACAACCTACGAGCTGTCGTCAATCATAAGGGGCGTGCGTTTCTAATATACTTGACTCTCGTCTGATGTCTGGTGTGTTGTCAATTC
>GQW9QTB01EOVT8
GTAAATGACTTGTGTTGTAAATAGACGTCACTTTGCCATAATAACTTAAGTAAAACTTTTTAGTTGTTGTCCCTAGATGGCAATATACCCTTTGTTTACCTACTACTTCTGAACAAGGAAAGTTAAAATAAAATTGATCTTTTTTG
>GQW9QTB01B708J
CATTTGTCAGAGAGGGGAGCCTGAGCTCCTCCCCTGATCCCGAGAGAAATGTTAAGGCATCACATCTTGGAGGACGCAGCGACGTCTTCATCTGGTCCGTGGTCTTCTCTCTCGTGTCGGCCATGCCGACGGGTCAGCGCAGGTGAACTCAAGT
>GQW9QTB01BS61Q
TGAGCCCGGCGCGTTGACACGGGCGGGCCGCCTGCTCGGGTAGCTGCGCAGCACAGGAACTGCCTTTTCGACGNGTCATTTTCTTTTTTTCTTTTTTTGTTCTGCCGTCGGGGGAAAAAGGGAACCCACGCATGGGGAGTGTGCCT
>GQW9QTB01B1551
ACGAATTTACCAAAGAAATTAACCCCAGTTGCGCGGAGAGCTTCTCCATTGTATTTTATTATTAGTAGTTTTATTATTATTATCATTACAACACCATTCCTTTAACATTTAATTGACAGCGACTCTTGCCTCCTGATACAAATACAGGTGCAGGTGACCAGATACTCACTCACACAGCCAGACTAAAATATGGAGATATCCCTGTACTATTCCGTCATGATAGGCATAAATGTACAGTATTTAAAAAAAATAATATATATATTCCTTTTTTTTTCCAATGTAGGTCTCAGTCTGATCTAATATAGGCGGAAAAAAAATAAATATGTGGTCCAGCCAACACTGTTCCTCTTTTCTTTTCTGGCCTGGCACCAGCCGTGGAATAATCTTTAATTATTTGCT…
>GQW9QTB01CLTRW
TACAACAGCCTGAATAGACCTGGATGCAGTCTCAGACTTTTAGGAAAAGAGAGTAGCAATTCTGGGAAATGTAGGATTTGTGAAACTAGATGAGGCAGAGGAATAAACGTCAGTGTGCCTCACTATAAACTACCTCCTGAAATCCATCAACAGATTGATGTTGGGTATCTAACGGTGTGGGAGGATCCGTGGGTGGATTTCTTCCCCCCTCCCTTCAAACCTTCATCGTCATTGTGTCTTTTCCCAACCCGGACATCAAGCTTGCCGAACCGAAACATCAAATGTTGTCGCCGCGCTCGTGGAGCCCGTCGCCTCGGTGTGCGTGGGAGGGCGAGTGAGTTTTATGGAGTCAGACGCGGGATAACGTGGGACAGTCGAGGTGTGGTGTGATAATAAAAA…
>GQW9QTB01BR6FE
ACCTGATGTAGGCTGCTTAAAAATAGTGTATTGCACGTCAACACTAATGTAGTGGTATCTACATGAAAATACATTTCTATAAGAAAATAGCAACATTATNATAAATAAATGTAGATAAAT
>GQW9QTB01DETUN
GTTTACAAGCCTGCTTTTCTGCTGAGAGGTTTAATTTGATGTGAGTGTTATTTACTTAAATTTGTAGGCCTGTTCAAATCCAAAAAGCATGACTGATAACTGGGGTTTTTTTTTGGGGGGGGGGGTGGGATATTCTTGAGGTAGGTATCACAGGAAGTTT
>GQW9QTB01DIPUB
CCTATATTGCTTAATGCCACTGTTATTACAACCACTACATCCATTGTGTTGTCTAATATAACTTGGCTATGTTCGGCTGACAGTCATGTGATATCCATGAAGTCAGTGTAACATTGTGTGATCAGCAATTGTGTGTGAAACTGCCACTGTAGGAGCAGTGGCTGGATAAACTTTGAAACAGGCCACAGCACAAGCGTGCACCAATCGCAGGTGCGCTCTGGTATTTAAACAAGTACCACTAAACTCCTTTATACTGCCTATAAATATTCAGTAGGAGCGGTTGAAGCACAGTGTTACCTATTTCA
>GQW9QTB01A8PVM
AAAATGAAACTCCTCACATTTCTTTTCTGGCATTTCTTTTTATCAGCCTCCATATACCATAACTGGTATCCTCTGTGTTGATTTTGGCTGTTGTCCTCCTGGCTAAATATATCGACCTAGATCTAATAGGTGGATATATATATGTAGAAAACAAGACTGGGATCCAGAATTAAAAGATTCAAATTTTTTACT
>GQW9QTB01DIB79
CCTTATGCAATGCATAGATCAGTAATCTGAAATACATAGAATATATTATATTAAAGCTAGAATACTTAGCATATGGTCATACAATTTTTGAGCACTGACAGAATAGAATCAGATTTTTTTAATTAGATACCACGTACATCACGCTGAGATAGAAAAAGAACTCAACT
>GQW9QTB01AH57E
TTGGTAGTGACTTGTTGATTACTAACTAATCTTTTCTTTGCTAACTGTGGCATCCATCATTGACAGACTTCAATAACAGTGCTCCAAATTAGNGTAATGTAAGAATGAAAGACTAATCTCAATATGCGATATATCAACATAGAAAAGGACATGGTC
>GQW9QTB01C4WBP
CTCGGTAGCAATGTTGCAGTCTCAGGAGACGAGCTAGTAGCCTGAGGGTGGATGGTGTAATACTAAACCTGGCTGCATGCAGCCTCCTGTTNAGTTAACCTTTGGGGAGATACTGATTTCTGATGCTTCACAGCTTAAGTTTACAGGAGGTCTAAAGTGAGTGGGTTTACATCAGAGCACACACACACCACACACACAACCACACACACCA
>GQW9QTB01DN1DV
ACTCGAACAGGATGTCGGTTCAGAGCGTCGCCATTGTGTTTGGACCCACGTTGCTCCGCCCCCAGACCGAGTCGCACAATATGACGATCCACATGGTTTTCCAGAGCCAGATTGTGGAGCTCATGCTCAATGAGTTCCAGAGTGTCTTCTCCCAGAGCTAGGAGGAACCTCCTGGAACCTCCTCCAGGAACCACCAGAGAACCTTTGAGGGGCTCCTGGTCCCAGAGCACCAGGATCTTCTGAAGTGTCAGAGAACCTTCGGTAACTTTGACCTAAACATCAGCTCTTCTCAAACAGAAGTTCATGGGGATTGAACGTGGAAACTGTTGGTTACATGATGGCCTTTCTAACCACTGTTCCTAAAACAGTTCCTAAAGGAACCTGAGTGGAACCTGAGTG…
>GQW9QTB01AE2LX
ACGACGACATCACATCCTCATCACAAAGAACGAACAGGAAGTGGATTCAACCAATAAATAAACTTCCATGATCAAAATGGACAGACAGAAGCGTAGACGTTTAGTAAACGCAGACGCCCCCTTGTTCTACTTCCTGATTGGTTCTCATCAGTCACGACTCCACGACCAGCGGTGAAGGTCAAAGCGTTGCTACGGTGACACTACCTGTCAGTAACAGTTTCACCTTGTCGTCGCCACTGCTCTGACTTCTCACCATCGCTGTTCCTCCTTCAGAGGAGTTTCTGTACACTAAGCAACCAGCTGCAGAAGAGACAATGTACTTCCTGTTTACACCACGTGACGTGTGTGGACGGATTAACCTGTGACCCAGACGAGCTCTGGATCT
>GQW9QTB01D7LOQ
ATCTCCTGCAGGATTCCCAGCTGCCACAGTTCAATGAAACCTTCCTGGCCAACCTGCAGAGCCTGAAGCAGCAGATGAATGACAGCGAGTGGATGAGCTTTGAGTCCTTCAGGCCTCCTCGGACCACTAAGACCGATCAAACTAAAGCTGGTGACGCGTTCCATCGCCTCGGAAAATGTGGAGTGCAACTAGGGAGGAAGGATTTGTCCCTCGAGATTGAACTAACCTCCCAATTTCTTAATTTACT
>GQW9QTB01DVUH6
AACACATGTAACACAAGCAATGCCTCAACTCTGTTTGTTTCTCTTTGCATCATCTTGGATAGTTTATGCCTCATTTGTAAATGTGACGTGTAACAAGTTGACA
>GQW9QTB01AXE7V
TGTTTAGAGTTACAGACTATATGAATATTCATCTGATTGGGCTTGATCAAAGTGAATTATGCAACTGTGCCATGAAACATTGATTGCAAGAGTGTCATCAGTTTTTCAGTTGAAGATTTAAATATAATGTTATAACTTTCCATTTCATATTTACCATGCAGGTGAGTCCAACCATCAAAGATCAGACAGAGGGAGAATTGCACAATTATAATTGATTAGGATTCAGTTAAACCTCTTATATGAACTCTTATATGATAAAGAAATAACAAGATTCCAAGATCTTTTTAAACACTTTCATTCCCCAGATAAACACAAACACCCCTATCACATTCATCATAAGACTGTAATTTCATAAACTCGTATCAGAAACTACTATCTTTAACACAATTCTAGATGTAT…
>GQW9QTB01CNLRQ
GCCATCAGTCCAAAGTATAAGGCGGACATCGAGGGATCCATGGTGGACAGCCATGGTCTTCACACTAAATATATTCACTCCATGATGTAGAATGAATTCATCCAGCAAGGCAGCCTGAATTACAGATTCATTCCAGTCCTCTTCCTCAATGCCTCCCAGAAGCACGTCCCAGGTTGGCTTCAGAACACACATGCTTACCGCTGGCCGCAGGACACGGAGGATTTGTACTGCGACTGCTGAGGGAAGAGAGATATGTTCCTCCTCCTGTACCGGTGGAGCTCACCTCATCATCAGGCCTGTGGCCCCAAGTGCCGCGGCTACACCGTGAAGTTCTGTACCTGTGTTTATGCGCCAGTATACTGTATGTGTTTGATGTTTCTGCTTCTGTCTGAATATGTT…
>GQW9QTB01ASFQE
TTACTGCACAGTCCCAAACATGCACATGTCAGCGCTCAAAAATGGATCTAACCGACACCTTTCAGATATCGTAAAAGTGTCGCGTTTGTCAGGAAAAGCGAATATTTGCACGAACGCACATATCTATGTTCCTTGGAGGAGTTTTAATGTACTTTCTTCGAATCCTATATCATCAACTGGGGGGCGTATGATGTCGGCGGGTAGTGCTGGTAATAAGGCTAGGTTGATGGTGGGCGATGCCTGGCGATCAATGAAGTTGATACGTGCGACACTGCCTAGAGTGGCCTCGAGAAAATACCAACATAGTGTAAGACGGGCAATTAGGGATAATGGGCGCAATCTTTGTTTTCGTACTGTGCCAAAACGGCACCTGAGTTACCGAAGAATCCCGAGCAACGG…
>GQW9QTB01DVSWO
TAATGGGGAGCTGCAGGGTATCGTCTCTTGGGGCCAGGGCTGCGCTCAGCCCAACTACCCGGGCGTTTACACCAAAGTCTGCACTCTGATGCCCTGGATCAAGACATTCTCTCCAGCTACAGCTAGGCTGTCATCTGTTATCATCACAGATCTACAGGAGGGAGGCAAAAACCAGAGAGAGGGAGAGAGAGAGGTGAAATTGAAGGAGGCGGAGAGAGAGAGAGAGTGGTGTCGAGGGAAGAAAAGCAGCGAGAGATCAGCTGAGAGGGCGCCACGAGAAGAAAAAGTGTGAGAGAGGGATGTGTTTAGTCAGGACACGATCAAATAAAATCTTTTCCTTTTAGT
>GQW9QTB01C6FKA
ACATTATTGGATTTAACCAGAGCAGGTTTGCTGTTCAGAGGACACGTCACTGAAACTTTAAAGACTCCAGGAATATTNAAACCAAATACCTGTCACAAATAGAGAGTGATCGTCTGGCTCTGCTGCAGGTCAGATCTATTCTCCAGGGTCTGGGGCTCGACAGCACCTGCGACGACAGCATCATTGTCAAAGAGGTTTGTGAAGCAGTGTCACGTCGTGCAGCTCAGCTGTGTGGGCAGGAATGGCGGCCGTGGTGGATAAGATCAGAGAGAACCGAGGGCTGGACCATCTCAACGTGACTGTGGGGGTGGATGGGACACTCTTACAAACATCATCCACATTTCTCTGAAGTTCTCTGATCCAGCTGAAGAGCCCGTGGTTATGAGCGATAAAGTGACC…
>GQW9QTB01CL0II
TTTTTTGTGTCTTCGAATCTTTTTTGTTCTGATTCTTAATTTTTAATAATTCGTTTGAAATGGCTGATGTTTTCATTGTATCAATACCAGTTTTAGTGACACTGCTGGTACTTCCATTATTATTTTGCTTGTTCATAAGCACGCTCTTAACGTCTTGGAAACTCCTTTGCTCAGTGTCTATGCAAGACTCTTCTACTGTTGTCTGAGACTGGGTACTAGAAGACTGGCTTTGAACAGAAACATTTGAATCATTTTTTATCAAAGCTTTTCCCATTCCACGACTCTGGAAATTACTACCATTTTCTTGAAGACTTTCGGAAACAGTATTGCTAGAATTGCTGCGACTACTGTTTGTTTTTTTACTTTTATCTTCCAAACTTTCTGAAAATTTAAGTTGGT…
>GQW9QTB01CBGS4
TCACTATCACTAGGACTTTCATCCATCAGAATGGAAGCAGAGCTCTTCACTGATGGGGCCAGTTATCTTGGTTTAATCAGGTTTCGACCCAGTGAGCACGTCTCAGCGTTTCTTTTTTCTGACATGGCAGCCCATACAGTCCCCATCCCTCCTGGCTTTGAGACCCATGGATTGCCATTCGCTCCATTTTGGAGGAAAGCCTCCCTTTCAGCATCCTTGACAGGTCTGTGTAGAGAAGGTACTAAATTAATAACCCAAATCCCCAATTAGTTTGTCTAACTCAGGAAGTCCTACAATTGTTCTGTGAAGTGGGGGCCAGACGTACAGACAAACGCTGACCGCGTCTCGTCCAGCACCCATCGCACAAA
>GQW9QTB01BJBJD
ACGAATTCAAAATTAAGAAACTAACTCGAGAATCAAGTATTCGTACACTATTCATTATGTTTGATAATAATAAGTCTGAGACAGTTGTAGTCAAGATCGGCTCATCAAGTCTTGCGGATGAGAACACTGGACAGGTTAAACTTACAGTCTTGTCTAGATTGGTAGAAGTCTTGTGTGGGTTGAAGCTTCGTGGATACAATGTGGTTTTGGTTAGTAGTGGTGCTATTGGGCTTGGACAATTGCGTATGGGCTTGACTGAGAGACCTAAATCAGTCGCTGGAAAG
>GQW9QTB01AMDI0
TTTGTCAAGGAATCTTCAGATTTACAATCAAATGAGTTTGCAACTGTTAGTCTTGAAAGATCAAGAGAATTTCGGAAATCGCATTCGAATCTTAGTGAAGGAAGTTNTCACTTAGCTGGCCTTGTTGGCTCCATAGATAGGACAGGTGACTCCTCAAACTTT
>GQW9QTB01D3AJ7
AGAGCGTCGTTGAGAAACCAAACTATGAAAAAAACGAGTTTAAAGGTTAGGGATAAGGAATAAGGAATTGAATGGACAATAGTTTTCTCTACATGAGCGAAAAAACCTCTGCTAGTCTTTACACATCGCCACATAAAACTCGGTCTTACACTCAGATAAAGCTTCGAACAACAGCTGTGTGTTTAGTGATTCAGTATTCAACAGTCCACTGTCAATTATCCATATAAAAGCTCAAGTGGCTACTCAATTTTCATTTAAGATTACTCTGTCTTAGATAAAATGTCTTTTAAAAAATCGAGTAAATGACCTATTGTAAACTCAGTCTCATCCATGCGCCACACACCAGAGTCTAAAAGGCTGAGAATATATATATA
>GQW9QTB01CJX7D
TGACCTTTCTGTTTTCCCACTATGATGTCGTCTGCTCTGCTGTAATAATATGAGTGACACTTGGTTTGAGAATAAAAAGAAATAAATTTGTCCATCTTGTGAGGAAATGAGTGACTTAG
>GQW9QTB01DZBT3
TTCCCACACAGGATCACCCAAACACACGCACGCGCGCACACACACCCACACACACACCCACACACACAACACACACACACTGGTTGTGTCGTCCCTCAGCGTGCAGTCTTCG
>GQW9QTB01AGAHY
AGGGCAAGTAGTGTAACCAAGGGAGGGGACAACAACTAAAAGAGTGAAATAATTAAAAAAAGTACTGTGCTGAATTGAAAGTTGATACGGTNAATATATTCATTAACCACCACTATATATATGTATGCACAAGTCAAAACCTGTTTCTAATTCACGGATGAAAGAACATAAAGCAAACGCACAACACCCCTTGAGTAAAAGAGTAGGAAACATTTCTAACGACAGGGACCCCT
>GQW9QTB01DDAYX
CCAGCCAGCGATCACACACTCCGAATTCAAAGGCTTCCTACAGGAGGAGTCAAAGAAGCACAATAGTGAATTTAACGAAGCCGCGGCCCTCCAACAACTATACAAATTCGTCCAGAGATACTGTGAGACCCTGGATGCAAATCTTGCATCAATACAGAGTATTGAGGAGCAAAATGTTCGTGAAGTCCTTTATACAACTTCACGC
>GQW9QTB01AGXU1
AATATGTGAATGGCAAAACTCTGGAGTAATGTCCGGCGCAATTTTCCGGATTTCATGTCTGAAACAGCTTTAGACATAAACACATTTCTCACTCTCACTATTGCCGTCTAGGTGGAAACAATCTGGATACAATCACAGTCACAGAAATGATAATAAGAACAGGATTGTTTGGTGGATCTTCCTGCAGAATGCAGCTGAATCAGCTCTGGGACAGCATCACCAAAGAGTTCAGAGATCTGGATTTGTTCTTCTATTTTTGTCCTGTTTCTATTGGTATGTATTGTCTTGATATTATATTTGTTTCTTTTCATTTTTTTTTATATCTAACCACCAAACTTCATTTTTTTATCTGTGTCTAGAAAAGTGCCATAATAATAAAACTATTATTCACTACC
>GQW9QTB01B745T
AAGGGATCTGGATCTGGATCTCAGTCTGGAACAAATACAGGAAGCAGCACAACAGCAGCCGCAGTAACAACAAGATCAGTCTGATCTCGGTCACTTTGGCCGTCGTGGCCGCCGCGCCCCTGTAAGTCGACGCTGTGGAATGT
>GQW9QTB01DOZQN
CAGCACTGTGTGGTATCTGCAGCCAGTTGGTTGATCAGCTGGTTTGCTCAAATGTCAGTGCTAGACAAACTCAACATCTGGCATCGTTGGTCTCCATGCTGCCTTTGTTTGGAGTCCTGGTATATCGGTTGAAACACTTGTCTTAGAAATTGTTGTTCATCTTGCATCCTAATTACAAAAGTATTTGGTGACAACACGAAGGGGCAGAGTTAATCCCTCACAAAGGTGGCAAAAATCCCTGTTTTTGTTTTTGTGAGGTGGTTAAACCCTATGGCCTTGCTCTGAACAACTGGTTCAGATTTCTTTCCCACTGTGATGTCACAGTTGGACTTTTTTGGGCTAACCCCGCCTTCAATCCGAGAATCTCTACTTCTCTTAAGGGGCGTGATATTTCCTACA…
>GQW9QTB01APDB2
GTCTCCGTACCCCTCCTCCCCGCTCCGCCGACCCCAGTCCGCAGACACTTACATGTCACGCTCCTTGAACCCGGCGTTGGATGGCTTGTCCTACGGGCTGTCTGGCCAGGATAAGCGAGCAAGTGGTGGGGAGATCGTGCCAGGTAAAGGGGTCTCTCCCATGTCCCATTCATTTGCCAACTTCCACTATCCTGG
>GQW9QTB01AZVM0
ATTTAGATGCACTTTTCGTACGGCTTGTGATAAAGAATTTTGTAGGACGTCCATACGGCGGTCTGTATACTTTATTTGTGAGCAGGTTTTATATTCATGGACGTATGTNATGTGGGGGCGAACATATATATGATTGTGAGAATGAGACTAAGGCAAGTCGGTACTCATCTGCATTAAGGCGGCATTACTCCCCCTAATCAGACAGACATGTGGACTAAATCTGATTCACTCAAGTGCGTTCATTATTTCTTGAGATAATACACACAACTATACTCAATCTGGTGTGCTCAGATGGAAAAGTTCATGTACATTAGACTTGTACCGCTATGTGTACGAAACACACTCATATACAAAGTTGTTGATGTATGCTTATCTGACTAGTGTGTCTTCAAACATATG…
>GQW9QTB01DIBT3
TCAATAATGACAACACGGCACTTTACTGTTTTAATGAATGTCTGAAAATGTGTCTCACTTGCATGACGCACGCACACACACACACACACACACACTCTCACACACACACACGCTCTCTCATATTGTGTCTTGTTCTGTGTTTCTTATTTTTATTTCGGTCCTTGTTATGGTTAATTACTGTACGTTCCGTTTCGTCAGCTCAACG
>GQW9QTB01EZD9U
CAAGAGGCGACGATTACAGAGTTACAATATGGATTTAAACCAAAAGTTTGAAGGGATGGCTTACTCCCCCTCCTTGCCATCATTTGAGTGTGTGAACATGTTCTCTTTCCTTGAACCGATGAAGATAAACACTGGAAGTGATTTTTCCACCGGGCTTTCATTTGTGCGGCCATCTGCGAATGTGAGAGACACATCAGAGCCGAAGACGACATACGGCTCTTTTTCTTGTTTTGTGCCATGAAGCAATTTTTGACTGAGCTGAAAAGCATTCCAGCAGATCTGCTGCTGCTGCATACAGGCGACCAAATGTCCCGGAGTGATGATGTCATGACTGATGTGATTCGCTAATGGGCCCAGAGGGGTTATCAGATGAG
>GQW9QTB01AZ589
AAACTAAAGTGCTTGCAGGTGTAAAAGGCGAGTGTGGATGTGTCTCAATTGTGTAATAGGCTGCAGACTGTACCCCGCCCTTTTACCCTAATCTGTGCTGGGGGAGGCGGCAGACCTGCTCAGTGACCCTAAGTGGGATAAGTGGGTTCAGAAAATAGATGGAAAGATGGTAAACG
>GQW9QTB01EXZPQ
AGAAGGAGCAGGCAGAAATGGCTTCTCTACAGGAGGGCCAGCGGTCATCAGTGATGACAGCACAGCAGTTGTTACCTCCTCCACCAGTGNAGTCACGAGGGAGGGGCCACTGGGAACCTGGGGAGACCACAGGCCAATCACCATGCACTTTGGACAGGTACGGCCACCGATGTTGTTGAAGAGACCAAACAGCAATGCGAGCTTGGAAACCAGTGTTGACCAGTAAGCCCATCACTGTCATGTCCCACTGTCCATGGTGTAGTTAAGAAAACACATTCACATATATGTTACATATAGTGCTTTTATTCAAAGGCATACTTTAATAAGTAAATAATTAAACAGATGTCTTGATTTAAATGAGAAATATTGACAAATGAAAGAAGAGACCTTTCATGTAGG…
>GQW9QTB01CFIKH
AGTAACAAGGCAAAGTGCTTTCAGGATTGCATTGTCGGAAAAAATGAATCAAAAAATGTATAAACCAAACAGAAGAATGAATGGCTTGAGGTTTAGGGTGAGAGAGTGATGGGAGTGGTGGGAGTGATGGGGGCGTGGTCCAGTCCTGGAGAAAGCAAAAGGTGGGCTGAGGATGGAGGATTGAGTGGGTGGGAGGGGGAGTAAAACCTCAAACCTTTCACTTCGTCCTGTACCCCTCGTCGTCAAACTGAATGTAAAATGTCGGGGGACAGCAGAGTGGAGACTGTGAAGCAGAATTTGGTTCAGAGTGGACAGATAGATTCAAAGGCATACGGCTCGAGGGCTCAATCTCCCCCTGCACA
>GQW9QTB01A5X4N
CTGCGATTGAGAGCCTTGTATCCCAGGTTGATCTCGCCGTCCTCCACCAGCACGGACTCGATGGGCTGGTAGCGCTTGTGCTTCTGGAGACGGTTGTAAAAGACCTGGGTGTAGTCCGAGAGCACCCGCTCTGTGGGGTCTCTGAGGATGAGCAGCAGCTTGATGTCAGGGTTCATCTGATGGATGCGCTTGGGGACTTTGCTGGAAGTGAAGTAGGCCGGCATCTTCTCTACCGTCAGCTGGTCGGGGAAGGCGTAGGGCATCTGGCTGAGATACCAAGACATGCCCCTCTCCCAGTGGCTCTCCCAGTCGAAGAAGTGCACCTCGTTCTGCGCCGCCTCCACCGCGCTGTGCAGACTGAGCAT
>GQW9QTB01BNKEW
TTCTTGTTTTCCTTTTTATAATGAGCTCTGAACAATGTGTATGTACCCTCTAATATGCCAAATGTCTTTTTTATAATGTAGTTTTCATGCACTGCTAAACGGAACAGGGNAGAGTGAGAGGCAGCTTTAAAAAAAACGAAAACTTACTTTCGACG
>GQW9QTB01B71FY
AGTCCAAGACTTTAACCTGTGGAAGTGGGAACGGAGAAGAAAAATGGTAGAAAATCTGTGGATTCTGGGGGATTAAATGGGGAGGGTTAAAAAAAGAAACAATTACAGGGAGGGTGAAGTTTTCCACTTGTAAAGAAACCTGGACGACACAGTAGCTTCACACAGTTTGAATAGTTGTCAAACACCAGGAGTTGCTGGATTATTCTACCAGAGAGAATGATCCTGCACTTTCCAGGCGGTTCGCTTGTTTGAAATGTGTTTGGATATGATGTTGTCTTGGTTTGTTGTATAGCGCCTTGCATGTTCCTCCATATATAATTATGTTATCTTAGTGTAGTCAGTAGAGTAGAAACCAGCAAAAATATTAAAAAAACTGCATC
>GQW9QTB01AKISR
ACTTCTCTGAAACCCTTTACGAGGATTAGAGGATCACTTGTATTGCTGTACCAACCTCCTCTGTGTTAGACATGCTGGAAGAGTTACGACCATCTTATCTCATCCATACCTCAGTCCCAACTTTTGAAAATGCTGGTTCACCGGCATTGTCTGAAAACGGCTCCATCCTATTAGTTTACAGGTTTTTCTGCCGGATGTGTGTCTGTGGCGAGTTCGGCCTGTCGGTGGTTTGTTTTTGAGTGCAGGTAGTGTAAATAATTTGCTTGTGTATCTCAGATTTTATTTCTTTACAATATAAGGTTCTTTTTTCGTTTTTTCTTGTAGAATACTTAGTAGCTTGTAGAAACTAGTATTAAATTAGTAGATAATGTTGTAT
>GQW9QTB01D12YQ
GATAGGTTTGAAAGAAAGAGTCACAAAGGAACAGAGATCCTTGTTTCACTAATGTTCAACTCACTGCGATGATATTAATTATGTACAGTGTTCATACGAGACAGTTGAATGGAAGTAGAGAAACGTTTGCTGCAGCTCAGGGTGAAAAACCTGAGGACGTCACCGTCACCGGACCTCAGCCCGACTGAAGCGATCCGTCTCCAAACAAGTAACGACCTTCTGTGAGTCATTGAGCAGAACCACCCTAAAACATCCTCACGGTGTTTGGTCCATGAAACTCGGTGGAAGGATGGAACATCAGCGAAGAAAGAAGCGGTTCCATC
>GQW9QTB01CVAPS
AGCGTTGGCATCATGGCTAACTCAATGCTGAAAGCCTGGGTACTGTCCAAAGCAGAAGACAATCGTAANAAACCCAGTTTGAACAAATGATCTGGTTGAGTTGCTTAGTAGAGCTTCTCTCCACGGAGTGAATGTCCATCAGAGGTTCGCTCTTGTTTATCTCTATTTTGTGCCGTGAACAGATTTGCCCTTTTTCCACAAAAATTGCATCATGATGGCAAAGAGAGAATAACAGGGTGAGATGGGACCAATATAACTATGGATGGTGTCATTTCCCTTNACCATTACAATGTGCAATCAGTTTTAACATCATAATGTTTTAGCCAAAACATTTTATGTCT
>GQW9QTB01AS1AM
ATTGATGCTTCATTTATGTTTTTGCTATTGTTGGTTTTTTTACAATATACATTCTATATTGACTTATTTAACAGTATGTCACTAAGTGTGAGTTTCAGTGGAGTTGGCGATGTCTAACCTCATGTCAGAGTCACCATCGTAGATGCCAACTCGTGGGAGGTCTTGAGACTTGATGCCAAAGTAGGCGAGTGACCGAGAGTTGGACTTCACTGCTCCATTAATCAGCACAAACAAGAACTTGCCTGTGAACTCAGGGGCCAGAGCTTCCAGTCGCCCCTTGAGCTCAGTGAATTCTTTAGTTCCCTTGTTGACAAAGAGCAGGAGGTGTGACTTCACCTCTGAATTGAAGAGGCCCACTGCAGTCACTTGGGTGTACT
>GQW9QTB01D346I
GTTTCAGGCTATATTTCCCAGCGGAAGGATTATTTGCAGCAATAATGGGTGCTTGGGTTCTATGGTGTCCCTGACGGGTCAAAAACTGTGCCTTACAAAGTGGTGCAAATCTTCTCGGTTAAGCACGAGGCTAAAAACAATGAAGGGTTCATGAAAAAATGAGATGCGATGAATAAAGGGCCACTTAAAGGTGACTGGACCAGGAGGAGCAGATAGAGTATGTTTAATATTCTCGAGAAACCTGATTAGACAGACAAACCGGTCTTACCAATCATTTCCTTTTTCAGGCGCTGTCTAAACAATTCATGA
>GQW9QTB01BP4KH
TCGGCTTTTTTTCCCCTCGCGTGTGGTGTATTTCATGGAAACAACCGTCGCTGAGCCACAAGGACGAAAGCCATTGGCACCGGCCGTGACTTGAAAAACAAAATTCCTGACCTCTCAGACAGAGCCCGGGCCGATTATTCATATCCTTTAGGTTTGCTGAGGGGGACCAGCCGTTGTGGTTGAAAGCAGGGACGAATGTAAGGAAGTGGTTTAAGTTATTGAGGTTCGGCTTTTTTTT
>GQW9QTB01AZRGI
TGACAGTGTTTCCTTGGAGACGTGCTGTGCGAGGTGAGAGAGTTGAGGCCTCTCTCTGCAGTCCAATCCTCCCCTCTGCTGTTTCTACACAACACTTCTCTCCATCATCACCACCTCCTTTTTTNTTCATCATCG
>GQW9QTB01CIAXA
CGTTTTGGAGAGATCATCGGTCGTGGTGGCGACGGTGGTGGGGGAAGAAAAAGAAACTTTGCATGTAGAGTAGAATAGAAGTNAAGTGACAGACCAGTCCAATCAATTTACGACAATCCTGATAAATGTATCCAACTCCAGCATTTTGTCACTAAAATACTATAGAAAGACTGGTTTTCTTTCTTTAGTTCTTCCACTCGCCCGGTCCTA
>GQW9QTB01D2ZF5
CAGAAGGAGAAATGAGCCTGTAAATGTTAAACAAAAATTATAATTTGAATAATTGTCATTGCATCGAATTTGGATTCTAAAATCTCGAAAATGAGGGAAAACGTATAAAACCCCGTGTGGTCGTTTGATGAAGCTTCAGTTCTGTCGGGGTTAAAGATCATTCATGCCAGAGAATTAATGTTGAAACAATAACTCTGCATTTGAGGGTGTGGTTG
>GQW9QTB01CLQTW
CAAAAAAATCCTCAATTTGCTTTGACCTGGGAATAAAAGGCACAAAAGATTGTAGTCACAATGACGATGACATGATGACAGTTATTTTTCCCAACCTTATTCGTTCTCTTCCTCTCTCCTGTACCTTTGATGGGTCCTGCCAACCTTAGGTGGCTGGCTCCCGCCCTGTGCAGTCAATATACTGTACATCATCACCTACAATTCAGAGGGCATATTTTTTTCTTTATATATTTTGTGTTACCTTATTGCTTTTTTGTTTTGTATCAGAGTTTTGTGTGGAAATTGCTGATGTGGACTGAAATACACAAAACAAAAACAAAATATTACCGCCACAGATTAACCTTTGATGAAGTGTTTCTGAGCCTCACACTAACACACGTTGAGTCTAACACCAACTGT…
>GQW9QTB01B3JZU
ATTGGGTCGTACTCGCGAAGTCCCCAGATCATTCCCTGCCATGAGCACAAACACAGCAACAAAGGTTGAGCCAGAAAGTTCACATTTGCCCTATTTCTTATCAATAAAAATATATTGGATAATGGGGGAACGGGGGGGGA
>GQW9QTB01AITIE
TTTTTGAGCTGTGCCTGCAACCCATAGGAGAGGATTGAGGCACTGTGCCTGCCTATCAACGAACATAGTGGCGATTTATCGAGGTCAATAGAAATGATTGAGTTCATCTTCATGTATCGCACTGTAAGTCGATAACGTAATTATCTCGACAGGCCTACACCTAGCTAATACTAACTCAAGTTTTCGAGCCCCTAAAACTGAGAACTTTAGAGACATATCTGGTCCCCTGTTTTAGTTTTGAAACTCTGGGGCTACAGACGTGGACAAAATTGTTGGTACGCTTCCGTTAAAGCAAGAAAAACCCATAATGGTCACTGAAATAACTTGAAACTGACAAAAGTAATAACAAATAAAAATGTACTGAAAATTAACTAATGAAAATCAGACATTAGCTTTTGA…
>GQW9QTB01BJG8C
GCTTTTGATTACACAATGCATTACTCTTTTATTTTCGAGGTGGAAATGAATAAGGAATTTGATTTAAACTGTGTAGACACAGTGTAGTACGATGTGTCACCACCAGCCCAACCTGTCAAATTCATTACAGTCACCGAGTCAAAAATGGAGCCAACGACTTTCATATTGTTTGGAGAAGCTGATGCTGTTGGTGGTTTCAATTCTCTGTAAATTGCAATGTTTAGGGTATAAGTTGACTAAACTGTCTGTTCCAAAGCTTCGAGTGAAGGTCTCAGACGATGTCGCATGGAGAAAACGGCTCATATAGGCGGATAGGCGAAGGCCTGACAACAAATGATGTGGCTTCCTGCAGAGGGGGAAACACCATGGCAAACCAACGTATGAATGTGTTTGTCTTTC…
>GQW9QTB01BGNPS
ATAAAACTTGTGACACACGGACCAGATCAATAACTAGTTTAACCACTTCTCAGGAAAAGCTTTGTTTAGTCAGTAATTGTGATATTAATGACGGAAATATAAAGAACGTTTTTCGAAGTANAGGTTCATATCTGATAGAATAGGCCTCTTGATACACATC
>GQW9QTB01CMWA6
TGTACACATGTATGATTTTATGTTTAGGTTAGTGAATTGATCTTCACATGGGTGTCAAAGTTGTGGTTGATTTTGATTGTCAGTGCTGGAGAATTAAAGTTTAACGTCCAAAGCTGGCAGCTAAATTCTCAACCTCCATTTCACAAGTCTCTCACAAAGAAGTCTCCTTAACACACAAAAAAAAGGTTTGCAAATCTGTAAAAGCTTGGACTGAATGCACCTGCTGTTACAGGCTGGTGACGCTGAAGCTGTCATCGTTGGCAGGGTCCAGGAGCTGGCACAGCACCCCACCTCCCTGGACCACCTGGGAGGGGTAACGGTGCCCCATGGCCCGGTAGGACTGGTGGGACAGAGAGAAGCCACTAGTGTCCTCCTGATGGGGGCGAAGAGTCCAAGGGA…
>GQW9QTB01D0TV3
TTCCTGAACAGCTCCAGCTCATTGGTCAGCATAATCCGATGAACATCCTAGTAACGTCAGTCTCCGCCATGTTCACCAAAGCGTAGTATTGTTGCGTTGTCTTACAGACATCCCTCTTCTAATCTGCATGAACATGGGCTGCAGCTTTGAGTTGATGGCGGCAATGAAATCGTCCAGTTTGTCACGTGCATACTGTGTGTTGTGTGTTTCACAGCAGTGCTGGTGAAGTGACCTTTGCTCCTTGTTCATCAACAACACCATTGGCCATCATGGTTTGTGGAAACCTCCGATGGCCGTCTCCCATCTGTTGTGCCAATGTCTCTGGACGGAGCTGCGCCGGCCAGTAGAGCACGTCCATTCGAAACCGGTT
>GQW9QTB01D035I
CCGCGACTCGCTCTCATCCCGCTCCTGTCTCGCTTGTGTTGGCACAGTTTCTGATTTGGACTGATCGGGGAGATCAGATCCGGCCGAGCCAGATAAGTTATGTAAAGGCTCTCCGCAATCTGAGTCGTCAGAGTTCACACGGTCCCCCAACTCGTTGTGCTCACTTGGATTTCATTTCCCTGCACTCTGTCTTTCTTTTCCTAGCAGCTCTTCCTCCCCCCGTACCTCTGCGTT
>GQW9QTB01AUU3C
AAGGAGAGTTACAATTTTATGCTTTTATGAAATTTATTAATCTAGAGTGCATTGCTTTCATTGGTACGACTTTCCACAACTTTTAAATGTCAAACCATAGCAAATTATGGGN
>GQW9QTB01CZMBK
ATATTTGAGGCCAGTGTTTATATTTTGGTTCAATGCCAACACTCGAGGAACATAGGGCTAATTGTCTATTTTTTGTTGTTCATTGGCTTTAAGTCGTCTGATCTGNGATGTAACCGTAGGTAACATGTTTTTTTTTTNTTTTATGCTGTACTGTA
>GQW9QTB01DO9B1
AACTGGAGACCATCAAGGTGGAGTTGGAGCAGACTCTGCAGGAATATCAGTACAGAGAGCAGNAGCTGCAGCTGACCAACAGCAGCCTGCAGCGTCACCTGGAGCGAATCACAGAGGAGAAAGAGGAGGGAGAGAAAGAGGCAGTTCCTGGTTAATGCATTAGAGAAATACTCGCGAGGTGAACCGGGACCGTCCAGATCCAGCTGGATCAAG
>GQW9QTB01CV9HP
AGTTTCTTCTTCTTCACCTCCCCAACTCACTCACTCATCTTCATCCTCCTCCTCCTCGCCGTCGGAAAGAGACGCACAGGGGCGGATCTGGCGGTATCTGTCCAANACTTCTCCACCATCTGGGTGACCAGGGGGTGGTTGCGGCGGCGGCAGCTCTTCTGCATTGCTGCCAGCATTCCTCCTTCTGTCACGCAGCAGTCCAGCCATTCCCTCAGCAGCTTCTCCTGCTGCTCCTCGTTGCCCATCTCTTGGGCAGACAGGAAGTGAATGTGCAGCAGCTTCCGCTCGCTGTCCACCAGCGGCAGGAAGGTGACAGTGACGTCGTCGTCAGTATTGAGGTTGGCGCCCGCA
>GQW9QTB01D0NDZ
ATGTATAACCTGGGTTGAAAACGGCAGCTGTGTGCTTTCGCCCGGCGTTTCTCTGGAGGGAAGCTGGGGAGGCAATTTGCGGCTTGGGGAGACCAATACGCTTTTAGATAACTGAACCTCTAAAACCGTCCCAAAATGACGGAGGTTGTGGAGGGATATGAGGAATATGAGGAGGAAGAGTTTGAGGAGGAGGAGTTTGAGGAGGAGGAGATTGCAGATGAGATCGCAACGACGACTGTCACTGAGCACACGTCTCAGTTCCTACAGTCTGGATTGCCCAGCAGGAAAATCAGGAAGAAGGTCAAGGTGGATACTTCCAAGTTCATGACTCCGTACCTGGCTCACAGCCAGAAGATGCTGGAGCAGTTCAGCCACAACAAATACCGGCATGCTTATGAC…
>GQW9QTB01CNWQD
TATTAAGAGTACAATACTCAGCTTAGCTCTGTACTCTGGGCCCAGACAGAGTACCTGTCCCGTTGCATCAATGTAACTTGCCCAAAAACATTAACACAAAAGGAGAAGAAAGTAAAATTT
>GQW9QTB01EK3RU
GGAGGATGTGTTGAGACCTTTTACCTGAGCGTACTCTTATCACAAAATTCAATATAGGCAACAGTATGTATTATCACCCAAACGTACTTAACATATGTTAACATATGCAAAAATTGCCCCTATGAGTGGCACATTCACATACCTGATACCTTACTGTCTGTTGGGTATGTTAATTTATCAAGCTTATAAAGGTTGTAAAAGTCAGAATCTGCAAGGCAAATTAGCTATTATAAGGAGGAAAACGTACAGTAGTTTCTTCTCCAGTGTAACGGAGGAAAAGTACAAAGGAGCGTAAAATAGAAATACGCAAGGAAAGTGCGAACACAACTGCCGATGTTTAGCTTAGATGACTTACGAAGTCTGAAGACGTCAGTCGCCTCGGCTTTGACATAGAAAACA…
>GQW9QTB01DIFCB
GCCAAGAAGTAATAGTGTCACTTGATTTGTTGTTTGATGCTCTATTTGAAATTAAGTCATTTGCGTCCCAAATATTAACGAAAAACTCTGATGAAAAGGAAATTACTTAACTAAGTGAACAATGTGACTGAGTTTTTCAAAACACATCCCGGTAAAACAAATCGTTTTCCAGTTGGCCCTTTTTTAATGAAAGGAAAAAAGTAGTTGACCAGACCTACAGAAATTTTCAGAAGATGATATTTGATAAAGTTCCACTCACTTAGCTCTAGTGCTTTCTTCAAGATTTAGAAGAAAGTTTCTCAGAAAATACATACTTTGAATAATGAGCAGATACTAATAATGATAATAATTTATTTATAACCCACTTTTATAAAAAACAAGCAGACTAAAGT
>GQW9QTB01D0Z8L
TTACTGTGAGTTGCAGGGAGGAAAAATATGCCATGAATATAACTTCACAAATAGATAGCAGCTCCTGACTTAGACATTCAGAACTGTATATGTATTTAAATGGAATTTTGAAATGAATATCTAACATTTGAAAGCTTTGAGAATAGGATCGCTGGCATTAATATTTCACATTTGGAATTTTTATATACTGCTTTGCTTTGGAGGAAGCGACACAAAGTTGACATCCACTCTGCAGTCTTTAACGCCGTTCACCAGCGCACAGAGCCACATGTTGGAGGTGGGCTCCTGACGTTCT
>GQW9QTB01D81B1
AGTTCACAACACTCTTTTGTAAGACGCCTGACAGAGTGGCATACAAACGACATTTATACGTCCAAATATACCAAATTATTGACTAACATTAACAGGATGTTAAATGACAATGCTGGCAGGGGATTCGCTTCAGACCAGCCCTAACGGTAAAGTAACCACATCAGATCAGACGTTACTGACTCCATCCTGTGTGAGGTTTACCACATCACTCTCAGCACCTTTCAAAACGTGTCTTTGAAAACCC
>GQW9QTB01DK4S5
AACCGGCCCTGCTGCCTTTTCACTCTGACACAAACACACAAACCTTAACACACACACACACACACACACACAACACACACACACACACACACACACACACACAC
>GQW9QTB01D0WCF
TATAACCGTGGCAATTCTAGAGCTAATACATGCCAACGAGCGCTGACCCTTGCGGGGATGCGTGCATTTATCAGACCCAAAACCCCCAAAGATTTCGCTGTAAGATGCTCTCTTGAATATTCAGTGAGGAAACACTTCGTGGGCGACACCTACTACCTGTGTATGTTTGTAAATAAACTGCTTTGCTTGCCCAAAT
>GQW9QTB01BHLXV
ACACGTAGTATTGATCATTTTTGTCGTTTTTTATTCATCATGTATGTTCTTTCTTTATCTTGTCATGCTTTCTGATATATACTTTTTATATTTTTTTTCCTCTCTGGNTTTCATATTTTAAGTTTATTTTACTCCCTTTTTCCTAATGTACTTACCAATTTATTTTCAGCTGTTCTTCTTTTCTATCGTATTGTACGTCATTGCTTGATCGTAGCACAATATTCTAATAGCATTCCAGCAGTGTTTTTGTCATGACTAATCCATGATACCCGTT
>GQW9QTB01DI0WM
ACTTTGTTGCTGGGTGATTTGTTACCTTGGTCACCGGCTGTTTGAAGATGGATGCTGTCTGTCGAACTGGTAGTGTTGTGTTTAAATCAGGCTTGGCCCTGATNTGATGATGGTTGGTGTCGTAGTGACCAGTGAAGGCAGCCCAGACAGATCTATAGGGAGAAGCAGTCTAGATATAAATTAAGGCAA
>GQW9QTB01BBMUX
TTCCTCTGCCGAATCTGTTCCTTGAGATTGTAATTGTCTCCTGCATTGAGTTCTCAGACATGAAGGCATGGCAGTATGAAGCAGCCTTTTAAGTAATAGTGGGGATAATATTTAAAAACAAACATCGTTTAAACCCTGAATAAATATAAACCCTCCCAATGCTCTTTGTTAGGAAAACGTTTTTGGAAATATAAGTAGGGTGAGGTGGATCTAGTAGGCATCAGAGACATGTACACGAAAACAGTGCATTTTATAGGATGGCATGAGGAACACACATGTCTTGCTTTAGAAGTTGCTGATGATTAATGTAAACTT
>GQW9QTB01C51IR
TTCCCTCCAGAATAGTTCATTATGCTCACATTTCCAAAGGTTTGAATCCTAAACTTTTCTGGGTTTGATCCATCTCTCGGTGTAGCTGTTGTTTTTGTGCTCAGTGGAACCACAGGTTGGAACAAACAAATGGTAGTTT
>GQW9QTB01DX7Y8
ACTGTACTTTATTGTACATCACTACACATTACTGTACACTACATGTTACTGCACTTTACTGTGCACCACTAAACATGACTGTACTCTACTGTACAAACTACACGTTACTGCACTTACTGTGCACCACTAAACATGACTGTACTCTACTGTACAGCACTACACGTTACTGTACTCTACTATGCACC
>GQW9QTB01AM33F
AGATTACAATTGTACATGCCATGGCAGCTGTGAGAATTTAAAAAAATGATTTGACTATTTTGCTATTACATTCCAAAGGTTATTTCCCTCCATGTTTAGCCACATGTTATGCACAAGGCCAAAGTGATTTACTGAAAATTTATGGACCACTACCAACATTAGATATTGAGCAGCACATTTATGCTTGGGTAATCAGTAAAACTGTATGCTGTGCCATTTGTGTGCACTATTTCTAAGTTTGTAAATTCACGCTTTTTTTTTCTACAAGCNCTCAGAATAAATAATCCAACTAATTT
>GQW9QTB01D6YWO
CTCGTGTGTGATTGTATCGACAGTCTCATTTATTCAAAATTAAAGTTCAAGCATAGAAAAAAAAAANAAAAAAAGTAACTCTGCGTTGATACCACTGCTTACTCTGNGTTGATACCACTGCT
>GQW9QTB01DOI3W
TTTTTTCCCTTTTGAGTGTCTATGGTATCTTTTAAAATTGTTAAGATAACGTTTGTTTGTAGAAAAAACATCTGACATCAGACATCTGATATAGATATAACTTCACCTTGATGAAGTTGTTGAGTTTTTTGGAGTTGGACCCCTCCATGTCCACAAGGTCACTGTTGACATCGGAGTCGTTCAGAGCACTAAGGGTCACATCTAAAGTATATATTGTAAGTTGGAATTCACAAAAATGAGCTGGAAGTCATCAGTTCGACAAGTTGAGACATGGCTTTCAGATACGCAAATAACATGATGGATGTGGAAAGACGTTGTGTCTGATCAGTTACCGATGAATATGTGTACAGCAAGAGTAATATAAAATGATTGTGGTAGTAAAACAGTGTAGATTCTACT…
>GQW9QTB01AWL7Q
CTGAAGTAATCCTTATGTACTAAAAGTCACTTTTAAGTTTGTGATATATAGCTGACACTTCGTATAGGGATGTGATTGTGTACATAATGAAGCGTTACTAACAAAGAGAAAGAGAGCAAGTAACATGCTGTATGCTGCCTCTGTTTATATAAATATATATACAAATACTGTATATAATATTATAGAGTCCCTCTGTTAAACCTAATGGTTTCACAGATCGGATGACGTGGATTGTGGGTTGAATGATTGTACAAATATTGGATTGTAGCTGCTGGTT
>GQW9QTB01DXNFS
ATCTGGGTCTGGAGGCTGGCGCGGCTGTCTGCTGAGTTCCTGGCCACGAGTGTGACCCGGGAGTTCTGGAAGAGTTTGAGGTGGCTGTCCACCCTGTCTGGGTTGATGGAGCGGAGCTCCTTGGCGCGCTGATGGCGGATGATCTCGGGAACTGCATGACGGCGTTTGCCCACACCTGGGGGACTGTCAGGACACACCTGAAACAAACACCAGCAGTCGCTCAATGGTTTTACTTTTATAATATCAGGAGTATAATATCAGCTGCACTGCAGTAGCAACTGTGGTGATAATACCATCATTCTTGGTGTTTCATTAATTATATTAATAAAAAAGCAGTGCTCATCTCCCATTTGTTTTTGTTTTATCAGTAATCTTGCATAAATAACCTGCTAATCGGAT…
>GQW9QTB01C2UBR
AGCTCCTTGTTATGGTATCTGGGTTTAGATTTAGAAAGACTATCTAAAAATATTAATGCGCTTTAGAATTTAATAACAAATAAGNTTCTGTGCACAAAGTATAAACTGATTGATTATGATATGACAGGAAAATGCATATTTTGCAAATATTTAGATTAAAATGTTTAAAAAAATACAAAACCTATACACAAAAAACTTAAACTAAAAATGAAATATCCAGCTGACTGAAAACTTGTTGGGTCCTAAAAGACTGCACTGGTTTTTCAACTCAGCTCCTGCACTGGAGAGATGGCAACCAATCACGACAGATTCCACTGCAACAACCTGCCCATGTTTACTTTGTACATTTCCTCCTCTATCAATTGTTCTGGGGGGGGTCTTGTTGTTGGTTTTTTGTCT…
>GQW9QTB01AYDD4
GGGATGACACGAACATGTTTCCATAGAGACCACCGACGATAGAGGCGAAGCTAGCTCAGACGCAGCAGCAAAGTGGAGGAAGCAGTGCTCAGTGATCCCAGGTCAGAATGTCTTTCAGAGACTTAAGAAACTTCACTGAAATGATGAGTGCCTTGGGCTACTCCAGGCTGATATCTATGGAGAACTTCAGAACACCAAACTTCACTTTGGTGGCGGAAATCTTAATATGGCTTCTGAAGAGATATGAGCCTCACATGGATATTCCCACAGATGTGGATACTGAGCCAGACAGAATATTCTTCATCAAGGCTGTGGCCCAGTTCATGGCGACGAAGGCTCACATACAAACGAACAACGAAACGTCT
>GQW9QTB01C1YZM
TGAAACGCGCTGATTTGGTTAATTACATACATTGTCACTGGAATCCTGGATTAAGCCGACTACAGTTAGTCTAAATNATGACTGGACTGTACTAATTTTTTTAACTTAAACCAACTCACATTGTCTTATTTCTTTG
>GQW9QTB01D6IWS
TTTTTTTCAGCATGATTGATATTAGTTAACCTAAATTTAGTTTATTTCCATCCCCCGAAAGTGTTGTAACTTAAAGTCATCAAATGTTTTCTATGCAAAAACCAACTTCACAAATCCACACAATCATAACTACTACAAACATATTGGGTTATTGTTGTGGATATAGTTTCATTGTTTGTATTGAATATGAAGAATCGAGCACAATATTCTTACAATGTTTTGTACATAATGGTTTTATTATTTGGGGGAATTGTGTACCTGACCATGACTGCATGTTTACCAGCCAGATAAAAGGTGCTATTTTTAAATGTATTATTTTTACTGTTTATTGGAAATGGAAGCTTGTTTTTGTGTGGTTATGGTTATGTGTTATGGAACATTTTAATAAGCATATCTAAT…
>GQW9QTB01BFLWX
AGTATTGAGCTGATGACGGTAAAAGAACAACAACAGCAAACTGAGAGGGTTGAATTGAACTGCACTTGAAGTCATAGGACTTGATCTTGTGATGTAAAAGCTCTTTCAGAAAAAAAATTTACACACTGTGCCTTCACATCATTCATTACCTTCCTCTTTCTTATCTTTGTCTTCAAATTTACATTTCTCTGAACTTCCC
>GQW9QTB01EHE61
ATGAGGAGACGTGTTTTCCACACTTACTTCAGAATGAGGAATATCAGCTTGTTGCATAGACAACAAGTTTCACCGTCCAGCATGACCGTCCATTTTAGTNTTATGACAAAACTCACCATACACCATAACAGAAATTCCATACTTGCACAACAGGTTTCTACTGTATTATTTTACTATTTTATTTGCAAATTAATTTATTATTTAAATAATAACTTAAAAAGCACAACTGTTTATTCTGAATCCTGGTTATTATGTGGAGGCATTAGGCAGCTCATGTGTGTCTCGTTCTGTCACTTAGTTTAAGTGCTGCCGACAGCGTTTTCTCCTTCTAATCCTATTCAGTTTCGAAAATCAAATGGTACCAACTTAAACTGACCCTGAAGTACGATCGTACTGTTT…
>GQW9QTB01BSOEY
ATCACATGTTAACTGATTGTTGTCATTTCCCTTCCATAATGACAGAATATTTAAATAATTTTTTTGAAGTGTACAGTTTGTGTGTGTGACCTGCAGGGGGCGCAAGCTCTGCCTTC
>GQW9QTB01DZFSJ
TCCACCGCTGAAAACAATCATGATTCTTTTAGGGGTTTTAGTTTGAGAGGGAAATGCATAATGTCAAAAGTAAATGTGGCAGAAGCACTACAGTAAAATGTTGCAT
>GQW9QTB01BIWPQ
ATGTCGAGCAGATCGCGGGAGTTGTCACCACAGGAGCGGTCGTCTCTTTTCAAGAATTACCAATTGTAAACGGGAAACTAGAAGGTAAATATATATATAAAAAACAATGTGTAAATTAATACAATGTTTCATTTAATTCTCTTTTAAATATTGTCGAAATGGCAACATGTATGTTGAGACGGCGTTTCTTTTCCCTGTTGGTGGATGAATGAGCCGCTAGTTAACGTGCGTCAATGCGCAGCAAATCAACAGCTCATCGTCGCTCGGTTTATGCAATGTGTTGTTATCGAAACCTCCCGTGACGCCTGACTTCAGACGATTTACGATATATATATATTTTTAAACCTCCGGCAAAATCGAGACGATAATCTCCAATGTCTTGCGTATCTATAGAAACCG…
>GQW9QTB01DMJF6
AACACTTTTGTTAAGAAGATAACACTATCGTTTTTTGAATAATCAAAAGCCAGAACAAAACGTCGACGGCAGAAATCACCTAAAAACTAAAATAAACAATGGACGTCAGAGTCAAACTTTTTGTTCAGATCTTGCGACCCGACAGTTCCACAGAACTGAAAATTCAACCACGTGCAATAAGAGGACTTGTTTTTTTGAAATAGTTTCAAGTAATTTCAACGAAGGAGCCTTTGGGTGAAAGTCGCTACTGTAAGGCTTGGTGGGGGGGCGGGTCACAG
>GQW9QTB01BZZZL
TAATTATGGATTTGTCTGCGCATTACTCTGGCGATTCATCCTTTGCTGCGTGTGTTGTCAGAAGACAACAGATCACAGTTTTCTACAAGCCCATGTTGATGTTTTCAGATTGTCATATTTTGTCCCAGCAACTTTCCAAACATGAGAATATACTGAAGTGAGTTCATGATGAAATGAGAAACTGAGACGCTGGAACCAGAGGTTTAGAATTATTCTTTTTTTGTCTTGTATTTCCTTCCAACACAACAAATAGTGCACAAAGT
>GQW9QTB01DL2VQ
CAGTTTTTTATTCATTCCGTCCGCTAAAAGGAACAAATTATTTTTCGGCACATTGTTCATTACTTTTTCACCGTATCATTCGTCACTTGTTACAGCTTCACTGTCGCCCGCGATAATTACACCTTTGGGAGCGGAGCGGAGGCTTTACAGCTTGGATAATTCATCTGAATAAGATGTAAAAGTGAAAAAAGTCAACGCGGTAACCCGATACGGGGTCTACTAATTGAATATTTCTATTAGAGAAAAGGATATTAATATTGTTATGACATCTGCATCACCTCCGTGTCTGTCGATGGATGATAAAAAACACATGCAGGATGAAGGTTGCTTTGCTTTTGGATCAGTTCATCTTGAGCGTGAACTTTCCGCTTATAGGTTCAGCCAACCAGCACAAAGC
>GQW9QTB01AMVI9
AGTGACGAGTTTTCTTAGGATTGAGTTTCCCAAGTTGTCGAAAATCATGAACCGCGTAGCTGTTGATAAAGCCATGATGGCTCTTACTACAAAGAAAGCCACTTTTGGAATGAGCTGATTTTGGTTCCCTGAGGCGCGCTTTGGCGCTGCCCCAGGGGTTATTCGCACCCGTGCCGGATTCTCAGGAGGCTCCAAGCTCAACCCAACATACAGAAGTTTAGGAGATCACACTGAGACAGTCGAGGTACACTATGATGAAACCAAAACCAACTACTCGAAGCTTCTAGATGTATTTTGGAAGTATCATGATCCTACTTCGAAATGCTCCAGACAGTATATGTCGGCCATATTCTACCATGATGCTGAGCAGAAAGAACTAGCTGAAAGATCAATGAAGGT…
>GQW9QTB01BR3GZ
TAGCTAATCACTGCTCCATGCTGACCTTTGCAAAAGAGCAGAAAATTGAACTGGATATTGGAATGAATATCGTATCTTGACAGAACAACAAACGTNACATCTAAGAAACTAAGGAAAAAATAAATAAAGTGACATGAGATTCATACACCAATGAATCTCGTGCACCAATTTGAATTGCAGGAAATGCATTAAAAGTGCTGATGTAGACAGAACTTGTCATCCATGAAATTTATTTAAAAAGTAACTGCAGCCATCCCCAATATCTAGGATCTCCAAGGTTCAACGTCCTTGAAAAAGTAAAATGATTTCTGGAAGTCTGCGATGTATTTCCCAACACCCATCTTTATTAAGTAAATAAACATAC
>GQW9QTB01CZ5W8
CTGGAGCTGCTTTGCAGGCCTCGGGTTCCGTTTGAAAAACGGCGTCGTTTTCATCATCATCACCCGGAGCCCCTCGACTTCTGGAGGGGGCCAAAGAAGGGCAGCACGTTTCTNTTCACCCGTCTGAGTCTCA
>GQW9QTB01EK0WB
CACGTTCTCATCGCTAAAGGGTGAGATCGTCCGAGGTATAACACGCCGTCATCTTATCGGAGCCCTTGTTGCCACGGCCTCATTCACCATAGACAAACAACATGCTGAGATCTGTATTCTCTCCAGGAGCTGGTCCATTCAACACTGGTTTAGTGTGAAAACAAAGAGGAAATTTGATCATAATAGAACATCTGCCAATATTTACTGGATGCTGAAAAGTATGGAAGGCTGTGAGCAGAGACATTAGCAACGTAAGTGTTGTCTCATCCAGATGAATGTGATGACATTGTGTTTGCACGTATTCAATGGTGGATCTTATTCACAACATGGCTTTGGAATGACTAGATCACTAGATAGATGTTAGATTACAATGACATTCAGATATTTCCATATGAAGAT…
>GQW9QTB01DOA1K
TTTTCCACCAGATGAGCGATATTTTGGTCAACCCTCATTTCCGTCGGTGCCACAGCAAATCTCTAAACAAAGTACAGAATCTATGATTCGTCAGAACTTAATTATGATATCCACGAAGATTATTTTATTGAAGAAGACAACTACACTTTAGCAGAGTTAGAGCTGATACGCCCAATGTCGGAAGATAATATATTTGTCTCCCAATGTAAGAAAGCGAAAGAAGAAACAATTGAACAGTGATAAAGGCGATGATAGTTTTAAAAATTTCTATGAAAGGTCTGAATGAGGTGAATCAACAAGATCATCTAACAGTCTTGATATGATAGAAGGAAAAGATGATAATGTAAAAGCACTATAGAATTAAATTAGTAGATTTGTGTTTCGAGTCCCAATTGTCTA…
>GQW9QTB01BQ3DM
AAGGTTGTGTTGACAGTGAGGTGTCATGTGACCTCGGCCTCTGGTTACTTCTTCACACACATTCTGTCCATGTCACAGGTCGTGAAGCAGATGAGTGAACGTGTCCCACATTTAATGTCATGTGAATTGTAGGAATAACATTGTGTAACATGATCATTTGTTTCTTGGAAGGCGTATGTGAACTGGATCAAGAAGAACGGCGAGGAGGCCACGCTGCCGGCCCTGGGGATGACCAACCATCAGCTGTTCTTTGTTGGATTTGCACAGGTGTGGTGCGCCGTCAGGACGCCAGAGAGCTCACACGAAGGCGTGATCACAGATCCACACAGTCCATCAAGATTCAGAGTCATCGGCACCATCT
>GQW9QTB01EIEZK
TGTCTTTGTTGGGTCGTCTGTTGTTTCCCCGGTCTGTTCCTGTTGTCGGTTTCCCCGGTCTGTTCCTGCTATTTTTTCCCTGGTCGGTTTCTTTTTGGATTTTTAACTTTTCGTTTTCTTATTAAATAAATATGTGGCTTTCCCCAATCTGCATTTGAGTCCTGTTTTCTGCGCCCTGTGACAGTTATTTGGTGTTACTAGTATTTTTTTTTN
>GQW9QTB01DPCEH
TGGACCAACACGACACCCAGACATGGAGCTGGTGCCGCAGCCTGACGACCAGACTGCTGCCTGACATGTGAGCGTAAAGGCCCAAAGAAGAAACCAGCAACAAAGATGAACTATGATGGCGTCTGTCTTTGGAACATTTTGTAAAATGTTCTCCTCAGAATCATTCCTGACAAATAAAGAGGAAAAATAGTGAATTTACGGTTTACTAATGAAACAATTTGTTGTTTTATTATTGGTAGAATAAAGGAAGTTAGTTGGGTCGAGATTTACTAATAAAAACCTAAGGT
>GQW9QTB01D6J8C
ACCGTTAGGTCCAAGTACCCCAGGAGTTAAGGTTGTCAGATATTAAGAGGGTCCCATTGTTAAAAGCAGTTCAAGATGAGACACAATCTGTTGTCAGCAACTCCGGCCTCATGAACCTTGACCTCTGTACCCTTGCCGTTTCACCTTTGACCATTTGTCAGTTTGTTACCCCATAGAAACCCCAGTGCTTAGCCTGGGCTGAAAATTCACCCAAGCCGCATGGTCTATAGATTAAAAGGTTTGATATGAGTTACTTACAGTAAGTAGCCAGTGCTGCGACGTGGTCACAAAGAGGTAACGGCGTCCTGTCTGCAGCTGGATTAGACACTGACAAGT
>GQW9QTB01AGM5R
TGGGTGCAATTGGCTTCAAACTGCCTAATTACAAGGCAGCCAAGAAGCTGCGGAAGGTGTGTGTGGAGCATCAACCTTCTTCAGGCTGACCTCCACTGAGATGGCCACTACTCCTAGGAAGTTCTTGGCACTGGGCTCCAAGTTTCGCTACAGCGGTCGGACTCAGGCACAGACTAGACAGGCGAGCTCTCTGATCGACAGACCAGCTCCTCTGTTCCAGCGCTCCTCCAGCAAAGAGGAACTCACGCAGCCTGGATGGAGCCATGGCATCCACTCCTGACAACAAATCCACTCGTCCGGTCAGCGCTCCTGTTATGTCACTGGTGTCTCCGTGGGGAGGCATCCCCTTCACCACTGCTGGCCGCCCTGACTCGCTCTGACCACCATGATGGTTCCACA…
>GQW9QTB01EQF2M
TAGCAGGAGTTTGGTGACAAACTAAAGCAGATCTGTTAATACTGAGTCACCCGTGAGTCACTCTCACTGAAATAAGGAGGAAAATGCATTGATATGAAAATTGAGGTGATCGATGACTGCAGGAAGGTCTAGCTGAAATCTCCGTCACTGATGTGAATGAAAAAAAAAGGCGTGCCATAACCGGATATGATGCACATGTTTTAACTGTGCCGGATCAATACACCTCCGTTCATTGCAATATTAACCAATATTTAGCATGTTATGATTATTTTACATTTCTTCTCTGGCGTGTTAAGCAGCTCACCCTTTGTGTT
>GQW9QTB01BHUD6
TTGCTGCTGCTTCTCTTCCCCGTGTCACACAAAATCAATGGATTTGTCCTTGTGATCATATTAGATTATAACTGACTATATAACTATTACAATCTCCAGCTAATGTGCAGTTTCTTACAATCGTGATAGAAATCATAAAAAAATAGTCATCACTGCTCTACCGGAGCTGAAGTGTTTGCTGCTTAGCTACTGGCGGTCTGAAACGCAGCCCCGGTGAAAGGATGTTCCATCGTTTTTCTCTCCGGCGGCCTTGACTGCTTTCAGTCTTACAAGCAGCCATTCACAGCACAGTCAAAGAGGCGCCATACTCTGAATACCGCTGAACTCCAGCTGTTCGCCGCTAAATCAAGGTTGTGCTGTTGTATAGTGTACAAATAAAAGATTGCAGTTGAATGGTCA…
>GQW9QTB01CQYTW
CTGAAGATTGTTCTCTACATAGGAAACATCCAGGACCAGAAAGTGAGTGTTTCACCACGTGTGCGAGGAGNTGACGCGGCGGCGTCGACTTGACATGTTGGGGCCAGGAGGAAGATTTTTATTATCCTGCATTTCGAGAATAAAGTCGGAATGTCGAGAATG
>GQW9QTB01C3GN8
TTTTTAGTTAGCTACAGAGAAAACTCATCTGTTCCTGGAGGTGCAATACTGGTCCAATCCTACACAATGACCCTGAAATTCATTGATGCAGCTTCGTTCAGTTCCTTCCTCTGCATCATCACCATCATCAGCAGTCACATCAGGACTTCAGATGTAATTCACTTGTGTTTCCTGTGACCACTCGCCAAGTGAAAGCCGCCCCCATAGGTGCTGGATTCGAATGAAAGCTCCGAAGCAGAGCGGCGTTCGCTTTCTTTTCGCGTTCAGTTTTAGCCCAGAGCGTTGCCATTGTGTTTTGACCGGGTGGGGGTGAACTGGACCATTGTACGCCTTTTTGAACGGGGGTTNTA
>GQW9QTB01DPRQC
TGTTTTTGCAAGCCATTCGTACTATACCTTAAACGCATGCAGATATTTTCTTGATAAAAAAATTTTATCCGACATTTCCTACAAATGATGTTGATAAAGCATTTATTCAGTCTGATACTTAGATTTTGTCACTTTTATCCGTATGTGTACTGAGAGGAGGATGTTGATAAAAAAAGTTATTCACTCTAACACTTAGATTTTGTCAATTATATTCGATGTATCTGACAAAGN
>GQW9QTB01D7NXF
AGGCATCAATGGAGTGTGAGTTCAGATGGCTGTTACTCCTTTAAAATGTTTATTTAGTAATATATGGCAGATATTATTTGAATGTTAATATAGATTTGTGTTTGATTATGCTAGATTCCAGAGTTTAATCATGAGAATTGAGAGAAAATGTGCAATGCCGTGGTTGTGGAAGCATTATTGATGTAAGTCTAATCCAACTTACTTTAGTATTGTCATTGCCTGAGAGGATTTGTATTTGTATTGTTTTCCTTTTATAGAAAAAAATCATCCATCCCATCACCTTTTA
>GQW9QTB01ENF4X
TTGGGGGCACTGTTAAGTTCGGCTATGCAAACAATGCAGTAGAGGGCAATTGACGTGCGTTTAGGTGTTGCTCTTCTATTATCTGCCCGTGATTATTTGTCGACTGCGTACCTTCACAGTCATCACAAGTCAACCAGAAAAGAACAGCAGCGGCTAAATATAGATAATAATGTGTTAATTAGCGCCATGCGTGTCGGCAGTCAGATCTCAATGGGATGCGACTGTAGCGCAAGGAATGAGGT
>GQW9QTB01C7OVE
TCGTAATCTTTAGCCGTCCCAGTATCATTGCAAGGGTACGGGTTTGAATGTAACATTGGGCATTTAGTAAGTAGGCCTAAGTAAGTAAGTTTATTTATAACCCGCAATATAAAATGAATGCGGAGTAAAAAAGAAAACTAAATAATATTATCCACAAGGAAATAATAATAAAAACACAACATAAATAACGTAACAATATTTATAAATCTCTAATCCGGAAAAAAATAAGTGAGGGGGTCACTGGCACATATCTTCCTTGGAGTATTGGTCCTCAGGTCCTTAGCGATTTTATCAAGCAGCACTAGAGGGTCGATAAGTCCAAAAATGAGGAATAATCTTGTGATTTCTGT
>GQW9QTB01C156Y
AAACTGACACTTGGCCGATGGGAGGATGGCTTTTTCCCTCTGGAAGGACTGGATGTGCTTGTACCAGCGCAGGAGGTGGCAGAAGGTCAGGGACGGAGCAGAAGGGATGATGTTGAACATCAACACGTCAGCTTGAGATGCAGTGAATCCCTCCATGTAGCTTTTGTCCGCTAGAAAATCATTGAGAGCTTTAAGACCGGCTGGCGTGCTCACGTCACCAAACACAGTTCTTGTAGAAGTCGGGCCGGAGGCCGGGGCCTGTCGGGATTCATTTTGCGTGGGGAACGCGTGCGTGATGACTTCCTGCATGGGGACGTCGTGTGTGAGGAGGGTTTCCGCAGTGTGGCCAAGGAAGGGCTCGATATCCATCTCCAGGGCAGAGCAGGGCATAGTCAGCTC…
>GQW9QTB01CTW9K
ACCGGCCGCCGCCGCCGCCGCTGCTCGGCAAAGAACAGAAACAGCCAAATAATCAAGAAACAAATGTGTTGTTGTTGTTGCCGCTGTAACTGAGCGAATACCACGCTAATAGAAACAAAACGCCCTGTGATAAAAAGATAATGAAATGTACTGTA
>GQW9QTB01DV6YH
CGAGGTCATTAACCCCCTGCTGGGTCTGGTTAAGACGCCATTTTTTCCCGCTATGATTCAGGTGGCCGGGAGGAACGTCATCCTGTTTGTCATCTTCGGCGCCCTGGAGGAGATGCAGAACAAACCCGTCACCTCCGTCCTCCACTGGGTGAACTGTAACGACACGACTCGCTGTCGAACATGCGGTTGATCCTGAGTTTTAGTTGTTTATCTAGTTGTATATCTAAAATAGTCATATCTTTGTTCATTTTCTTGTTGGAGGCCACAAGAGACCACAACTCACAAAGTTTAAAATCAAATTTCTCCAACAGGTTTGTTATTGTCGCTTCATTTCTACCTTTAACATTAGTTAGGAAATCATGTCCCGAATAATATCACTACTTCTCTCAAAACTGCTTT…
>GQW9QTB01BZULA
GTCCATACATGTTCACATTTTAACTGTTTTGTAGCCGGTGATGACAAACTAAGTAAACTTTTCTGACACCTACTATGAGAGCTGAACTCCAGCTCCTGATTNTAGCTTTTTCTGAGGTTACTACAGTTAATATATGTCCACATCATACTAGTAGTTTCTTTATGTGACTTGTAACTGAGCTCCTCTCCGCAACAGGTAGATTCCCGGCTCTCGATGGTCCTGCTGATGACATACGACTGCTAATGTACATATTGAATGTTAAATGAAGAACAGAGTAATGTGAGCAAACAAACTGTCAAGCTGAATTTGTTGAATAAACAGTGAACTTTTAC
>GQW9QTB01CN6GW
TTGACCACCTCCGCATCCAGGATGTTACGGAGGACCTGTTCCACAGGGATCTCTCCAGCGTAGCCAGCGCTCCAGCCCAGAGTGTTGGAAAGGTCATTTCCTGTCCCCAGGGGCAGGATGGTCACCCTTGGGATGAACTGGTCTTGGCTCTAACATTGGAGAATGGAGGAGCAGCAGGGATTTTTAATTCACAATGCACAGAGAAACCTCCAAATGCTTGCAGTTATCACGGGTACTTGTCACTGAAAATGTGTCACATGGGTAGCCAACTATGGGTGGACGGTATAAACGGTATAGAAAGTACACCGGTATGAATTCGCCCGACGGTATGGATTTTGACTAAGTAGAGGAAGCCCTCACACTACTAGAAAGAAGAAGAAGGAGTAGATTCGCCACAGG…
>GQW9QTB01C582N
GAAAAATCCTCACCCCCAAGGATCTGTCATCCCAATATGACAGGCCGTCAAAGGAGGAAATGGTTGCATGCCACATGTCAGGCCTCAGTCAAGGGGCGGTGGAAGCCAACATACTGGTCAGCTGGATCCGTAAACTCCTGCCGGATCCGGAGGATGACGAATGACGCGATGACGACCCTGTTGTGGCGCCCCACAGCACCAATGTTCTGAAACTCAGAGGTCCGTAGTCCAGGCTGTAGATGTTGTAGATGTTCTGAAGGGTGTAAAAGTTTAGGCAATTTGGCTCAAGGCCTGCAGCTGAGAGGAATGGGGACCTGATTCAATCCTCTGAGAACCTTCTTCTTGCACACAATGTTTGAAATCCGGTATGTGTTCTTTTAATTTCATGCTGGGTGTAGA…
>GQW9QTB01CW1RL
GCAGAGCGACTGGCGGCAAATCAGAGAGGAGAGGCCGGTGAGCGTTGAAGCCACAGGAGGAAAAATCATCAAAAGGCAGAAAGTGCGACACACGATACATTTCTCAACACAAACCACAGGTTTTGCAGCTTATTAACTGCCATCATGACGAGAATTGCTCTGAATACATAACGCCACGTTTAACGGACACTGCAAACACACGGGGTGAAACTGATAGTTTAAAGGGGGCCGCACAGATGTTGATGGGACCCGAGTCCTCCAGCAGGAGGGTGGCCTGTGTGCTGGATCGAGCCTGGCCGCTGGTCACTACCA
>GQW9QTB01D9H3Z
AAACGAAAATACAACATTTTATTGACATTTTATTGGACCAAGCAACCAAAAATACATCGTTAGTTGCAGCCCTCCAATCAAAATGAAGGACACGCAGGTGACCTCTGCTACATATATACTCTATATATTTCAAAAATTTAGATATTTTTGATTATATATATATATATGTGTGTATAACACAGTGTGCTATTTTGGAAGAATTCTACTGTGAATGTAGATTAAATCAAA
>GQW9QTB01ATDYK
TCGGCGACCCCGCCACCAAGACCCGTCGTTGGCAGCGAGACGGGTGTGGTTGCCGGGGCCGAAAATTTCTACATAAAAAACAAACAAACAAAAACACTAAAGCATTTTTGACCCCACATTCTTCGAGGCGTTCAAGTTGCATCGCTGATCCAGGATCTGCCAACGCAGCCTCTCATGGTAATGGTGTTCAAAGGGTTTC
>GQW9QTB01DPOM9
ATTTATATAACAGGGTATAATAATTCTCACTTACATTGGACAGCAAACTCACTGTATACTGGTCTATATATAGTAGAGTAATGCATGATTTTGGACANAGCTCAGGTTAAATAGATTTCCTTGTACACCTGCCAGTTTTTACAGATGTATGTTATGTCTCACCTTTCTCTTCTTGCTTCTGCCCT
>GQW9QTB01BRSMM
CCAGACCATCCTAAACGATGGCTTTCAATGTCGTTCATGCATGTACTGGATACCTACTTTTCATTCTCGGAATGGTGAGCATTTTCTGGCACTCTAATGCAAGGTGAAGAATGGGCAAGATGGATAGTTGTGCGTCTGGTGCTGCAGTATATTATCTGTCCTAAG
>GQW9QTB01B1YYO
TGAGAGCAGTGAGCGTGAACCAAAGCAGAAAGGAAAGATGCAGGTCGGACACATAGATGTGCAGCTTGTGGTCGGACAGCTAAACAATGAGCCGGAACTTATAATGCTCTGCCACATTTAGCTCCTATTTCTCGGCAGCAGAACCTGTCCAAAAATAATTTCAACTTTGTGTGCAAGGAAGTAAAAAAAGAAAAAACTGTATTTTCGATATATTTGCTTTGTGGACGTAGTTTCTGTTTTTAGTCACAATAATACTGGCAAAAGCATATCAGATGGTCTCAAAGAAAACTTCTTTAAAAAGGTAATGATATAACTTTCCCAAATCATATCACAGTCTAATTTGTACCCAATGTCCATGTTTTATTGTGAAAATTAAAAGTCTACTCAAGACGTTAC
>GQW9QTB01CRPKM
AATGCTACATTAAGATGACTGGCACACAAATTTAAGCCAAACTAAGAGAAATTTACTTATGCCAAAAATCTAACCTGCAAATAAATAAGACTACAGTATATTACAGTTTTGGCAGATGCCAGAAAAGTGTGGAAACGAGCAGAATGACAATGAGGTAGAGACAGTGATTTGTCGCTAGAGGAAGTGGGAAAATGTAGCTGTGAGGAAATGCGTGGTTAAAAAACAGAAAAAAGAGGAATGAGGAAAGGTGTCAGAGCAAAAGATGATTTGGCGGCAGAATGGAAAGAGAGACGGGTACTGGTCTTTTGCTCGATGGCCTCGGGTCAGTGTGAGTTGGACGGTTGTCTGGGTTCTGCGCTGAAAGA
>GQW9QTB01C3SHK
ATAGCCTGGCAGAGTTGGCATGGTATGTCAGCCGAGAGGACGCCCTGAAAATCCTACAGAGTATGGATAACGATGGCACCATGATGGTGGATGGTATGAGTGGAGAGAACACTTCCTGTTATACCCTGGCCACAACCTGGAAGAGATCATACGCTACTGGAAACACTCCACGGTGCTGGACATAGGCGACAGCCTTGCCATCCCTGATGAATTCACAGAAGAAGAGAAGAGCTCGGGCGGCCTGTGGAAGCAGCTTTTGCCGGTGCTGTCGCGGGGGCCGTCTCTCGCACTGGTACTGCCCCCTGGACAGGATGAGAGTATTAATGCAGGTGAAATTATTCAAAGAAAATGGGCAGCTAATGTCCTNTCCTGTAATAGGTGCACATGCAGACATCCTGT…
>GQW9QTB01D8205
TTTGAAGTGGGGAAAATGCAGAGGTTTTGAGTCTAACGTCATAATATTACAAAAATTAAGTTGTAATTTATTTTATTAATTTCTAGAGGGTAACATCAGAAGATCAGCCTGTAGCCTGCTGTAAAATGAGGAATGTGGAGCGTCTTGTTAACTTGTAGCCGACTCATTACATTAAGACTTTATCACTGCACTAATCTGCCTTTTTTTTCCTCAATATATTCCGACCTTATTCTTGTAATATTATTAATTTCTTCTGAATTTTGACTTTATTCTAAAAAATCTCATTCTTTTCTCAACATGGCCCAAATACTCTGCCATGAAGAAGATAATTTTAGCTCTACAGTACAATTTTTTTGTATGGATGTTGTTAAAACATTTTTTGTATACATAAAAATAAAA…
>GQW9QTB01C3RDQ
TGAAGGGATACACACTGACAGCACCAGAACACTGCAGTGTTTCATTGAACCACTGAACCATCATTCAAACAGGAGAGGAACTATCTGCATGCTATGGAGGTGACTCAGCATTTCTTTGACACGGTGTCGACTCAGTTGGAGCGTTGGTACGAGAGGAAGCTTGTGGAGGTGAAGCAGCAGATGGAGCTCAAGGCCCAGCAGGACAGGAAGGAACTGTTGCAGCGAATTAGCTTGCTTGAGGAGGAGCTTGAGAGGCTGAAGATCAATGAGAGTGCAGAAAGCTAATGTACCCTGACAGTGACCAAGACTGAAAGGAGAATGGTT
>GQW9QTB01DV5KA
ATTTAATTTTACCGTTATAAATGTGTCTATTTTTAAGTTAGAGTATGTAGACAAATCTGACGTTGTACGTTTCTCAAATAGCTTGTNAAGGCTATAATGTACGGGTAAGTGATCTGATATTTTTGGTAAGATTTTGTTTTTCTATTAGCAAAGTATAAAACGGAAAAATAAATAACTTGATTTTCTTCTTAAATAGTTGGCTTTGTCACATTTATATATTTAGTATTTGTTTA
>GQW9QTB01B0D4N
CACACACACAGAGAAAGAGAGAGAGAGACACACAGAGAGAGAGAGACACACACACACAAANACACACACACACACACACACACACACACACTCTTGTATTCAGAGACACGTGCTGTACTATTTCAT
>GQW9QTB01AL57F
ACACGTTTCAAATGACGAGAATCATAAGTCATGGCCTTCACCAGATCTCAACTGAACATTAATCCCCCATGACTTTGCGTGGGGCAAACGAGGGGTCAACAGAGTATCGTGCCAGTTACCGTGGTAACACGATTCACTTTTGAGACAGCCGGGGTGTTGACATGTTCACTACAGTCTTTAAGTGTTTTCTAAACCAGCTGCAGCCTTCAAACCATCTCCAGCGACAGAACTACTTGGTGCTGATTGTCGTGACTTCAATCTTCAAACACGACTTTGCAAAGCGACTGGTGAGCAGAGGTAAGTTGTTCGGAAGCAGGTTCTGAAAAATGAGTACGCG
>GQW9QTB01B35RI
ATTTGGAACTTACAAGTTCCCTTTGGTCCAGCCTCTCCTTTAAATCCTGCTACACCAACATCTCCCTGTAACACAAACATGAAAATAAATGTTTAGTAAGGATTTTCAAAAATTCCAGTGGTGGATAGCAAGAGCTTTTAAAAAATTCATAGCCAGTTTACCAGTTGTCCTTTGATACCAGGCTGACCGGTGCTCCCCTGAGGTCCTGGTGGGCCAAAAGGTCCAGCATGGCCGCCTGGACCTTGTGGTCCAAGATTACCCTGTGAATAGTTTCTCATGTTACATGTGACCTTAACGCATTCGTATCATAAAAATATATGCTATGTTTAAATCGAGTA
>GQW9QTB01APD52
CTTTGGGCTTAATATAACGGAAAATTTGAGACCCAAAGTTTTAACCAAAGTTTGTCAGACAAATGCCTAAATGTCTGAAGTGGGATTTGNTACACGTCAGCTAGCGGGCCTGACTAAGCCCACCACTATCATCGAAGTAGATGGCGACACGGTGACGGTGAAGACGCAGAGCACCATGAAAAAC
>GQW9QTB01AO15V
GAGGGCGAGAGACATGGACACCATGTGGAAGAGAGATAGTGAGACAATGACAGAGGTGGTGGAAATGACAGGATGTCACATGATGATGAGGAGGGACGTGTGTGTGTGTGACCTCACATTTTCACAGCGCAGATAGACCTCGTTCATGCCCTCAGGCGCTGGTATCAGGAGTCTGATGAGGAACTTCTGTGCAGCCAGTTAACGTCTGGAGCCACTTCACATCCTGTGTGCAGGATGAATATCAAAGCAACATGTAATACTATTGTACACGTGACTTTATGGGTCAGACTGATTCAAATATTGTAGGCACACATGTATGTATGTATTGAGGTTTCCTTGTAAGCATTTGGTATACTGTACTACTGTATGTGGTAATGTCTTAGCAGCACAGGTCTGAAT…
>GQW9QTB01BLK6C
GCTGCTGATGTTGGTGTGCCAGACGTTCACCATGTCGGACCTGGTGATGCTGCTTCATGGNAGCACCAACCCCTGGGTCGCATCCAGCCTCAACTGTCACAGTTCTTCACCCAGAACTACCTCAGTGGCAGAGAGCCCACCGACCAAAACATTGCTGAGGCCGCCGACAGTCTCGTCAATGAACTGGAGGAGTACATCACCGAGAGCTTTAGAGAGTCTTCAGTCACCGTGTTGGACGGCGTTGATGTTACTCAGACCAACATGTCTTTCTTCAGACATCAGCTGACTCGCATCGCCACACATATTCTGCGTTGCACTGATGAGACATTTGGACCCAGGCTGCTGCAGATGTGTAACCAGGCACTTTTTGAGTGTCTTGCCCT
>GQW9QTB01CTMZ9
ACACAACAACAACAAGCTCAAACTGCACACACACACACACACAGACACACACACAGACACACACACACACCACACACAACACAATNACACACACACGACACACACAGACACGAATCACACACACACACACACAGACACACACACAGACACACACACACAGACACACACACAGACACACACACACCACCCCCGTATCTGCGTTAGACTA
>GQW9QTB01BBY6O
AAAAGGGAGGATGAGGAGAATGTATGGGAGGATGAAAGGAAACTAAGGCCATGGACACAGCAGATATGCAGCTATGTGAAGTATCACCTTGTCCATGTGCAGACGTACGCAGACACTAGTGGTGTCCTGTTAGGTAACCTTAACCACTGGCCCTCTAATTTTGTTCCCAGTTGGATAAGCTGTTTTTTGTCCCCAAAGGCAGCCTATGACACACAAACACACACACACATGCGCAATATGCATTATGCATCATGCACGCATAACCTTTCCTTGATAACAGTTTGATGGCTATCTACTAACCTTGCTGTGTTCACGGTTTGTTCCACTAGCTGCACTCTGTCCCTTCAATTTTCATTTAATTGATTCCACCAATGTGAATTGTTTTTTT
>GQW9QTB01ALN88
AACATCCCGGTGCCAACAACCAACCAAACAGCTCTGTGAGTGTTAAAAGGACAAAATAGCTCAAAAGTAATTGAATTGAAAAAGGTAAAGTTTGGACTTTAATTCAGATAATGGTTCCTCTAATGACAGTACGCTCAGGAAAACAGAGTTCAATGC
>GQW9QTB01BDXLU
CTGACTTATCAGGGCCTCATGTATGATGTTGCTGGTGCTGTCTTTCTTTTCATCCCATGATTCATTGCGTTGTAAGTGACGTTCTACACAGTCCTGTCCAGAAAGCCTCTCAGTGATCACAGCCGAACAGCTCCAGGGAAACTGGATGGACCAAAATGCAAAGATCCAGCATGCAAGTGCAACCCCTGCAATTGCAGTACAAATACAGATTGCTGCGCTAAAGCTAAATGCATGGAAAGTGGCTGCTGTAAAGGAAGCGATTGCTGTGTTGGCGCAAACAACTGCTGCAATCCATGCACATGCAAACAATGCTTATGTAATAAATAAATGGTGCATTTGAAGAATATATAATTAATAAACAAGTGTTTTCCTTGTATGTCCTTATATTCATATTTGTAT…
>GQW9QTB01DR728
ACAGGGACCGAACAGACGCAGATGTGGAGCCAAAGCTAGAATTAGCTGCAGCCATCACTGTAGNAGAGCAGAATATAGGAAAACAGTGCCAGTAGCTCCCACGTAATGATGTTTTCACACTGAGATCATTTGTTGTCTCTGAATTTGGATGAACTGACCAGTTCCACTTAACCGTGTTGGTCTGCTTCATCTCTGGCTATAATTGTCCGGATCTGTTTG
>GQW9QTB01CN3JZ
TCTGCTGCTTTGACCTGGACTATTCACCTTTCAGTCTGTCTCTCATGGAATGCACAACTTTACTGTAAAATGTGACTGACGGAATACGCTGATTNTCTGGGACACAGCTTCCGTATGATTAAACGTCCGTGGAAGGTTCCTCCGAGATCATTTTAAGGAAATTCTCTGTTCCGCCCACACTGCTTAAAATACCTCTCCATTATGTTTTCTTATGTCGGATCTCTGTCCATCGATGAAGAAATTAGATGTTGTCTATTTCTTCTAAAAGGAAGGCGGGCTCTGGGCGAAACAATCTCCTCCTCGTGTTCACATTCATAGTCTGTGTTAAGTTAAAAACTAACTACTCCCACGCTTCTTAAACCCTTACCCTACGCTCAGCATCAGACGAAGTACCTT
>GQW9QTB01E1EZ6
ATACAGATTTGGCCACAGATTTGCCACCGACGTTCTTCTGGTTCCCACGCTATAGCGCCAGATGGTCTCTGACTGCCGGTGACGAAAGATTGTTGCTGTAATCATCAATGGCACAAATTGTATTTACATTATTTGATTAAAAAGGGCAGATAAGGAGTGATTTCGAGTCCATTTCAGGGTGGAGGATTGCAGCGGCCCCAAAAACACTCCACGAACCACAATTATTTCCACAACGGACCAAACGTAGAAAGTAAACGACAGCTCAAAATGTGGCCCGCAGCCAAATGACTCAAATCGTAAACTGCATATCTACACAGGAATAAAAAATACACAAAACTCCAACATTCTGCTAGAATCGCCCAATGACATGGTCGAAAAGAACACACTTGGCAATTTCCT…
>GQW9QTB01B0YGX
TACTTTGATCAATGAAATATTTGCTAATTTTCTGTCAATTGACTTAAGCATTAATCGATCGATCATTGNAGCTCGTCACTCGAGAGAACGACAATTCACCAGTGCTGCTTCCAACCACTGCTATGACTCCAGATTCGTTAGCAACCAAGCTAACGGAAGCTAGCTAAACTTTACTTCTTCTTCTTCTTTAGTTGACTTTCTTCCGATCGTAAACAACTCCGGCT
>GQW9QTB01CAL1R
AAACGAATCAGGGAGGATCGTAGGTCATGCCAGGCTGTTGTTTGAAGTTATGAAAAGATTCATGGACAGCCTCTGATGTGTAATTTGAATGTGTCATAATGGGGAAAGATCTAATTGGAGATCTGAGTATTGGCCTGAGGGCCATAGATTGGTTTGCGTGATTAAACCAATGACGCATGAAAAGGAATCTGAATAATAATGTAAGTAGAAGCCTGGACCAGTTGCCGAAGGCCTTTAAACGCCTTTCACTTTGTGTTTCGTGAAACGAAAGAGACAGCTTTTGTACTTCAGTCACAATCGCTAAAAATAAAAATGTCTCGAC
>GQW9QTB01DZ0KY
GTTCAAGAAGTTACGCTTCTCCGTGTGCTCGTCTAATTTATTTTCTTTCAAACATGTTTGTTGTTTTCATATAATTGGGCATTATACTGCATGAGTGGATTTTGTGTTATAGTCATCATGTAAGCTATGTAGCGGATACCATGTTCATGTCATTGTAAGATACTGTATTTATACGTGCCGACAGAATATACAAAAAAAATTATCGAAAAGGTCTTTGTATCGACAATCTTGTACAGTCGCATCGTCGTTTAGGATAAAAGATTTTATTGTCTCCCGTTGTAATCACGTTACTCGTGCCATT
>GQW9QTB01DDZ7Y
GTCGTGTTGCAATGAAACACAATGTAATTGTATTGAGTCTGAAAAAACAATGCATTAGACACACGCAGGCCAGCAGGATATAATGAAATGATACATTGTCCCTGAATGAGACCGTGTTTGATTGGAACTGAAGATGGAAGATGGAAGAGACGCGCTCAGGTTCAAAGGAATTATGAAATAAATGCCATCGCATCTGAGAATTTAACAG
>GQW9QTB01DY1RX
GCCACTTTGAGAAAGACCTGATTCTCCGTCAGACAGATGATTAACACATACGGTCTGAGCTGTCAGTGAGATTTCACGCTGCGAACGAGANAGACATCGTCCGTTTGCCGACAGTGAAGCTGCCACACCGTCTGGGTCTGACTCTTAACACCTGTAAATTATTAAAACCGGTTGTTTGCCTCTCAGGCTCTTGACACACTGGAAAGTTTTGAGGAAGTCAGCTCTGAATGCAGCCTCTGTGTGCTCGGTAGAAGAATGCAGCTTGGCTTTGATTCCATGAACTGGAAGAGCAGTTACAGGACACTCCACACACTCCACACACACACACACACACACACACACACACACACACACACACACACACACACACACACACACACACACACACACACACACACA…
>GQW9QTB01EZE86
CAAGAACCAAGTCTGTATAGTCATCGTACTGGACTCCAGTCTCCTGGTAATGTCATCACTGTGCGNTTCTTACCCCGAGATGAGGACTGGTGGCCGACACTTCGAAGTGGACAAAAAAACAAGAACGACAAAGGAAGAGATTGTAGAAAACCAAACGACAGACTTGTCTAGAACTAGAGACTTGCAGCACACAAGAAAAAAAAATAAACTTA
>GQW9QTB01CG28I
AAGGACTTGCAAAATGCACGCATAGTCAAATTAAAAAACACTTACATAAGTTCAAGTCTAATCACCAGCTGTGCTGCGGCAGAAAGTGGATCATGGTTTGAGAACCAATGAGCAGAGAGATCCATTGACGCAGCTACTAGTATGTCTAAAGCACCAGGGTAAAAATTCAAATCCAGAGAAAGACGAACCTGCAAAGCACAATATACTACATGCCTATTGTGGGAGCAGGTGGGAGAGCAGACAGAGAATAAAGGTTGAGGGTTGACTCACATGCTGCTGTCGCCCAGCTCCTCATAGAGGTTAGCGCTGGGAGCACCAGCGGGAGGTGCCTTCCCTCCTGGTGGTAAAGCCATCTGAATCCTGGCAGTTTTTGCACACTCTGCCTGTCGCCTGTGCAAA…
>GQW9QTB01EQ8Y7
AATCTCGCCGTGGCTGAATCATAACCGAGGCGATTCATTGTCAACAGCCCCGTGTTCAGAAATAACGCTGCTCCAAAGTCAGGCTACACAAAGCTTTTCCCAAAATCAGTTCCTTCTGTCTTTTTTACGGCCCTGAACAAAAACAGCTGGTGGATAAAATAAAAGTCCAACAATAACTAATGTAAACAGCACACACACACACACACACACACACACACACACACACACACACACACACACACACACACACACACACACACACACACAACAAAC
>GQW9QTB01C60WK
TTTCATATCCAGGTTCAGGATATATCCCACTCGACATTTGCAAATGTACGAGTTCCCATTGTTGATACATATGTGCTGGCAGTCGTCTCCTGGGNACATGCATCCAAACCTAAAAGTGAACATGTTTCTGGTCTGCATTCAATACATATCCCTCTCGACACTTGCAGACATACGAGTCATCATTGGTGACACAAATGTGCTGGCAGTCGTGTCCATTGGTNCATGCGTCTGAGCGTGAGCATGTTTCTGTCTGCATTC
>GQW9QTB01ENJ4J
ATGAGATTATGACATTTATGGACACAAACTTAATGTTTTTTCTCCTTCTGAGCAGATGAGCGGACATTCAATGAAACATTCGAGTCAGCGCAGGGACAATCAACAATACACAGCACAATCAAATTCCTTCCTCTTTACGGTCCCCTCATGGCCCAAATACTTCATCTTTGTTGTTGGGGCTATAAACCAGACTATCAAAGGGAAAAGTGGGTTTATAGGTGTTTATAGGTTAACACAAGTCTAGCCTCTCCACAAAGTGGAGTTCAGTGCACGATGGCGAGAGCTTCAAAATGCAGCCTAAGCAGGATTACTCGACCGCCATGCTTCACATGGTTTCACTGTTGCAG
>GQW9QTB01B2YTV
TTCGACTGCTAGTCCAGATTTTGGTACACTGCGTTTTCAACTTGCAGAGAATATCACCGTTTTAAGGAAGCAAGCAAAGCTCATCGAGAGACTTGTGGTGATAGAAACCGATACGGCATGTGCTGCCACAGCATACCAAATATCTGACATTTGATGTCTGCTTGTTTTAAGCGACGGGGGGAGGGAACGGTATTACCCGTACCATTCAAATAATCCCCCCCAAAAAAGACTCCTTAACAGCAAGTGAGCAGACTTAACGGGACAGATGAAATAAGTTTTTACTTCTTTTACTACTGTCACTATTCAGTCACGAGTCATGCCGTTCAATCAACAAGGACCGCTCATAGATAGGGATAATTATGAGACAAACCTTCGGCGAACGGGACCACGATCAACGCC…
>GQW9QTB01CS9NQ
ATTACACACAGTTCGTCATCACTAGATTCTATGGCTGAATATTAAAACATTACAAAATAAATCACTTTCCTTCATTTTGTTAGAGCAAAAAAGAAAGAAGAAACTATTTGATAATCAAAGATATCGTAGAAAAGAAAAGAAACACTCGTTTATTTCCTA
>GQW9QTB01D7FUZ
CTCGGATGGAAAAGTCTCTGCTGGTGTGATTCCCGTTCAGCGGAGTGCCTCAGGGCTCTATACTGGGCCCACTGACATTTTCATCAGTTAGTGTTCTGAAAGAATTAGTCACAACTTTATAAAACTTTGTCATATACATATTTAGATATTCTTTAAAAAAAAAATGTAACCAGTTCTAATTTCGGCTTGAAAAACCATTGAGATGGACCCTGCGGTTGCCCCAGGTCGACTCTCTGACTATCTATAA
>GQW9QTB01E1B3Y
AATACCGAGCTGAAGCCGGTCTTCTGGACGGAGATAGTTTTCAGTTTTAGAACGTGGCTGTAGCCTGAGATGTGCGTCGGTGAGATGCCCAGGATCATNAAGAACATCAAGAGCAGTGACCCTCGGTGACCAGACCTTTCTGTGGGGAGAGGAAACACCCCGCAGCTGCAAAGGAAAAGTATTTTCATGCTGATAATCCGCTGATTATTCCTAAATCAGTGAATTAAATCATTCAGTCTGTTGAATTTCGTAAAAGACTTTTCTTTGTTCCAATCAAGAGACCAAAGACCCGGA
>GQW9QTB01B8WM2
ACACACAGTGAAACAAAGTGCACCTTTTCCCTGATATGTTCACCTGCTCGCAGATAACAAAAGGTAAGGCACAACATGTTCAGTTGACTCCTTTTCTCATTGAATAAAAAAGTAGAGAATAAAAAAATACCAAACAAGTAAACGAGAAGGAGTAAGAACATTCGACTGTCTGTGTGTGTACGTTTGTGTACTGGCACTAGTACAGAGTCATGACAACGTCTCCGCACTGAACCATCGGCAGCTCTGAACGCTCCATGTGTTCTACAGTACCAAGAGGTTTCAGAGATTATCAAGTACATTCTTGGATAGTTATTAAAATCTCTTTGTATTGTTTGATTCTCTGTGTGTGTGTGTCCACGCGTCAACACAAACCAATTTGCCCGAGACCTATAGCACATA…
>GQW9QTB01AKGDQ
AATCACAGCTCAGGCAGAGGGCGAAGTGGTCGACGAGGCCAAGTGCTGCTGTTTCTTCAAGCGAAAACGGAAGAAGAACACGCAGAGGCACAAATGATCGTCTGCCACCACTGGCCTGAAATCTTTTTTCCTAAGTGTCCAGCTCGGTTGATTGTGATTCCTGGAAATCAATAAGAGGTCCCATTCACAATTAAAAGAGGGGAGACGACGGAAAGATCCTTCATTGAATTTGTCCCTCTAAAGGGACCAGTTAAAAATGGTTCAAGAACGCTTGTGTCTTTCCATGGGAGTCCTATTTAAAAATTAATTTTTCCCCTACCCTCCAAGATGTGTGGGAATGTTTTGCAGGCCAGTCGGCCAAAACAGGAGGACCTATTCGTTGGATTCTTTTGCAGGGGG…
>GQW9QTB01AZ5BC
TCAAACCAATTTAGATTCATACTTGAATGCTGAGATCTGATGCAACAACTTTCAGGATAGAATAATAAACTTGAATTATTGCTGTAAAAGCAGTAAAAAAAAAAAGACATGAAAACAAAAATCCTTCAGCAAGATTTGAAGAAAAAAAAG
>GQW9QTB01CPSN1
TAATGAGGATTATCCCACTAACAGTCTGAAAAACAACGAAGAGCAGGATGTGATTAAAAGTTCCACTGTCCAGCAAAGAGAGAGTGAGAGAGAGAGAGAAATCATCTTAAAGTAGACAAAGGCTCCTGTAAAAACTCAGAAAAGGAGGTGATTTGGCTTTCAATGCATAATAACGTTTCATTTTTATTGACCTTTAACCCCTACTTATACATAACACTATTTCTGGATGGCAAAAATTTTACCGGCACAAAAACAGTAACACACTATCAATGTTAATTGGCTAAAAAAGAAAGGGAATGTAGATGTTTACATCAGTAGAAATTCCAGTTCATGGCCTAACATGAACACTTGT
>GQW9QTB01DUYXV
TCTTCTCTAGGTCAAACGTTTTAAACCCAGCTCTCCAGGCGTCCATCTTGTTGAGGAAGCTCGTCTTACTATTATGTATTAGTTACCTTGAAACATGTGTGTATATAAAGTNAGGCTACTATCCAAGACTATAGTTTGACTGCAAAAAAGTACTCTCTGATTCCTGTCTTATTTCCATCCTGGCCATTTAGTGTCAGATTTAC
>GQW9QTB01BRY9X
CTGACAAGTCCTTTATGTGACTATCGTTTTTACTACACCAACAATTAATTGGTAAATTTTAGCATCTTCTTTTTACATCTTCCTTACTTCATTTTTCTAAACAAAAAGAAATATTCTTAAGAAATGATTATATGTTATTAATATAAAGTTAAAATCACTGATGTGCAAACGCCAAGATTTTTGGATTATCTACAGTGTTAAGCAAACATGTATTTGTGTCTTATGAACAATTTTAGAACATAAAAAAAGCCCCTTCT
>GQW9QTB01CTGDN
AGATTTGGTAGAAGTAAAAAGGACTATGGATGATTTGGAGCAAAAGGTGAAATTAATTAAGTCAGGGGGCCAAGGGCGTTGACATCCTTGTTGAGGATGAGGGCATCAGGCTCGGTGAGGGAGGAACACAGCGGTCCACAGATGCCTACATGACATTCCAATGGGAAGTGTGGCAGCTGTTTGGCTCTTTAGTCACGATCGTTTTGCCTTTGGAAGAGGAGGACAGCTACCGGGGCTTTCCCAAGGTGCAAAAGCACATTGTTATTGTTTAAACTGTCGCACCTAAACATGATTTTGCTCTTCTGATAAATTGTGTGCTGATCGTTTTGGCTTTACAATAATTTCTGCCATGTGGTTTTGCATATGCGATTTTTTTTTTTCTTCTCATTGGTAGTGTTC…
>GQW9QTB01D24OJ
CAACCAACATAATAATAACAATGGAATGTTTACCTTAATATTGAATAGGAGACTGGATCTGCCACACTTGTGATATGCAGGGTTTTTCAAAGGTCAACATGTGTTTGTTTTCATAAAAACGTAGTGAAAATAAATCATATTCTTGATGACAAAACTGGTCTCTACTTTAAACGTTCCCACCAGAATCTCTCACTGTCTTCTGACAGAACTCAAAGCCAACTATTGACATGGACTGACACAATTGGACATGAATTGTGTAGTCGTATAAAAAAAAA
>GQW9QTB01A2U2D
CTAGCTACGACTGCACCGACGACGGTCTTGAAAGTGCATATACAGCCATTATCTCACAGTAAAGCATCAACACAGAGAAGACATCCACTTANAAGAAAATCAGATGCAAATTAACAATGACATCAAAGAATAACCATTGAAAAAACAAAACAGCTTCTTCTTTTTCTCTCCATCCAAAACAAAGTCACTCCATCTCATTGCTTTACATCGCTCAGGATATTCGGTCCTCCCACCACTAGTTTACAGCCTCTTCTTTTTTCCTC
>GQW9QTB01B7T6A
ATCTAGTTGATGGATTTAGTCTCCATTGCCAGTTTGGCATCTCTTTCTTCGTGAAATGCTTTTGTTTCATTTGGTTACACTGGATAAATATTTTAGATGTCATACATTTTACATAATTATTCTAAAGTTTTTAGAGCAGCCTCTCAGGGGGAGACCAAACTGGCTCGTAGTTATCATTAGCACAAACTACTTTGTAGGACAAACCGTGGAATTACAAAACTAGCTTATTTCTAATGGACTGTTTTCAGGCGGATAAACTCTTCCACGGCCAAAACAGCTGTGAGGCGAAAAAGCGCCTGATGATGAAAAAGGAGGAAAAATAGGGCTCGTTCAACACGAATGAGATGGAGACATGCTGGCTGCTTAGAGTTGTTTCAGCAGAAAATGGTGCAGGGAAAA…
>GQW9QTB01A201T
AAAAGGAGCCATTTCAGAATACTGTCATCCAATCAGAAGTGGAAGAGTTATCATTGAAGTTGCAGGACGTTGCGAGTTTGAAGAGGTGAAAGGCTTTCTTACCATGCTTGCTGAGAAATTGCCATTCAAGGCAAAAGTCGTCAACTACGAAATGATGCAAAAAGAAAAGAGCAGAAGCAGCTGTTAGAAAAACTGAACGAGAATGAATATTCTAGAAAATATTTCATCAGAAATAATATGCTTGGCTGCTGGGATTATGTATCACCTTATGAAGTGGAGTGGGATGGGAGATTTAGATAAGATGAATTAAACTTCTTTCTTTCATTTGGTCGTTCTTCTTGTATTTCTAAGTTTCGATTAGTTATAT
>GQW9QTB01CROSA
ATAACTGATCATGAATGTTATATGCTTTGGTCTTGATTCATTGGATATTTCTTAAGAGCATTGTTTTGNTGTCGAGCCATTTTGATGTATTTGGTAGACAAGTATGGCAAAGAAGACTGCAAACTTTACCCAAAGGATCATGAACAGCGAGCAATTGTGAATAGAATGCTTTGTTTTGTATATGGGGACGTTTATTACAAAAGACTTTCTTAGAGTACTTTCTAGCCGCCAGCTGTGTAGCGGTGGAGTGGCTGACCCTCCAGAAAGACGAACGCGCTGAAGCAAAGTTTAGGTACGTATTTGGTA
>GQW9QTB01CGJS3
TTAATGTGTTTTGGGGAAAATCTCCAGCGCTACGGCTCGCCGAGCAATATCTCTGTTGCTATTGCCTTTGTAACAAGCAAGTACGGGGCCTTTGGCTCTTTATATGTCTCCACCTCGAACAAGAAGTCTCTG
>GQW9QTB01BNR8J
TCATAGCACTGCCAAATTACACTTTAACAAACTTGGTGACTTTGATTCACTGAGATGATTTAGAGATATATTTGGTTAGTCAACACGCGGAGCATATAAATTGTGCCACACTTTTCCCCTGAGGTCATGCCAAATCTTAGCCAAGAGACGTGGTGATGAGCAATTTTTCCTCTGTTTAAGTTCAAGATGATAAGCATTGTGTTGGTATGATACACTCGGTTCTGTTCTTTGCCCAGTTGTACTGAAGGTTAATAGTTTCAGTTCAGCATAGCCGTGCGGGTCATTTGCCGAGATCATTGTCATCTGTTATATTTGAATGGGAAGGTTTGCGGGAGGTATAGAGCTGATTTCTATACATTCAAGCAAGCGACATAGCAGCGCAGACTCTTTCTAAGACAA…
>GQW9QTB01BMR5Q
ATCTTCTGCTTATTTTTCTCCCAATCTGACTGGATAGAATTCCAGCAAATCTTGTTAAAATGGTCATAAGTCTCTTTGCGTGTCTCTTCCAACATAGCCAAATAGCATTTTCTCTTTCATTCTTAAGGAAACTCTGAATATCAGTCTCTTGAATTGGTTCCAGTGGCTCAAGATTTGCTGTGGCACTGAGGCTTTCTAGTTTCTGTGATAACCTGGGGACATCCACCCCTTTAGCTCCTAGCAAGATGGATGCATTAACATCCTGCTGCCCAAGTCCAGCAGGTTGCCCTCCAGCTTTTAGAAGTTGCTGAGTTTCTTCACATATCTGTTTCAAATTCCTATCAACTCTTGGAAGCTCTAGAGTCGCTCCAATTCCATCGATACGATTAGTCAGCTGTT…
>GQW9QTB01ENJ7F
ACATCGATGCAGAGGAGTGCGACCCACAGGACAGTTTGTGTGAAGAATCCAACGGCCCCGTTGACCTGTCGACCTNTCGTCGTTGCTGGAGCTGTGCGGAGAAGAGGTCAGAGCACCACTGGAGGAGGCGGAGGATGAGGATGACTCTGACGACAGTGAGTCAGATGAAGAGCTGAGGACCTACAACATCCAGGATGAAGACAGCGAGGAGAGCGAGGAGGATTTCAGCACCGTGCCAGTGGTGGTGAGCGACTGCAGCAGGGCTAGACACCTCCGCAGCCTCTTGAAGATGCCCACCCTGCTCACTCAGTCCTTCTGTGACGAGTTAGAAAGGAAGAAGAAAGCGGTGTCCTTCTTCGACGACGTCACGGTGTTCCTCTTTGACCAGGAGAGTCCCAC…
>GQW9QTB01D267U
CTGCGAGAGCTCTGCAGCTTCAGGCTCAGCTGCTGTCCTCGAGTGTCGCTGGCTTCTTTTCCTTCCCAAACACTTTAATGCCCACCGGCTCAAAACCCTGGAGTCCATCAGGGCCTGACACAGACGGATGGCCTTGTAGCGGGGCACCGCTTCATCGCCAAAGAAACGGTTCAGGGTGATGTGAGCCAACACCACGTCTACGGCCTCTGAGCCCAGGAAGCAGGTCGGGGTACGACTTGAGGTTGTGGCGCCGGCGCTTGACCTCCACACTCGTGTGGAGGTTGGAGATGATGCTGCTCCAGATATAGGTGGACCCGGAAAGGCCTTCCCAGCCATGCCTTGTCCTGGTGTTCGGTGCATGAAGACGTCCTCCGGTGTCGGTGCAGACCAGTCCGGTGC…
>GQW9QTB01CMN9C
GCAACACTTATTTTAATGCCTGAAATCCTTTCTGTACATGTCACGAGTATTATGAAAAAAAGAAGGTAATTCCACGTTAATATTTGGTGATTCTTGGGGAGGTCGGACTTGCCATGTGTGCTCCTTCATAGAATGTAGAGACACTTCTTAGGTGGCGTTGTATGTTTTTAATTATTGCCCTTTAATATTTATTTATTTTCACCTTTTTTGGCCTTTTGCTCAAAAACACTTTTGCTGCCGTATGATTAAGACTAAATGAAGGTTAAAAATCACCCCCTTTTTTGTGCGACATCCCTGAATCTTGTGTAATAATCCACAAAAGCG
>GQW9QTB01CF3ZN
ACACGGTTTTTAAACAGGCTATCACAAGGGACTCCTGACTAAATTCTGTGTTGTATCCAAGTGCTGATGATAGTATAATACTTCTCATAATTTGCATTAAG
>GQW9QTB01CYYIA
TTAACCCTGAAGCACAAATATGTAAAGAAACCTAAAAGTTCATACCAGTGATGCATTTTCTGTAGGGCATGCTATTGATCACTGTTTTGAGCACATATAATGGCACTAGCAACACTTG
>GQW9QTB01AGMLL
GTGGCGAATGAATCTGTTGCATTTCTACACGATGTGGGGGTCTGTAATAACCGTAATAATTCCGTGGCAGAGGGGGGCAAATCCAGATGTTTAAAAACAAGATGTTGGTGTCGGTTTCCATTGTTCTAACTGCGGACATGCAGGGGTTCCGAAAGTTCTAGCATCCGATGCTCAGCATCTTCTGGTCCGAC
>GQW9QTB01CJI2Q
ACCCCGAGGCCAACGCCTGTGCCCAGTTCTGGTACGGTGGCTGCGAGGGGAACGCAAACAACTTTGAGGCCGAAGATGACTGCAGGGATTCCTGCATCTACACGTAANAGGCTGTGCTAGGAGAAAAGGGCTTGTGCGAAGCTGATATGCTCCATCCGCGTCACTGAGGAACAGATATGCACTGATGAAGCAGGCTTCACTGCTTGAACAGAGCTCAGGCCACTAGCTACTGTGATCACACCCTTGGACGTGGAGTGAGATAATGGAGTCCTGACTTTGACCTCCATGTTGTCTTTCCCGCTACATTCACACTGCGGCCGCTCCTGTTCAGTTCCT
>GQW9QTB01EO7H2
ATGTTTCTCCTGCTGCTCAGGATGAAGCCGTCAGTGCCTGGACTCCACTCTGTCATCACAACAAACATTACGGGGCGGAGCTTTGTGTTGGTTTCAGTTTTTATTATTTATTTATTGAAGAGACTTGTGTTCGATCTGTGTTTGNGTCGCTACATTAAAGAGTTGAAAAGGTAAAAAAAAA
>GQW9QTB01AQ69N
AATTTAACGTTCAAAATGCGACAAACTCAATATTCAGGCTTCTTTACTGTGCCTCTGTTCACTCCCCTGAAGCTTCAGTGTTTCACAACTTTGAATCACAGCGAGTTCTTTACGGAATGTTGGAGGATCGTGGAGATGTGTTTTGTTTCCCTTTAACGTTACGGTTCATCCATTCATCAGCTGGGATTCCTAGTCGGATAAATGCAACATGAAGTCCAAGGGGGGATTATGTTTATCGGCGCTACCCTTTTTGTGTTAAATTCTAACGTTACATTCGGTGGTTTACTG
>GQW9QTB01ECO7Q
AGTATCCTGCTTTAAGAGAAAACACTGCTGCACTTCCGTTTGTTTTTGTCCTACAAGTTCCAGCTGCCTTCCTGAAAATGTTGACGGTGAGAAGGACATGGGAGATGCGTAGAAATGAGGAGCAGGAGAAGGAGGCAGCTAATTTGTTTGATTGCCAACCACTCGTAGAAGAAGCATCTAATGGGCCCTGTGGGAGTCAAGGTCAAGGGTCACAGCCTCCTGGTGTCTCGCTGAATAATAATGCGTTGTGAGACTTTGTGC
>GQW9QTB01DGGTR
TCCGCCAACACTGTGGAAGGTAACCTACAAACGGGACTTGGCTGCTGCAGAGTCCATTATCAAAGAGACTCTTTCTGGTCGGCCTGTGTCATCACAGGAGGATCAGAACAAGCTGTGCCGTTGGCTGATGCCATCCAGAAGGCTGCTGGAGCTCTGGACATGGCGCTGGATGTCATCCCAAATCTGACGGGAGATAACTGCAGGTATCTGTTGAAGGAGTACAACTTCATCCAGGTTTCTGTTAATCGTTCTTGCCTGTCTGAAGTGAAGTCCATACTGAAGGATTTGGAGGCGGCGAATCAAGCTCTTCTTCACCCGCTGGTCATCATTTTGGTGCATTTGAGCTGTCCAGATGAGCTGTCCATCAGCAGGGCAATGCCAGAGTTGGCGGCATTCATG…
>GQW9QTB01DCXGO
ACAACATACAGGCAGGATAATTGATCGACGATCGCCTTTTGACAGAAGTGCTGTTTTTAAAAATAGCCTGGTAGAGACGATGCTTATCACTTATTTTTTACAGTTTAGATGAAGAACATTTTTTCTATTTTGGATAAATACGTCATGTCGCACATTTCGAGGACTTAAATATCCAACGCTCAGTAAAAGTGCGTTGACCGGAAATATTTTAGCTGCTATTAGCAGCAGCTAAAATTAACCAAACTTCACTTCCTCATTCCTCTGTCTTTGATTTGGTTTCAGATCATGGTGACCATGACTCCCTNACCTCTGCCAGAGAGAGCCATTTATGGCTTTGTTCTTTTCCTGGCTCACAGTTTCGGCTTCTTTCTGTATTGCCTGTGGGCTTTCATACCCGAG…
>GQW9QTB01DGF46
TCTCTGATTCAAAGGCGTTTCTTTGGCGTGGGGTTCCGTCAAGGAGGTGTGCTTTCTCCAACTATTCTTAAGTTATGTATTGCTCCTATCCTTTCATCTTTGCCTTCGACTTTATTTCTGATGGCATTGATGTCTCGTATCTTGCTTATGCGGACGATGTTCTCCTTGTCAGTCGTTCTAGGGCTGGGCTCTCACATTCTGTCAGCTGGATCTCAGACCAGTTCAGACGGATTGGGCTTATGTTGAACGTTGATAAGTGCGAATATACTTCATTTAATTCGAGTGCGAGTCTCCCTCTTAACTGTGTATTTTTCTCTATTCCATGTGTCTCTTCTTTTGGTGGCTGGGTCTTCACATTACTAACAATCTACAAAACACTTCGGGCTCTGAC
>GQW9QTB01CCV8R
TTTTTGTTTCTATAAGGCAGCAGTTATATATAAATGCAGGTATGTTATTAATCCCCCTTTTAAATGCGAGATAGGCCAATTTTCAACTTTAAATAATTGTCAAAGAATAACTATTTTAAATTTAAATTTCCTCGGAATCGAACAATTGTTCTTTAAACGTTCCATGGAGACAATTTGGGCCTTGTCAAAAACTCTTGCCCGATAAGATTAACTAAGTTAATGACTACATTAATCGTTAGTCAAAATCATCATCAAGATCATGATCAAGAACATAGCAAGATCAATAAACGTTTCAGCATATGAGTATTTTAGAAGGTAAAATATATTAGTTAAAAACCTTAGTAAAAAACTT
>GQW9QTB01AD7ZI
TCCACTTGATGATACAAAAATAGTAAAGGATTTTTAGCATTTCTGACAAAAAGTAAGTCAATGTTCTACCAAAAGTTTATTGCCACATTGCATTCTGGAATATTAAGGCTGGTCTGTTCTGCTTTCTCTATCACCGATTTATTTACTCTAAGACTGTTGGCAACCTCTGCATGAAATCTGATCCAAAGAGAAGCTCAAACAGTTCATGTATGAATATTTTTATCTGTCTGTTGACCCTGTGAAAGACTGGCTACCTGTATCCATGCCTTTTGCCCAAATCTGGGATAGGCTTGAGTCCAAGGAGGACAGGAAAAGCTGGCGTACAGAAAAGAAAGGAG
>GQW9QTB01BY51U
AGAAAATGTTTTTTTGTAGTAGCACCCAATCAAAATTTTCTATTCGTTTTTTAGTTTTAGTTGGCACGACAGAGGAAAATGATGGGAGAACGACTGAGGAAAATACGGTCTCAATTCCCAAAACACAAGTCTGGTTTGAGGCGATTGTATTTCTAGTCCATAATGATGCAATTTACCAAGGGGCAATAGTTACAAACAAATAAACTCAAATAAAAAATAGAAAAATACCGGACAAGTTTTAAGTATGAGGGATCAATTGAACCAACTATTTTTGTTTGCAAGCCAATTTAGTGTCATTCTGTCCTGCAACTCCACCCTAACCATAGTTGTAGAGAAATACTGCGGTACTGAGCTACATTCAGACCAAAATGTCTTGAGAG
>GQW9QTB01B91XN
AACGTCCATTTTTTCTTTTTTTGCAGCTCCATTTTAAGAATGATGCGGATCCTTTGCTTGTTTTATAAAGTTTATTTTAGGTAATATTTCCTGAACAACGACGCATCATGCGGTTACGTGTTCAGTGATAGTTGGGCCACAAATAATCTGTAGTTCTTTTTTTTTGTTATAGTTACTGATCTATTTTGTTTTTCTTAAACCCTAACTGCACAC
>GQW9QTB01AKJKJ
AGATTCATTTTCTAAAAATAACCCCACGAATGACCTGCCAACCGCGATCTAAGAAGAGCCAACTCCGATCATTAAATTTTAAAGAGAAAAACCAGCTCACTGGTGCCTGTTAGATAAGGAGTCAGAAAAATCATACATGGAAAAAACAGGTAAATGGTCTGAGATATCACTCATTAATATAGAATTTTGCACCAAAGTCAGCAATGAAAAAGAATTATCAAGTAAAAAAGCAGTAGTATCAGTTATGCAAGTTGGAATACATGCTGAAGGTAATGTGCCAGAAGCGAGCATATCTGAGAGAAAATCCATGGAAGAAGATGACCCCGGTCGCACAAATTAATATTGAAGTCCTATAATGACAAGTTCACATGAATGTCGATGGATTGCTTCCAAAACCTC…
>GQW9QTB01CJ5BT
TAAGATCTCGGTTTGGATTACAGGAAACCTTAGATAATCTTTTGTGTTTGTGGCGTTTTTAGGAGGAATTAGTGTTGCTGTTTTACTACTTTTTAATTCATAGACGGTTTGTCAGCCTGTTTCACCTGCCAGCACTATTGGACGATATAGAAAGTTACGAAGAGCCCTCCACCTCCAA
>GQW9QTB01AGZ5Z
AGATGGTGGCACTAACACATAAGATTTGTTTTTTGCTCAGTTTTGTACGATGAATGGAAGTGGACACGCGTCGTCCATTCTTTATAGACAATCTATGCTTGACAGTACGACCCTGGCCCTGGCTCAGAGCTATCATTGGAACCATGCTCAGATGAAAGTAAAAAAAATACTGATTGTGAGGTGTGTAGATTGGTCATAGTACCTGTGGCACAAAATTGTCTGCAGGGCCATGAATGATATGAGAAAATAACTAGTTAAGGTGGGCCACACTCACTGATACCGGAAGTCTAGGGGACTGCGTTAAGGCCAACATTGGTGTCTCTCAGGTACTATTGTTGTTTTTTCTTTTTCCTTTGCGGGTAGCGCTCCCCGGCAAGTCAGTGCGTCTCATTCTGTCG
>GQW9QTB01AQLT5
ACAATTATATTTCAATTTCTGTGAATAACTTCTTCTAAATATTACAAAACTGCAGCTTTAATGAGTAGTATGATGCTAAAACTCGAAGCAATAGCTAAAGCAGTGCCTCTTATGATGCATGTTGATTAAAAAGTTCAACTGCTTTAATTAGGTTGTAACCATGTAGCCATAATGTGCTTAGATAATTTAGCTTTCTATTCTGCCCTTACACACCCATCATAATTAGCTCGAAGGGTTTCACGGTGAATCACGGTAACATTCCTGGCAGTTAGTATTGCCGGTTCAAATTTCCACTAAGGTGTCACTGTTTCTTTTTAAACTTTCCTTCCGCTAAGAGGACAAAGTCTTAAGTGTGGTCATGTTTTGTTATTGTATAAGTGGTAAGGGAAACTTGCTCAC…
>GQW9QTB01BWC4T
ACAGGCTGCATCATTTTAGGTTTCAACCATTTCAAAGTATTCAAGTGTATAGATGTTACTCTGAATCAGCAGACCAACCAGTTATCAGAGCTGTGCCTTCTTCTTTAGGTTGGTTAGTACACGACTTCCACTTTTGTACCTCTTTAATGCTGACTGCATTAACACTAAACAATTTTTTCCACTTTCTGCGTGGCAACAGTTAGTAAACAACATTTCATGGCGCGCACACACAGAACGTGGC
>GQW9QTB01C5U6C
TGAACATGGAGGACTTTTGAGGGGAAATAAAACGGTTCGCTCTCTACTCCACCTTTCTCCGTCGGGTTCAGAGTGTGAAGGGNTTTTAAACCCTTCCGTGTCGGGATTCAAGGCTGGAGACGCAGGAGACGCAATGTCGTCAAACAACGGTATGAAGTTCTCCACCTTGGACAGAGACCAGGACACCTGGCCGGAACACTGTGCCAGGAAGTTCC
>GQW9QTB01CWO4F
TCTTACTTGAATTCGTAGTTTAACAAATGACAACGCATTTTGTATAATATAGTGTATAACTTGTAGTGTATCTCTTGTGAAAACCAACAGCGCTGGCATTAAATATAAGTACATGTTGCC
>GQW9QTB01ADUKO
CGGGACAGTGTTTTTTTAAGTATCGCAAAATAACCAAAATACTGATCAATGTTTGGGGTTCGGCATCTTTCTTATGATCAACCAGTCACAACCGCCTATCAAGGACCTATCATGGA
>GQW9QTB01BU57I
TTTGGCTAAATGGCTTTTCTGGAAATTTTGTTCTGACGTAACTTACGAATTAACTTACGTAACGAATTTCTTTATCGTTTTTTTTTATTACGTATATTAGGGAGTAGCCCCCCTAGTCAATACATCGCNCTTTTACGTAAGTTCGGATTTGGCTCGAATCACAAACCCCTAAATCACAAAGGCTGTTTAATTAGAATAGATAGCTCTTTGAAAGTACTAAATAAACTATAGCGTAAAGAGCGGGGTATTGACTAGGGGGCGAACTCCCTCATAAAAATAATCATTTCTGTTCATTTTAAATTTAATGTTGCTCCTTACTTTCAGTTGAGAATACTTTGTTTTTTTATTTAATATCTGATTGGTTTTTTAAGTAATGCTGGGAAATCCGGCGCCCCCTTC…
>GQW9QTB01DOTY1
AGGAGGTGGCTTTGTGCCACAGTGCTTCTCTCAGGTGGAGCTTAACAAGAGAACCATCATCTACATATTAATCCAGACAGGGAGTCCTTCTCTGACAGCCTGGAGTTCACAGTGTCTGATTCTTTAGGGAACACTGGGCCCTCTCACATCCTGGAGCTCAGCTGGTCCAGTGTGGAACTGTCTCAGCCTGAGCTCTCTCTGTGTGAGGAGCGAGGGGAGGTGTCTCGCTGGACATTTAACCG
>GQW9QTB01DC7TZ
ATGAATGATCGGCTGACAGAGTACCCTCTGGTTATTAACACACTGAAGAGATTTAATCTCTATCCAGAGGTGGTCCTGGCCAGCTGGTACCGGATATAACAGGTGTAATGGGCTACTTTGAGATTCCCACGAAGATGTGCTGGTCAATTAACAGAGGAGATGGACTCACTCCTGTTGATAGCTGTGAAGGTATGGGTGATCCAGCGTATTTCTATGTGACCTGTGTGTTCATGCTGAACGGCGTGATGATGAGCCTGTCTTCATTTACGGCTCCTACTCAGT
>GQW9QTB01C7N2V
AATATGAATGCATGTGACAACAAGGGGGTGTTTGTTTTTGTAAACTGTATATGATGTGTCTGGATGCTATTTTTTGCAAAGGGGAACTGCATTTTGCAGGG
>GQW9QTB01C00DM
AAGAATAGCAATGTTCAAAACTACTTTAAAATTATTGCTTCAGAAGATTTATCAATTAATAAAATCCTCCAATTAACCATTTTGGCACATATCCTGCCTTTACTAACACACTTGGTGTCCAGGAATTGCTTAGTACTGTGTCTGCGTAGTAAGAAAGGGTTCCAGTGTGTTTGTTCAATGTTTGGTGACGGAGCATCATGGTCATTCCAGCTACGGCTCCTCGTGCACTATTAACTGTCATCATCCGAATCGAAGCCAAATAGTGCAGAGCAGGTGTTAAGAGCTTGGTGTTTCTTCAGTTCTTCTAGGCTGCTGAAGGAGGACAAACATTTGTCACAGCGCTGTCTGACCTTCTGCTCAGGGACCACGTTTTCCACCGGCTGCTCCGTCTCCTGCTCG…
>GQW9QTB01ALHGJ
ACCACACGACGGAGACCAGAGCAGAGGACGGACATGGACTTTGTGATAGGTGCTGTTGTTGGAACAGGTAAGANATCGAGACATTCACTTTGACAGCAGAGTTTACATATATAGATAGATAGATACATTTCACACAGCACACTTAAAAAGAATATACAATATCTATACAATAAATAGTGAATACACGAATAGCAAAAAATAAAGAGAATAAGAATAATAACATTAAAGTAATTTAACTATGAATAATTAACTAAAACAAAGTACACGTTTTA
>GQW9QTB01EBYPZ
TGTACTGCCACGTGAAGCTGAAACGTAGTTCAAATGTATTGTGAGTCAAAATTGAGTTATGACCAGAATCTGACTTTCTAAGCTAATTAACGTGAAGAACTTCATAGGCCACAAAGAAAAAGGTGTTTCCTGTTGTTGGACAGGAACAGTTTAGTAGTTGCGTTTATTATGTCGCATATATAAGGCAGTAGCTGAATCATAATTCAGAAAAGAAACCAGAGAACAAACAAGCTTGGCGTAGCTGAGCTACAGTAACTGAAGAAGTTCACTGTGCAGCTCTGGTAGGAGTTCGTAGATGTGGTTATTATACACTCAAATCAGATATATACATTTATTTAAGTAAACTTTACCATATTGTACTACCTCACGATTTCATTTGGACCAAGG
>GQW9QTB01D27PA
ATTTTATTATCGAAGATCTATTTGCAGCTCATCGGTGTCTCGTCTTAGTCATGGAAAAAAGGTAGTTGACAATTTTTCTTCATAGTTTTTGTCAACGAAATTAACACTCCCCGTGCCTCAGATATGAGCAAGGAATTGGCTGTGATGTTCCAAGAAGTTTTTGAGGGGACTGCGTCAGTGAAAACAAGTTTTGTCACTGTCTGACTGAAGCTGTACATTCGCACTTTCAAGTTGCACTAATCAACATTTTTACAAGAAAATTGGATATGTTCCCCACAGCTCTCCAGAGTATTTCAGCTTCTTTCAGCTCATACTTTTGATTTTACAGCCTGTAGGTTTACTGTTGTGGATTAGTCTAAGAGCTGTCAGTACCCAGCAGAAACATATTTGTTAAAACCA…
>GQW9QTB01DFEC0
TTTTTTTCTTTTACCTCACAGATGCAATATTTAGGCAGTGTTTTCAACACCTTGTGCTCTGGGAGGAAAATACCCTTGCCCATCATTTCCTTTTTTATCAGCTTGTTTTTCAAGGGCGAGCCAATGAAAACGTCCGGGACATATAAAAGGCAAAGGCTGGTGACGGAAGAAATCTAACGCCTGCTGATGGACGGATCTTAGCTCAGGTTTGCTCATTAAAGGCACAGAGGAGTCAATCAAAAACATTAAGGGCCAAACTGACGTCAGTAAACACATTGAAACAGCAACTGACGAGGCCAAACGTAAAGAGAGGAGGGGGCTGGCTGCCAGTGATCCAGTAATCTCTGTCTCTACGTGCTGGTGCAACGAGCAGGTGTCACAGGTGAAGAACACCCGTNT…
>GQW9QTB01DRYCP
TGCAGACTTGTGTTTTCATTCATTGAGTATTTAGCGAGTGGTATGTACGTTAAAACCTCCACAGCCTTTGTTGTTGGGCCCTCTCAGAGGCTGATCATCGTTTGGCAATGAGTGGCCATTGTTTGCTCAATTCCTGTTTTTGAATTTGGGCTGTTTGTCTGCATGCAGGTGTTTTTTAAAGGTGAGAATCAATGTCCATAAAGAAGCAGATTTACACCACGAGCATGTTGTCCACTAAGATCAGGGGTCAGGTAAATTAGCCGACGATTCGCTCACTTGTCGTCGGCCACTGAAGTAAAAGCCGTTGGACGGCTTTTTTTTTTTGGACTTCCCTGTTCTCTAACGTCACCCATTGAATGTGTTCAAGGTTTAGGTTACCTCAAAGTAACTAATGCCATT…
>GQW9QTB01DVDAZ
TACCCATCCTGTTCCGCATTTCTGGAAGTACAAAGAAGCACGCAAGATATTCTTGGACGCACCACAGACTGTAGATCCCAAACTCATCTGGACAGAGCCAGATGAAGAAGCTTTGGTTGGGTTTCTTTGTCACGTCAAATATGTAAAGGTGGAGAGGGTCCGCCGACGAATGGAAAGGTTCCGTCAGACGCGAGAAAGTAAGCGGGAGGAACGAGAAAGGGATAAAGCAGCGGGACGCAGCAGGCAAACCCGAATGGAGGACTTCTTAGAGTGACCAGAAAGAGGGAGCAGTTGTTCTGTCTTTCTCCCTCTAGCCTGTAGAGGCTGCAGACTCTTCAAGCAGCAACAGAAAGAGACCAAAGTCCACATAGGACCACTGCTGCCAACAAAGGACGTTTT…
>GQW9QTB01DK4EF
ATCAAACTCTTCATTTCATCAGCCATGGACAAACGGTTGCTGCTGGTCATGTTGTGTCTGCAGGTTTTNTGCTCATCACAACCTTCACCTCCACTGATGCAGCCGCTCTGGAGAAGGATGATCGTCTGCAGCCCATTGATGAGGTGAGATGATCCCCTGCTGGTCTCTGACTAAAGGAACTGTAGAAGAAGCTCGGAAGTCAAGAATTAGGATCCGGTTAGGCTGCTGGAACACACCAGGAGGATGTGGAATTTTGCCACGGCCACCTCCTCGAAAGACTAATCCCAAATCTGCGTGATGGAAACAAACATATCTGAACCAAACAGCAAGAGTCCAAAAGACAAATTGTTTCATTTTTATTTTTAGAATACAAAATAAAGGTTTTAC
>GQW9QTB01BY26B
AGACCTTGTGCAGATTCTTCAGTTTGGGAGGCAGGTTGTCTCGAATCATCTTCATGGCTTTGAGCGGTGGCTATTGAAGTACGGTGGCTCACCATCCACCATCTCTATGACCATGATACCCAGAGACCAAATATCCACCTCTGGTCCATAAGGCAACCTGGAAATGAGTTCTGGTGCCATCCAGTACGGTGTTCCGACCAGAGACTTTCTTCTCTGCACTTCCTTAGACACCTGGGCACAGAAACCAAAGTCTGACAGCTTCACCCGACCATCATGAGTGAGGAGGATGGAGTCACTCTTTATGTCTCTGTGGATCACACCCTGCGTGTGGAGGACAGACAACGCCTTC
>GQW9QTB01CU5L7
TAATGTACTTCAATATATACCATGATCTGGAATGTCTGTCATTACTTTTAACGTCTGCACAGTGGAGGTGACACACTGCTGCTGTGATATAAGAGAATTACTCTCTAAATAAACAGCGGGCGGCTCTGAGGGGGAAGGAAACTAAAATAATGCAGCAGTGCATTAGGCTTGAATAAACATCGGCTCTGCTGAGGGGGAAGTTGCTAGCCTCGCCCACTCTCTGTCTTTTAGTATGTCAGGC
>GQW9QTB01DAJ6M
GGAACGCCATGTTGCTAAATTTAGTTTTACAAGGCAAATGACATTTTGAATCAAATGAACTTAAATGCTTTGTCAATTTATCCAATATTTTGTGTCAATACTGAATGGAAATGAATATNTAAACGTCAGCACATGAAAA
>GQW9QTB01EVWCG
TTAACATTTTCTTACTTTTTACTCCTTTTTTCTTCTTTTGTTATCGGCCCCAGTATGGAACTTGTGTCATGGCCAGTGTTTTTCTGTCCCTGCTCTTGGGAAACATTTTCCTGACTTGACTCTTGCCGAGTGTAACAAACGAAAAGAAATTGCTCATGAAGTCCTTCTAGATAAATTCATTAGAACCTCTTGTGCAGATTCTATATCAAAAAATGTTTTCCGACACAAAAAACCCTTTCCGGGGACAGGTTGTGGAAAAGTCTTCATTAGGTGTTGGTGGATGGGTGCGATTCTTCACTCAAACAGGTGTCAACTTAGTAACTGTACCAAGCTGGCTTTCTTAATATCACATTTAGCACTGTTGTGTACTGCATCTTCATTTTGTAATTGTTTCTTGTT…
>GQW9QTB01DKH99
ATTTTTGTAGGCTCCCAACACTCTCCCTGATCGATCAGGTAAATGCAATTTAGATGGTTGTATTCCCAAAATGATTTGATCATGTTCTGTATGTAAAATCTGTGATGTGAACAAACCAAATTGACTG
>GQW9QTB01C6T12
TTGAAATACTGTTGAAGGAAAAACTTCTTGCAAAGCTTGGGTATGATCTTCTGAAGTCAGGAGAAACATCTCTCCCTACTGTAACAACTTCTCTACACTTTAAAGTCCTTCTTTTAGGATACATATCAACTGATTAATTTAATGTATGTACTTTTGGATAAAGCTTATGCAAATGCTAAATTTCCTGGTTACACCAATCTATCGATTCCGTCCCAATATGGGCTGACGTAATCGTCGACGAATTCATGTTGGGGATTATAGTACTGGACCGCTGGCTTTACTCTTCGAGAGTAAGCACTCCTTGCATGCACATATCTGGCGGGAGGTGCCGAAGGACTCATTATAGGTCGATAGAATGTTCTCTGTGCATGAACTGTTTGCTTAGAAGCGTAAGGTTTC…
>GQW9QTB01DQMHR
TTAATGGTTTCACCTGTTTAATGTTTGGTTGGTTGTCTAGGTAGAAGGACGGAACATGGGTCAGGATAGAACTTGTTAAATTTTGGCGTATCCACAAATTCTTTTCAGCACTTTTCTTGAAGTGATTGAAGGCGATTTTTTTACATTTTCAGATATCCCAGGGAATAATTTAGTGCAGTGATATCTATGAGTGTGTTCAATTTGAATTTCAGTTAAGACTGTTGGGCCTTGGTCTGTATTCTACTGAGTGATTTTCTAGTTGTTTTCGTTATCTCCTGTAATGTGTCATGAGTCTTTAAATCATGTGTTGTGATTTGATGAAGTTAAAAAAAAAAGACTCACTGAATAAATACAATTACTTTTATTATATCAATCTCAAACTCCACCACAGCAATGTCC…
>GQW9QTB01DZPLA
AACTGGACATCCAGGGAACTTCTGGCCAATGTCACTGATAACCCTGTGCACATGCTCAGAGACAGATATGTCACACTCCATGCTGGTGATGCAGTTTCCACACTGATTCTCTATATTGTGTATCTCTTGCTGGACATCTGCAGGGGGCGTTCTCCTGGAGAGTATGACAATATACCCACCCCCTCTTTGGGGGATGAACTCGACAGTTTCAAAGCCCAGACCAGAAAGACCACCTGCCACTATGTACACCGCTCTCTTTCGGAAAAGCAGTTTTTTGTTGGTAGCAGTGGAATCTCCGACAGAGTACTGCTGTCAGCTTTTTCCAGAGCCACAACAGACAGTTT
>GQW9QTB01DE2YS
TGTTTGTGCGTACACGCTACCCGTGTGTCAGACTCGGCACGTTACCTCTTCATCTTCGTCCATGTACTGTTTGTATCTCTGCTCCATCATCTCTTCTGCCACCGCTCCTGTTCCAGAGTCTGCTGGATCAGCTGAGCCACCTCACTCTGCTCCCCCGGCTTCTCCCGGCCAATCACAAAGCTGGGAAAACATTCGACACGCGCGGGTAACGGAACCCG
>GQW9QTB01EWK2A
ATTTAAGTTATTTTGAATTTAATTGCAATTTCGCGGGAAAATATTTGTACAGGTTGTGTAAATGGTTGTGTATAACTGTCGCTGTTTAACAGTACCCTTTGAGTTTAACTGTAAATGACATNTGAATTTTTCTGTTCATGCCTTATTGTTTCTCCCAACTTTTTATTT
>GQW9QTB01AZDJT
AATATATGTTCTCTGAAACTGTAATTGGTCCGATGTTCGATGTAGAGCAAGCTCCATGTCCACACCATGAGGTAAAATTTACATTCATGAAACTGATGTCACAGGTTGGCTTTCTGTGTTGGTATGGCTTTAAGAGGAATTACTGTTCTGCACTTCCTCCGCAACATTATGTGCTCTGTAACTCCCTACCAAGAGGAATGGAATGCTTGGAAACATTACTACTGCGCTCTAACCTGATCTACAGTTAATGGATGATTCAAAGTGCCCCCCCGTACTCTGCGTTGATACCACTGCTTAGTCAGAGCTGCAAAGGCACAAACAAGTAGAGTCGCAGTCAGCATCCTGGTGGTGGAGATGACGCAGATGTTGAAGATGATGAAAACAGGAGAAATGTCTTCT…
>GQW9QTB01BJ1U3
AATATGAGATATAGTTTCGCTCCCATCAGCAGCTCGCCATTTTATTTCTAAGGTTCCAGCACCTGGCACAAGGAAATCAGTGGCTCTGTACTGATCAGCATGGGCATGACGGCCAATAATAATAGGTTTAGTCCAGCCAGGAACTAGTCGAGGAATGTTGTTGCATATAATTGGCTCTCTAAATACTGTCCCTCCGAGAATGTTTCTTATGGTTCCATTAGGTGATTTCCACATTTTCTTCAATTTAAATTCTTCAACTCTTTTCTCATCAGGAGTAATTGTTGCACACTTGATTCCAACATTGTACTTTTTAACTGCTGCAGCACAATCAATTGTAACCTGATCATCTGTGGCATCCCTATTCTCCCCTC
>GQW9QTB01D9T28
ATCTGTATGTAATATGATTTTCACTATGTCGCCAGCCAGTGCCAGGTTTTTGTTAATCTTTCAAATTATTATTATTTTTATTTATTTATAAACGTGATTAGCTTTATTGTTCCTTTCTATGTTGGG
>GQW9QTB01D1P1P
AAGAAACATGCATGAGTCACATGCCGCACATGTCATGAGGTCAGACCGCTTCCATTTGTTGTGAATGCGTGCAGAAAAATTGCTCTGGGGTTCACGTGCTTGTTGCAATGGTCAAGTGTTGCCTGGTTACAATTGTCTGGGGAACTTTGGACCAGTTGCACTCATTCAATCAGTCATTCAACCAATAATTCGACGTGATACTGCAGGAGACACCGTTGATCACAGGTGAATGATGGATCTCACCCTTGCGTCTTAAAAAAAGATAACTCCACGTGTCACATGCAAAATCAAAGACACCGCTGAGTAGATTGTGCAAAAGGGCATTGACGGCCTCATTGTCATGAGATTGTCAAAATCTAGCTGATTATTTCTATATCCACATTTACATTTGGTTCCATG…
>GQW9QTB01A7P4Q
AGCTAACGTACAGCTCGGCGTTTCCAAGGATGTTGTTAACTAGGGACATATAGGCTCTCATATCAGCTTTCTGGGATGCATCCAGATGATCTGTAAGACTAATTCCCTTAGAGAACACAAACGAAACTATTGGATCGAGATCTGCGATGACGAACTGTCCGCACTTAATAAACGGACGTTTGCCATTTGGTGACATGTCTTCTGCATTGCCTCTCATCTCAACTTGTATTTGAAGTCCACACATTTTCATGAAAGCTTTGACAGTTAAACTTGCTGCAATATCGTTAATCAAAATTTGTTCTGTTTCATAAGGCTGGTATAGCTTTACATCTTCTGGCCAAGGCTCAGAGGCTTTGGTACAGCAAATTCTTCTTTCCTCTTTAAATAGCGATTTAAAAA…
>GQW9QTB01ETI2U
TAGAAAGGTTTGTAATTTTTTGCTAACCATTGAAAATGAGCCGTTCCAATTTTTTTAATTAACGGCTTCTGAAGCATTCACAGTCATATTCATGTGTCCTGTGTTTAGTACAATAATACTTTCACCCCTTACGACTCAGCAAGGTCATTCATGAAGAAACACCGTATCGGTCACTTCAATGNGGAAGAAAAGGACCAAGAAGAAAGCCGAGCTGGCTGCTCAAGAAGAGGAA
>GQW9QTB01APF88
TGCACATCGAAGGTAAAGACAGTGTTTTAGATTTGTGCTTCTCGACGCTCTTCCCCTTAGCACCATCTCGTCATTCATCACTCATTTTGTTGTTGCACTCGAAGCTCCTTTTTGCACTTGTCACTATTTACGTCTCTGTCCTCACCTCTCATCGCTCCGCCCATCTGAAAGTGGTAGAAAGACACTGCAAGTGTGAAGTGTTAACGGTCGTCATGGCAACTCTAATGTGGTGGCGTTGGTCAGTCCTCCTGCCGTGTTCTTCCACCATAACTTGTTTCTTATTGTTCTGTTTTGTTGTGTCACTGTGTTTGTGTGTCTCCATGGTTCCCACAAGAGAACCATCAGTCTTTTTAAAGCCCTTTATTGTTCTTTACTGCCTTCTGAAGAACTGTGGCTTAT…
>GQW9QTB01E1SID
TTATAATCAGAACTTGGCTTATAAAAGCCTTTTCCAGATGCCATTAAAAAAATTATAATCTGTGAATATTAACACTTAAAATATACCCGAGGAAGACAGAGATTTAAAGCAGAAGAGAAAAGCATTAAAAGTTATCTTCGTTGAACGTGCCTGAAAATGTATTGAGGTGGTTACTTTCAGATAGGGGTGAGCGATGTGACAATACATAGTGTGATACTAAAATGAATTTTTCCCACACCCAGAGATCTGAGCAAAAATTAGTGGTATATGTGTCTTTAAGGGATACATTTGCCTTATTGTCAATAAAGCTCATAAAAAAGACCCAAAATAGCCTTTGCAATTGAACCCAGCCTATTCTCTGTGGAATAGACCATCATTGTTATCCCTAAAAACTAGTTT…
>GQW9QTB01CDU16
CAGAATCGAGGGCTGGAAGGTGGCTACTGCCGAGGTGACAGGCTTTTTTGATGCCCACGTGGAGTTCACACCGTCTGCTCCGGGCAGAGGTGGACCATTAAGAAAACATGAAGCAGTAGCCAACTGGCAAATTTCACTGGGACCAATGAGGCCACGTTGAAGAGCTGACGCCCGACCCCACGCTCTGCCGAGCCACAACTGATGAGGCTCCTCGTCTCCTCAACAGAAGACAGGGCTCACTTAAAAGAAGATACGAGCTGGATGGGAGGATGATTCGCTTTTTTCTACAAACTAGGATATTCAAAATAGATGCAAGTTTTAGTCATGAGAACTAGTTTCTCTTTTCTATCTGAATTTGTACAAACTTTACTAATAGTGTATGTTGT
>GQW9QTB01CBW26
GTCCGCGTGGAGGGTGATCTCCAGCATCGGCGTGAAGAGCGAAGGCACCGAGAAGAAGCTGCAGCTGGTCAACGAGTACCGGGAGAAGGTGGAGAAGGAGCTGCAGGACATCTGCAACAACGTTTTGAATCTGCTGGATAAGTATTTAATTGCAAACACCAAAAACTCTGAGAGCAAAGTCTTCTACTATGAGATCCTGACTTCCCCAGAGAAAGCTTGCCAGTTGGCCAAACAGGCATTCGATGATGCCATTGCAGAGCTTGACAGCTAAGTGAGGAGTCCTACAAAGACAGCACTCTCATCATGCAGCTCCTCAGAGACAACCTGACATTATGGACATCGGACAATGCTCCTGAGGAGAGCGAAGGCGGAGAAGCTGGCGAAGGCGGCGAGACCGAG…
>GQW9QTB01DAYTP
TAAACCATATAAATATTTAGAAACCAATATTTTTCGTCCGTGCATAAACGACACAGTATACAAGCTGATAAAGCCAAAGAAAAACTTGAATAATCCAAATATTTAATGACATATTTTNATCTTTCATAACATCTTTTGTTTCATTCCACTGTCACTGTTGTAAACCAAATAGCACATTGCATTATTCTAATAATACGAGTGCGTATAGTTTTTTTTTATTTTTAATAATAATAAATGCATATATTCTTCTTACTACCACTAACTTCTAGGAAACGGGAAAA
>GQW9QTB01AYTD4
ACCTCAAGATGTTTCAAGACTAAAGGAGAAAACGTCAAAGAAGGGTGGCATCAGGCAGAAATGTCAAGCAGGTGGACCAACTTGTGGTCAGATTTATAAGGGCAAATTGCTGATTTTATCAAAAAGTACAAAAATGATGCTTACCAGAAAGAGGGTGGGGGGGGTACGAGATTGTAAATAGTCTAATAATAGAAGAAGGCGTGGCTCTTAAGTGGGCGAACGAACCAACACAATCTCACTCACACACTCACACACACACACACTCACACACACACACACACACACACATACACACACACACACACACACACACACACACACACACACACACACACACACACACACACACACACA
>GQW9QTB01DOVXK
GTCTGCTCAACACCAACCTGGATGTCCTGCTGGAGCTCTTGGAACTGTCTGCTCTTGTACCTCAGCGTATCTTCCACTGCCCTCAACTCCTCCTCCAACTTCAGTTTTGCTTTGTGTTCTGCACCTAAAACCAAAACAACCCAGGCTACTTTGGGATCAACGCTAACCGCTCTGATTTTAAGCAGAGAGAGAGAAAAAGAAAAATACATAAATTGTTGGTTTCGTTCTGCGTGCAACGTACTTGACTGAGATCCTTTGTTGAGCGATTTGTGAAACCTTGAGTTACTGATTTTGAACAAGTGGTTGCTGTTCTCGTAAGCTTCGTTCTCCT
>GQW9QTB01AZ5N5
GCCGCCTCTTATCACACAGATCACCTTTGTCTCACCCTCAGAAGAAGAACAAGCCTGTGTGTTGCAGAACTTACCAAGTTTTAACGTTTAAAATATTTGTTGGGGATCAAAGATGCAGGCCACGGACAATGTTAAATATGATGTAGCTTCAGATCCCACTGATGGTGGACTCTGAATGTTAATAACAGCAACGTTTTTGGACTTGACGCCAGCAGACAGATTTTTTTTTTNTTTCTTTAGTTTTTCACCTAATTACGTTAGTGTTCTTAAGTAAATTGTTAC
>GQW9QTB01B7OKH
CGCTGGCACGTTTGACTTCATGATGCCGCTGAGCTGGACCGAGAGTATGAAGTGAGGATGCCACCTTGTGGCAAGACGCCCGCTCAGTTNACTCGCACTGGCGATTTACATTTCTACTCTTATGATATGAAAAACGATGATGCACAAAATAGCCAACTTCTCGCACTAAAAACAGCCCGAAAAATGTTTGGTCATATTTGATCATGCGATATTCGATAATATAATATTTGTTGAGTTCCAGGCATTTTGGTTTCAATGTAACCACCAACATGTTATCATTTTATTGTTAAAAGGACATAAGCTATCTTTGCTGCTATAGCAATAGTATGAGACTTATATTTACTTATTGTAAATATTATTACATCAGCTCCACTAATGATGCTGTTCTATTAAACCTAA…
>GQW9QTB01AS1XY
TACCTGGAGAGCCTGGAGCTGCTGCGGCTGTTTGGCGTGCCGTTCCTGATGGCTCCGACGGAGGCCGAGGCTAGTGTGCAGCACTCGACCGTGCCGACCACTC
>GQW9QTB01DNMBS
TTTGTACCTGCCATAGTTCCTCCAAAAAAATCAAAGTATTCCACTCCACAATCCTGATCCCACTGAGGAATCTCCCAAAGTCACATGTACATTTATCAATGGAGNGGCTTCATTGACACTGTGTGCGGCTAAGTCATGAGATGTTTGAGCCGTCTTACCCAAATAGATTTCCTGTAATGGCGGCACAGTGTGCTCACGTCCCCAGAAAATGACAGCAGCTTGAAAACAATGAAACCGCCACACAACGTTGTTTTACCACAAGCTAGGGGTGTGGCCACGACTTTGAACCAGAGACTTATTTATTTAAAATATCCAGAAGTGAGTGCTCTTTAAGGCTGTTTTTTTTTNTTA
>GQW9QTB01BNCOC
GAAATTGAAAATAAAGTGAGCATATATGCTATGAACTGTACGAAGAAATCGTTTGTAATTTCAACCCTATTCTCAGGTATGAACACAGGGATAGGGATCTTTGAATCCAAGTCCCTTTCTCTGGTCCTATAGTCAAATTTAAAATGATATTCAAGAAACTTCAAACCACTCTTGAAGTTCAAACCGTGTTGATTGATATAATAATAATAATAATAATAACATTTATTTGCCCACCAGCTACAAAAATAGATTATAGTGGAGCACTAC
>GQW9QTB01D12JO
ATTCTTGATTTATAAAGAATGATGCATATGGCGCGCCACTCTATACTTTTGACAGGCGTTTATATCATGAATTTAAGAAAGCAAACAATTTCAGGAACATGTAAAAATTCCAGGTTTCTAAACCAGACGTTGATGCATCATCCGTTACTTCATCTGATTCTCGTGAACTTGATAGAGATTGTGACCTGGGGACACCTTGCTTCCTTGACCTCTCTCTAGTTTCTTCCAGGGCTCTCCATTCTCGCTTCTGCTCATCATTTATTTTTTTTTNTTTTTTATATATGCACAACTAACTAATAGAATACAAATAAAAAGCTTGCTTACAAGCATGTTTAAGAAAGAAATCACACAACAATAAAAAACAAAACAGTTATAATTTT
>GQW9QTB01A99Z9
GAACCTGTAGTTGGTGAGGACGCTCTTATTCACCACGACGATGAGGAACGAACTTATGCCGTAGAACCCGGCGGCGAACAGCTTCACGACCACCGGTCGGGGTTTGTCCGCCATCGACGACTTCTCATTCCGCTACGAGCGTCGTCGGCTCTGCCCCTGCCATCACTGCGCCGCTACGGGGA
>GQW9QTB01C4H0F
TTTGCGTTAAAAGTGCAGTGAGCATTCGTACCTATACCAAATTCTGGAATCACTGAATTCAAATTTCTGATTATTAGGAAAACAAATGTTACATCACTCCATGCTGATGCCCTTTATATTCTCTGATCCACCTGTGCTCCTGTTGCAGATGCAGCGTCATTTGTGTTGTCCCTGCTGGAGCCGGACCCGACCAAGAGACCCAGCGTCAGAGCTGCGATGGAGGAAAGATGGATCAACGAGGGATATG
>GQW9QTB01DB3R9
ACCAGGCAAGTAATCATAATGGCGGTGGCCAGCGCTCTTGTTTTGTCACACATCCTCTTCAGCTGCTTCAAGGGCCCATCAGAAACATGGTGNTGCCCAGAGCACATAGGTTTCCAAACGTGTAAAAGATGATGAAGAGCGTGAGCCCGATCCTGGGGAGGAAGAGGAAACAAACTCCCTCTAAAATGGTGCGGTCGTCTCTGCGCGCCTCTTCGCCGCTGAGGACCGATTTCAGTTTGTCCATAGCTGAAGGTTCGTAAACGTCGACGAAAGGGTCGTGGGTGAAAACGTTTCTGTTTGCTGCAGCGACCGAGGAAATGTTCTCAAAAACCGTGCGGGTGAACAACAACAACGT
>GQW9QTB01AV3BC
TAGTACAGTCAAATGGTTGATGGTGCTCCCTTGAAGATGTGACACGTTTTGTTAATCCTCGAAACTTGTTGTTGATNATTGCAACAATTCACATTAAGTTGCCTCTGTGTGTAATAAATTATCCTCAGATATACTGAGTTCGTTAGACAATGTTTC
>GQW9QTB01AEVKM
TTTCCTGCGAAAGCGTATTCCTTAAGAAGCTCAAATGAGCTTCAATGAAAAAAAGAGTAACTAGGTTTTCGCCAATGTGACCTGAAAGCCCATTCTAAAGAAGCTCCTGGGAAAGGCATTCTAGAGAAACTCAAATGAGCTTCTATAAAAAAAAAATGAGAAACTAAGTGTTCGTGGAAACGACCTGAAAGTCCCATTCTAAAGAAGCTCCTGTGAAAGCGTATTCAAAAGAAGCTCAAATAAGCTATAAAAAAAGACAGAGAAACTAGGTATTCCCAAGTTGCTCTCCAATTTTTTGGTCAAACTTCAAAAAGGGCACTAGAACTTTTAACTTCCGTTCGAATGAGCCCTCTTGCGATATTCTAGGACTACTGGATCAATACGATCACCCCTAGGGAA…
>GQW9QTB01CYL9K
TGTATGCCCGGCTCAACAGGAGACTAACATGCTGAAACTTAACCGGCTGGAAACAGGAACAGACTGGAACGAACTGAAAAGACAAAGGGAAGGAATGAGACACCCGTGAGACACATCAGGAACTGGTGTGGACAATCACCGGGACAAGAGACAAGAGAAAAGTAGAAGACACC
>GQW9QTB01CWP16
CAGTCCAGTTAAACAGTCCCACCGCACATGATCCTTGGACTCCAGCAAGTGTCCCCGTGGAGAACACAGACGTCATCTGCCCGTCTCGCCATGGTTGTCGAACAGACACCAGGCTACTGAAAGGGAGAGGGAGCTGGAGAAACTGGTCTTCATGCTTCTCAACCACACATCGCACACCGACCTCAAATCCCCTGTGAGTCAATGCCCACTCTGTAGAAAAGTCTCTATCAGAAGTCCTGTTTTCAGGTGATGCGCAGGCAAATTTCTGCAACATCCTCTCTGTCCCCTTGACAACATCACCCATCGACCGCAGACATCGCCCCACACCGCCCTTCGGCTTCACAGCAATCGGCAGCTAT
>GQW9QTB01ADYG9
AGTCATTCAGTAAGAAATACTGTGGAGAGACTACAAGAGACTTTTTAAGTAATGAAAGTAATGAAAGTAAAAGCAGAACAGACAGCTGGAAATGAACTGCATAACATGACTGTCAGCAGTTTCTCCACGTCATGGCTTCACACCATAGTCCTGGTCAGAGCTCACTCATGTGACCTGCTCCTGCTTCAAGTTAAATACACCAATAAGAGAA
>GQW9QTB01BWZ97
AAAAGAGATGACCGAAGCATTACAGAGAGGGTAAAAACAGTATGTTGGTGGAATTCTGATCACGTCAATTTAATCGCCTGTTATTTCTTGTAGCCAACTATTGAAAATAAGGATTCAAGAATACAATTTACAATGTTCTAGCTCTAGACCGGTGTAGCACATGCGTGACTGTATTAATTTATGAAACCAAAATAGGTAACTGTGAATTATGTATTTCTTTGTTGCATTTCTTTTTTTTAAAAGTTACGGGGGAGGAAGGTT
>GQW9QTB01BTJXL
GACATGAAGACAGAAGAAGCCATGCGACTAGGAGGTGGGGCTTAAAGTGGGTCAGCGTAGAGAGGGTCATCAAATGCCTCCAACCTCTAGGCACCGAAACAAGATCTAACAGTGGACATTAGATAGATCCTGCCTCTTTAAGCTGCTAGCCCTCCTAATAGATTCTTAAGCACTGGCTTTAGTGCATGTTAAACCAGGATTACCCAATCAATTATGGTCAGT
>GQW9QTB01B2CFD
AGTGTGCAGTTAGGAATCAAGGAGAATAATGATTTCAGCAGCACAGCTGACAACGCCGTTTGTTATATTAATAAGGGCATTAGTTCTGCTGTTTAGGATCATAGCTGTGCACTGGGTAACTTTCTCAACAGGGTTCCATTAAAACATAATCCCTGTCTATATTTGCAAAGATGCAAACTGAATATTCAATTAGCTCAACAGCTCTGTCTGAGATGAAGGAACACCAGAACACATTCAGTTTGTTTTGTCCTTTCAGGACTATCACTGCTCCTGCATCTGTTCCTATGGTCTTGACATCTTCTGGCTCTCTTCAGTCTGTCCCCCTCACCACTGTTCTGGCCAACGGGGACTCCTGTCACTCCCCCCCTCGCGGGTTATTCTCTACTCCATGCCCTCCAA…
>GQW9QTB01BSGXO
TTTATTTTAACTTTACAATTACAAGAAGCCATGTCTTGTTTGCAACGACTTTTTATGTAAAAATACACGCCATTACACAAAAAGACGGCAACAGTATACAGACTACGATTAAAATTTACTCCTAGCTCTAATTTTCAACTCTCGATCGTTTATGGAGACTGTTCCATCATTCACACAGGAAACGAATTTTGCTAGCACATTAGACGCCTCAATGGCAAAATCCAGATCTCTAACTTCAGTTGGGGATAAAGGCACAAAAGCAAATACTTCTCTATCGTTCTCCCCAGATAAACCAACCAGACAGG
>GQW9QTB01DLHDW
CTCAGGTTCCACAGGTGGATGCTGTCGTCAGTTAAGGCACTCACCAGCGCCCCCTGTAGGGAAGAAGAAGTCGGACACAGGCTTTTTACGAGCACGTTACATTTTTTGATTTTCTATTTTTCTTTGCTCATTCTCTGTTGTTTTATTTTTCATTTCATCAACCTGTCAGGAGCTTTTTCTTCCCTTTAAAGCACTTTCTATAATTAATAAGAATACTGGTATGAAAATGAAATATAGAATTATGGTCATTGTATTCTCATGGCTTAGTATTTCTAGTTTGTAGAGTGTAATAAGCATGTGATTATGAAGCTATCACAGAGGCATTTTGGTCACAAAACCAGCATCATGGTTTAATTAGCATGTTCGCCAGAAGCACAATTCACACAACTTGTAGTGATA…
>GQW9QTB01A1QHB
AAAGCACCCATCCCTTTGAAAACAACCACCCCCGTCCACCAACGTAGCACCAGCGAGGACCAGGACACAGCCAAAACAGGGAAAAAGAGANAACAGAGCAGAGGGTCGTTTGGTC
>GQW9QTB01B5BLH
AGAATGCTTTTAGCATTAGTAGCTAAACATTAGCATTAGCTAATTAGCTCATGTTAACTAGAAATATACAGTTGTTAAAATATGCCATTGTTTTTATTTCAGTAAAAAACATGCAGACGTTGGCTAGAAATGAAAAGTACTGATAAGCTAGCGATAATTGCAGGGGGACGGTCTGACACTATTGCCACTGTACACAACATACAGTATGTGCTGTGTTGAAATACAGAGGCTACGTGTAGCCTGACATAGCAACAGTAACTAAAAGGGGGACGGTGGC
>GQW9QTB01C9DCA
GTTGGCCGTCTCGGAGTCCTCCACCCAGATGTCATCAACCGCTTCGAGCTGACTATGCCCTGCTCTGCCCTGGAGATGGATATCGAGCCCTTTGTGATTTCACCTTCTTTAACCTAACCCTACTCAGAAGCG
>GQW9QTB01ASWV9
GTCACTTAGTCACCAATCGTCACTTTACAGGCGGTAGCCAAAGTTGGGGCAAATTACACAAACAGACAATGTTTCAGCATTTCTAGTATAGACATTCACACGNACAGAAAAAGGAGAGGAACTCCGTACCAGAGTAGCAAGACTGCTGCCATAATATCGTATACTCTCCATATAAGTAGGCTTTTTCTCT
>GQW9QTB01DTM6B
TCTGAGCAAGGGGAGGCACAGAAGTCATTATGGGAACTTGAGGAGCACAGTCGGATTGGCCCAGGGAGTAGGGAGCTCCGAGCTGTGGAGCATGGCTAGGTAACGTTGGGGGCACGTGGGCCTGCATCAAAGGCTGGGGAGGTAGCAAAGGTGGGCCCTGCACAGGTC
>GQW9QTB01AMTTV
TTGTAGGGCCTGAAGCGAGCATTGAACACATCCGAGATGCCACGTGCAGACCTGCCTACTCCTGAAGGCTTTGGTTGGCCACACCCTTGAAAAACCTTGGCAGACACTTGCATGCTGTTGTCCTGCATGGTCATAATAGCGTCGGAGATCTTGATGTCAATTGGCTCTATGACTGCTTCGATGTTGAAGGGTCCGTCCAGTCTGTCTGCCACCTGCAACATGGCATCGATGAAGAGGTTCCATTCAGGATCGAGGTCTGCCTGGTTTGCAAGACAGCCCCTCATGACGTTGTGACAGTAGTTGTGACAGGGTTTCAGCCCAGGCATGCTGCGGCAGTACGGACAGTACAGCATCTTGGTCAAGGCTCTGACGCACGCTGGAGCTACGTTCACCTTGGCG…
>GQW9QTB01D30OC
TACAAAACCTTTCGAGAATCACATTTACATATTTATTATTTCTATGTTTCTATTTGTTTAACTTTTGTTTTAACTTTCCCTTGAAACTCAGTTTAAGTATTGCTGAAGTTATAGACTGATAACTGGAGTTAGAATTTATGTAGCATTTATTTTTGTGCAGTATATTTGCAAGTACTCGTGTTAAATTGTGTTAAATCTTTTTTTCTGTTTTTG
>GQW9QTB01EXT97
AGATCCACAACTTTTTGACGTGAATAGACCTCTTCGCCCTCATAGGTTCTAGTAGCTTTAAGTGTTATATCCTAAACGGAGATTAAGTTTGTATTAACTTTGACTCTAAAAATAAAGTTGATGATGTTTTTCACC
>GQW9QTB01B8FZD
TTCTAGCTAAGGTAAATCCTTCTAGAGATGGCCCGTAAAACACTTCTGAGTGATGATCATATGTAAATGCAGTCTATGTAAAAAAACCACACAATTCAGTCTTGTCAAATGTATTATGGAAACAGCTGGCTGA
>GQW9QTB01BJA1H
GTCTGAATCCCTGAGAACTGACGGGTCTCAGCTGCTGGCGGGAAAAGGACAGAAAAACAGTCAACTGTTCTGATAATGGTAATAAGAAACCAATCGTCTCATTGATTGACGCATCATAGCTGTTGTTGACGTGATGTTCACTCCACTTTTTTNTTTTAACAAAAAGAATAAAAATAACAAAAATAAAAATAAAAACGAAGGGAAATACTAGTACTTTAAGTTTTGTTCAGTTAGTTTCTTTTTAGAAATT
>GQW9QTB01DZ71J
CCAATCACGAGTCAGGCTCAGCCGTCAACCACCGTGTTTCATGCCATTTTTATAGCGTCAAATAACAACATGTACACTTGAACGGTCCTACAGGTGATAAGAATACCTAAAATCTATGGAAAAACTGTATTTATGGTGTACTATGACTTTTTAGTTTTGGCCCATGTCCCATCTGCTAACATGGAGGAGTTGGTGGTTTATGACCTGTACTGCAGCCTGCCACCAGGGGGCGGTCCAGATGATTTGGCTTCACTTTTGGGCAGCTGACATGTCGACCATCTTTAATCACAATGTGTGGAATGCGATCTGATGCAACAGTTCAGACATGAAATAAAAATATTTTAT
>GQW9QTB01BH1C4
CTCTCTCTCTCTCTCTCTCTCTCTCTCTCTCTCTCTCTCTCTCTCTCTCTCTNTCTCTCTCTCTCTCTCTCTCTCTCTCTCTCTCTCTCTCTCTCTCTCTCTCTCTCTCTCTCTCTCTCTCTCTCTCTCTCTCTCTCTCTCTCTCTCTCTCTCTCTCTCTCTCTCTCTCTCTCTCTCTCTCTCTCTCTCTCTCTCTCTCTCTCTCTCTCTCTCTCTCTCTCTCTCTCTCTCTCTCTCTCTCTCTCTCTCTCTCTCTCTCTCTCTCTCTCTCTCTCTCTCTCTCTCTCTCTCTCTCTCTCTCTCTCTCTCTCTCTCTCTCTCTCTCTCTCTCTCTCTCTCTCTCTCTCTCTCTCTCTCTCTCTCTCTCTC
>GQW9QTB01BGUML
AAGTAGCTTATTAAATATCCCCCGAGGACCCATATCCCAGCGCTGAAACAAAGCAACTGGCAATTTGAGTTTGAAATGAAAGTTTGATTTCTCGCACGACGCAAATGATGTGGAGAAAGTCGCCCTCAGCCATCACCATCCCTCTGTCACCTCACAGTCTAATTTCACCTGATTTGNGTTTTGCAAAGTAGCTTATTAAATAT
>GQW9QTB01AY9W4
TTTGTGATATTCAGTGTTGGCCTTTAGGTCGTCGATGTCAATAGTGGGCAGGCCAGAGATGAGTCAATGGTACTGTTGTTTGATGCACTGTAACTGCACCAACGGCCAGAGCGATCGTCAAACCACCTCCAGTTATTCCCATTGGGCTGGAGATACTTGTTCATTTGTCCTCTGCGCTTTGAAGAGACGGCCATCTTCTCATAGAAGCCAATGATCAACAACACTGGTGTGATCCACTTTGGTGTCTGGATGTCCTTCTGTTCCTTAGCAGCCTGCAGGCAGGGCTGCACAACCTCAAGCAGCTTAATCAGCAAATCTAGAATCCCACTATTCTCCACTACTCTGGCACCCAACAGCTTCAGTTCCTCAAAGAGCAATGTGAGCAGGAGAATTCGTGTT…
>GQW9QTB01DXDQZ
ATAATTAACACCAAACAGGGGATTCATGTCCCAGTGTTGTCTTCCTCTTCCTTGTCTCAGCCACTGTGACCAAGACCAAATGCCAGTTGGAGGCAGCACCTGGGCCCGGAAAGGTCGGTTCCTACAAGCCCCAGCGTGATGAGCAGGGCCAGTACCTGCCCAAACAGTGCTGGTTCCCCACCGGCTTCTGCTGGTGTGTTGACAAGAACGGCCGAGTCATCGAGGGCACCAGCGTCCGTGGACACCCCAACTGTCAGAGAGGTGAACGACGCAGATTAAAGGCCTTCATGATCCATCGCTGCATCCGCTGCTCTTCATGTGAGACTGAAGAACGCACCTCAATTGCCTGTTTCTTTCTGTTCAGGTGCTCCCCGCATAGATGGTCCACCCAATGCGGAT…
>GQW9QTB01CYAWV
GTTAACACGTTTTATTAAGAATTATTCTAATCATAGTAAGCACAGTTGAAGTACATTTACGCTCTTTGTTGGTCAATGTCATATTTATCTTACAAAAGGCCATAGTAAAGAACATGGCAGTGGTTCCTGTGTGTTTGTTGAACAGAATGTGCATACACCAAAT
>GQW9QTB01ERFSX
ATGGACCGGTTGATATCAGCGTCCTGGCCCAGCGGTCTGATCGGAAAATAATCAAGACTGAAGACGAACTGAAGGCAGAAGAATTTCCACTGTTCATGTTGACAGATCGGTTGTTGCTGTGTGTGGGCTGCTCAACAGTCCTGTGTCAGCCCACTGGAGGCAAAGCACGTCTCACAGAGGGGTGCTCATTCAGGAGGAAGCAGCACTAGCTGTTCTCCCCTGGAGCTGAAGGGGAGAGGAGGGGATGGA
>GQW9QTB01DLA60
GGTTAGGGTTAGTTAGTATTCGTTCGTAGGTTCTGGAACGTGCTATAATCTAAAAAGTATGGGTAGATATTCTTAATGACAACGATTGTATGAATAAATTCATGTAGTCAGATGAAAGTCTTTCTGGCGGG
>GQW9QTB01DR2ME
CTAGTTTGGTCACAACATTGATGAAAGTTTTGGAAATGAGGAAATATGAAATTATATTTGACTTGTTTATTGTTTAAGATCCATATGAGCTCACATCAGTGCAATAAATTTAATATCATGTCGTGTGTGTTGGCTGTTGCCGAGCTTCTGTTCTGGACATGTTTTTCAGGAAAAGCGCACGTTTGGCTTTTTTTCTTTAAACTGCAGGCA
>GQW9QTB01CLNR7
ACATCTGCCTCATCATACCAGATATCTTGACATGGTAGCTGGTTATTCGAGCTTCTGCAGAAACAGCTGCTTTCTTCAGAGGCATCGCAGCGATAAAGGCGAGGCCGGAGACAAGTTGAATTAAACCTTCTCCCAGAGCAGTGATGGCAGCAGCCTTGGCCAGAGGCACCAGGCTCCTGTGCTTAACATTCTGCATGATGTGCTTATTTGGCTCTGGAATCTCAAACGAACTGAAGGAGAAACTGAGGATCCTGAAGGAGCAAACTCTGGAGAGAGAAGCAATTAATAGAATCTGGAAAGGCGAGTTGTTTAATCCCTTTTATTGAATTGACTTGTAAAGTTGTGAGAAGAACAATACTGCAACCACAACATTTAAACCCTGTCATACATTTATACCTA…
>GQW9QTB01AZSD6
GTTTCAAGCTACAGTGTGGTAATTTTTCTAGGGAGCCTCGCTTGAATTCCGATCACGTGAGAGGCAGCCTGAGCTAGCTGATTTCGACGGCTCTACTTTTGGGGGCGAATATGCCCCCTTAAATTATGTACGCATCGAATGCAAGAGCAGATGTTTATCGGCACATACTACATGTATGGTCGTTTGCTCGTATGTTTTGTATTGTTATCACACAACGAGCGAGTTGGACTGAGTAAATCACGTGGGAGACTTGGCCGGACACGGCGGTGTCAATTTATCCTGCAATGCATATGTCAGACGTTAAGATTCTCTGTACTGTAGATTTGTCAGTTCTGCACTCAATGAGGAAATGCAATAAATTCAAGCAAGGCCAATCAAGAACCATTCTTCACAGACATC…
>GQW9QTB01EBZAF
ACGGAAGACGCCATCAATGTAGCGAGCCTTTTCCGTTGGAAGAAGGCACAGTGTGGCTTCTGGCAGCCAGTGGCTGGTTCTCCCAATAACAAGCTATCTCCCTTCCTGTTTTTGTTGATTTCCTATGTGGCGAAACTTGCAGATGGTCCGAAAGCAGCGTCCTTCCTGCCAGAGGTTGCAGACGGCCTCGCTGCCCATGGCTGCCTCGCAGTGTCTGAACAGGCAGCTGTCTCCTTTAGAGCAGGTAGAATAGTAGAAGAAGTAGCAGTCGTCTCCATGGTTGGTCATGGTGATGCTTGTGTGCGTCTCGCGTGGCGGAGGTGATGAGGTT
>GQW9QTB01DW40K
CCTTTTGACTTCACTCTCATCATCAAAATTGAACTCTAGTTTGATTGGGCCTGCCTTGATTGGGGCAACGTCCGGCTGGGATTCAGCAGCTGGAGATGGGGCGGTGTACGTGGACATGGGGATGACTGCAGCCATGGGTTTCACATCAGGCTGAACAGGCAACGTTTGAGCCACTTCAGGAACATCATCAGCAACATCTGCAGGTTTATCTTCTTTTATCTGAGGCTCATCGACAGGTGGATTAGTGTCCGGCAGTTTTTTTCCAGGGACTGGGGAATTCGGGATTTTAGAGCCACCGCTTTGGAAAGGATTCATTGCATCGTGGTTGTCAAAATCAAAGTTATATGTACCTTTCCTGGCAGTGGAGCATCGTCCGGAAAGCTACCTGATGCTTTGTCT…
>GQW9QTB01EADMY
TTGCCTTTCGTTTGTTTCATTTCAGGACTGTCTTATGAAGAAATGTTGCGGTGACACCATGTGACGTGTGAAACCTTTTGTGTCTGTGTATAAAAACACTAAGTGGCTGTCAACTGTCAAACTTTTTTTAATTAAGATTTC
>GQW9QTB01DC3S7
ACAGGCTGAGGTAGACACTGATAAGATGGGGGACAAGACGCGAGAAGGGAAAGGGCCCATTGTGGAAGACACAAAGGTGAAAGTGCTTCACGACACTGAAGCGTCACTCGGGCCCGATGACAAAGCTGACTACCCTGCTGCCGGTGCGAACTCGATCTACTCTGCCATCCTGAGCAGAAACGAGGCCGTCAAGGATGCCAAGCACCTCAAGCATTTCTGGAGCTGCGGGACAATACGTGAAGAAGAAGGTGGTGTTCGAGGACCCCCTGTTCCCTGCGGACGACTCCTCGCTCTTCTACAGATGTGCGGACAGAATCAACATCTGCAG
>GQW9QTB01EXMWU
CAACCTGTGACACTTAAACCTAACTATACTATTTAACTATTATAAAATATACTTTATTGATTTAATGGATAGTACCTAATGTAAATATAATTCACCCAATGTAACATAGATAAAGAGAATTACTATAATTCTGCTGCTCTGTATATATCAA
>GQW9QTB01EHTS1
ACATGTGCCTCTATTGTAACATTGAGGTTGACCCAATAAAAAGGGCAATATTTTGTAATAACAGCATCAATTTATGTTACATTTCAGCAAGTCTGTTTTTTTTTAGCATAATTTACTATCTGACGGTGTCGTGTGTTATTAGTTAGTGGTGACATCTTTGTTTCTGGCATATTTTTGT
>GQW9QTB01B5AL8
CTGCAGGTGAAAACAAATTGAAAGTGTAATGAGAGGTTGGTATGTGAAGTTGCCGCACTTGTCTTTGAAAATTTGAATCGGTCTAGCTTTCTTTCAACTGTTTGGACTCATAGGAAGTTTAAAGGAGGGTCTGTGTGAAGAGTACATATCTGAATAGAGAGAGAGAGAAGATAACTGAAGGAATTAACCATATGAATGTTTTATAATGTTTGATGAAGTGTATCATGATTTCAGCTGCACATTGTGGACAAAGCCTTATCTGAATCATTTGCTCTCTGAATGACTTACTCACATTATCGGCATCGTGGCTATTTGTTTTCTTCTGTCGTGGCAGTTATTTTTCTTCTTCTTCCC
>GQW9QTB01C0JM1
TTTTCTAACTGAGCCGTGCTCTGTCTTTTGATTTTCCTTTGTCTCCACTGTCTTTGTGCACAAGAAAAATAAACAAAGGTGATACTTGTCGTGGAATTTTCGTCTATCCTACCGTCAGAAACTCTTGCTTCTCAGGCACCAAGCAAGGTCATCATATCTATGGCAAGCCGAAACAATCAGAGAGCAGCTGAAGTCTCTCACGAGGTGTCATAGTCGCGGGGAGATGATGACGTTACTCAAAGCTAAATACACTACAGAGACTGGAGATAGGCAGCCTGTCATGGGACGCCATATGCTGTGAACCTGTTGATCTGTGTAGCGAACCGGAAGTCTCCTCAATATTGAGCTCTTATAATAAATACTTCTGC
>GQW9QTB01A11MS
TGGCTTTGTGCGTTGACACAAAGAGACAAGTCAATAATTCATCACTTGTCACGTCCGAGAGGGCACGGAGAGACAACTTCTAAATTAAACTTAAAGAGGATCCACAAGCTCACGTCCAATGGTGGCTTCAGTGGAGTGTTTAGCCCATTTTTAAATTAGATTTTTGTTTTACGCAAGTCCGTGTTTGACAAACTTAAAAATGGTCAAAGCCAGAGACAATATATGGCTTAATATTTGGGCCCCGCTCTCCCAAAGCACTGCAGTAGCAAGCGCGAAGCACACACACACACCTACACACACACACAGACACACACACACCTACACACACACACACACAGACACCA
>GQW9QTB01DDPQX
ATAAGAAGCGGAGGAAGGAGTGAGAGCGTGTGGCCGCCAAGTCCGCTCAGGACGGCCGATGGCCTGTCGGAGGATGGGGAGGTAGTCTGCACCCTCTCAACCGTTTTTAATATACTCAGCCATGGGTGTGACCTCGTCCTTCAGGGCCTGGATGTCCTCGGGGCTGAAGGACTGTGCCTGGCCGTAGGC
>GQW9QTB01DT2ZH
GCAAGGCTGCATGTTATTGCTTTTTACTTACATTTTTTAATGGATCCAAACAAGAATCTGATGATCCTTTGCCACACAGTTGTCTTGTGTGCAAGAGAATTAAACAGTCTTCCAATGTGTCCCACTTCAAGATATATTACACATGTACATATATTCAGCAATTCAAAGGCTGTTGGTTTTGATTTACAGAGATGTATCAGGTATGATTGTTGTTATCTCAGCAGCAGCTGTGAGCCTCCTTCTGGCAGCAGTGTTGATCTTTTAATAAGTGTCCACCACCAGCAATACTCTGAATTAAAAAGGGGCATTTGTCGAATTAAACCCTTTT
>GQW9QTB01BQX2B
TTTTGTCGCGTTCCCTGAGAGTTTGTACTGTGGGCCTTATTGCCAGAAGGTCTTTATATTAGAGTATAAATGTATAGATTTTCCCTACCTATGTATTTTCGCACAGTATCTGTGCGTT
>GQW9QTB01C6Q7O
ACTCCTCCTAACATGAGAAAGGAAGCAAAGCCTTATANGTTTTTTTGGGCCGTTGATTATGCAATTTGCTATCCTCGTCAAATACGCACAGGAGGAATTTCTCATCTTCATAAGAACTCTTGGTACGAACAGATGTAATGGAAATTTAGGATAAGAATACTAAATGTTCTTGCATGAGGCCCCATGTCTGGGACAAATTAATCAACCGTTACTACTCATTAATATCTCCTATTCTGTGACTCTTCTGTGCCAATGCTGCATCTCTGGAAGCCATTCTTGATTGTAAGTGAAGGTGGAGGCTCGTGGGGAATGAGTGTAGTGTATGTAAGTGAATCTCAAGCCATTACCGGCCGACTCAGATATGAATTTGTAAATGAGACTGTAACTACTCCTCAT
>GQW9QTB01DU745
AACAGTGGATCCACAGCTCCACTTCAAGGGCATGGAGGTCTGAAAACAATCACATGACAAGAACACATGTACAACTAAAGGGACTCGTGTATCGGAGGGTGGAGTCGGGAACAAGGCCAGAGTGAAAACTGAGTAACAGGCAAAAGTTGTATCGAAATCCGAAAAGGCAGATTTTGTTGCTTTGTTGTCTTATTTTTGGAGGGAGAGCATGTGTTACTTGACTCTAATGTTACAATTTAATACACAGTGCTACACCTTCAAAAGTTTTTTACACACGCACACAAAAGACCGCACACCATAACTATAATGTAAATAATCTGGTCAGTGTTAGCAGCAAAAATGTTGTTTAGGTATTAAAGTA
>GQW9QTB01BPEDG
AGGGACGTTGAAAGGAAACAAACGGCGGCGTCACAGCGGCACCGCTTTTCTGAAAATCTTCATCACCACAGTATTTAACATTATTATTTNTGTCGGTATCTTTTACACAACTTACTCTGAATATGGAAGAAGTTGATAAGGATCCAGAGGAGGGGGCTGAAGCCTATGTGTTGTCCGAAAACCAGGAAGCGAAGAACGGGTAACTCGGCTAGCGCCAGCTAGCTAGCTAGCTTAACGTCACTGTAGCTAAATATTGAAAAAATATAAGTTGTTAATAGTTTTATTTCTTGAAGATGTAATATATTATCTCATGTTACCGGCTGAATGAGTTAGAC
>GQW9QTB01DO5ME
AGATACACATGGCATGGTGGGAAAAGACAACAAACAGCACAAACTAATATAAGACCCATTTCAGACAAAGAGGGGATTTTTGTTTCTCTTTTTTGATAAGAAATAATCACTAATACAATGATACAAATTGGCAGTAAGAAAAGCAGAAACTAATTTGTTGAGGTTTATTTTTATATCTTCTGCATCTTCTCCTGTTTACATCCTCTAAGACTGACACTTACTGGTTTTTTGTTTTAGAAGCAGATATCAACATGTATAACATTCCTCAAAGGGTGTAAATTTTGTCAGTAGATTATTTATTGTCATTAACAAAAAGGGATTAAGAAAGCGAGAAAGAAGCGCTCTTTACTGAAAACCACACTTAAATTCAAATGTCACAGGCTTTTCACGGACGCATAA…
>GQW9QTB01CBWLV
AGGGGCCACGTACGACAATACTTCACCGAGGAAACTTGCAAACACTCTCATGAGATCATCGAACTTGTGTATTGTATTATACATGAAAAGTACTTTGTTCACTCAGTGTCTCTTAGAAAATGTCACTGTGCGTAAAACAAAGACCCACCGGTTGTGCCGTGCAGCAGTATATGGGTACACATACAGGCGCAGATAAAGGAACTTCCGCAGCGCAAAACCTAAATGTACACCACAAACTGCAGTTCTCTAAACTCGTTGCTCTATGAAAGGAGACATTATGCTTTTTCAGTTCGTACCTTTCCTCTAGTGTGTCATATAGTTTGTTTTTTTGTAATATAAAAGATCTACAAAGTTAGTTATTAAGGCTAGTAAGG
>GQW9QTB01B2X2C
ACTCTTAGGGGACACTTGGCCCAACGTTGACATTCAGAAGTCGTTTGGTCTATTTCGGGGGGCGGCGCTGCACGTATAAGGAACAGTCACAACTCTGCTGTATTCATAATGATAATAATAATAATAATCATAAGGCCCCAGAGCTAATCGAGGACACGGTGAAAGCGGGGTGAGCGTGTTTGTGTTGCAAAGGAGGAAGGAGGAAGGAAGAGAAAAAAAGCCAGTCTTCCAGTGTTGAACTAAAAGCGGAAGACTGAATCCAGACAAAACAGAGACGCCGCTAAAAGCACGAGAGGGGGAGGAAGGCCACGGCTCATTGTGCGTCCCAATGCACAAACTCAATGGGATCCGACGAAAAGCTAAAAATAAAGAGTTTCGAATATCCCGAGCAGCGTGTTC…
>GQW9QTB01D4YJS
AGAATGTAGGCTCGTATTAATTCGTCATCAGTATCTGCCAAACAACTGACCAGTCAGAATTACGTACGAAATGCCTCGGGGCTTCTTTGGACAGCTCTGTGGATCTTATTCTTCATACCTGCTTCACTAAAGACCACCTGTCGGATCAGACGGAGCCACGGAGCACTCGCCCTTCGTAACCGATTAACTGATTTACGAATTTAAAAAACTTTCTTTATCTAGTTAGCATCAGACCCTCCTTCCTCCTTCTTTTCATTGATAACATTAATCATCAGAAGGAGTGATAAACTGACCTCAGTTGTCAAGACGTTCAGAAATCTTTGTAAATTAAAGATGTGTAGTTGGTTCATATCCCTGAATTCATGTGCCAACAAAGCAGCAGAGATTTAGTGTTTCAAA…
>GQW9QTB01CGGXI
TTTACAGATACGGCACACTGGCAGAAAACTATCAACGAGCGACTGCTTTGAAGTTTGGGACAAAATGTACCTTTACGCTGCTGGAAACACTTTCGTCTGTCAAAGAAGAATTTAGCGGGCTGCCTGATAATATCTCCACAACAAAATAAGATTCCTAACAGCCCTCTCTCATGCGGAGGGCGCTTCAGAAGAGCGAATCACAACACATACCAATGCATACAGCTTTCAGAGCAGCAGACTGGTTTCACACACACACACACACACACACACACACACAGCTTTAATCCTACCTCTGGTGTTGGTAGCCATGTCTGCCCACCTTCTAGAAAGGCA
>GQW9QTB01A89G6
ATGTGTGATGCTTTTGCATGGAAAAAACACATTAGCATCTGGGTGAACCCTGTACATGTTCATCTTNTTTAATGATGCATAGGTTTTATTAAGAGTAGGACAAATAATTTGTGTTGTAATGTAATTATGTCACATTACATTTTACACAAACGAAATCAAAATCAGTTGCCAAAAAAGCTGAAATGAGCTATATCCTGAATTATGATGTATATTATAAGCACATCTCTTTAATGTTACATGGAAGG
>GQW9QTB01EVGZO
AGGGACTTAATGCCCATCAACGCATCTTAATCAGGGCACTTTGTGATGCTCTTTTGACTTTTAAGTCGCAACCTTTGACAGAAACGAGACACTGTTTGACAACATACGTGCCAGTGGGC
>GQW9QTB01BBDPR
AGAATACTTTGTATTTTATCTCTTTTGATTTCCCCCCACTCATTTCTTGTTTCGTATTTGTATCTAGTTTATTATTAATTTAATTTCTTCCTTGGGTAGGCGCACG
>GQW9QTB01CNIIB
TTTTGAGAAGCAAAACAAAGCTTTTTTTTCTTTTTCGAGAAAGCATATATCAGTGAAACATGATCTGCCCTTGATAATTCTCAAAAGTTAATGTCTGCATAAATTTATAAAAATAGATTTTCAAACAATATTTGGGTAGTGCAAATTCTTTTTTTTAATTTTTTTTTTTTAGTATTCAAGCTGGTTGATTACTTTCACAAACAGTTTGTGTAGAAAAAGACTGACTCCTATCCTATTCACAGTATTACACTATTTGACCAAAGCCGTCACATTGGAGAGACGAAAAAAATTGTTTTTTGTTTTTCTTAGTTTTTTAACCTTTTTTAAGTAACTGTACTATTTGTCTCCTATATGTGCTACTTGGTTTACACCGATGTGTTGTAATTTGTCTGTACTTGT…
>GQW9QTB01BJ43H
ACATTGTGTTGAGCTTCACACAGCTGTTGCAGCCTCCAGCCTACGTTGGTTGGATTTGTACTCAGAAATGACCTTGTAAAAAATTAATTTCAGACACAACAAATGTAGGTGCATTGCACCCTCTTCAGTTGATACATAAAATTCAGTTTCCTTCCTTCACGACACAGAGGGGGAT
>GQW9QTB01AW4K9
ATCTTATTATTATTGGATACGTAATACATAACATAATGTTATGGATGGAAAGATGGTGACATTGCATCATATCTATGAATAACAAGTATTCAAGCAAGGATTTTACATTATTTATCTGTTGTAGATGAGAACTGATGCTGGACCTTTTTGTGTCAACAGTAATATCAGTGTTTTAAGCGATATTGGACAATTTTCTTTTATAACATGAACATTCTTTGTCAGTGACCACTCGAATGGAATTCAGCTGGAAAATCATACAGTCTAATGGATGGTGTTAG
>GQW9QTB01D0K53
CACTACCACCGGAATGGTAGATGTCGTTATTTCAGTGAAGCATATTTTGCACTGACCTGTCTATGGCATTTTACTTTAGAGACATTATTCAAAGGGTGGCAGATATCATGAAGCTGTATTGTTTCTATCCACATTGCTGAGGCCTTTGCGGCTGTGACAGGCGGTA
>GQW9QTB01DSRX0
TTATCACTTGTGTGTTTACGTTCTGGCGGCGGCTGGCCCACTTTCCGGTTCCCGACTCTGTGTGTCCACGTCCTCAGCCAAACGTTGTCCCGCCCCCGTGCGAAATATTATTATGATTATTATAGTTATAGTTACCTGACTGTGTCTGACTCGAGGCGATGTGTAACCGTGGACCGACGACTGCCGCTGGAACGTTCACTCTTTTGAATT
>GQW9QTB01DAYFE
ATACCTTCGTTTTCTAAGATTGAGTAGACTCGACAACGATTTTGTATATCAATCTGCATTTCAAGGTTGTTGAGAAGATACGGTTTCTGAAGCTCTGCATATTCCAGTGCCTTCTCCAAGGGGAAACCTCTTGAATGGAATGATATCAAACAATCGCAGGATGGCCAGTCTTCAACCGGTTGATTTAATATGACGTCCTCCGGGAAAATAATTGCCTTGATATATTCAAAGTAATTCAGTCGAAGAAGAATTTCAGTCATTGGCTTCGAAGTGCTTTTCTTCTCCATGGCACAGACGCCAACAATGACTTGTTTCACTTCGTCTATATCCATGTAATCAGAGACATCATCACAGCATTCCATACAAGGGTAACTCTTACGAACGCGTTTGAATT
>GQW9QTB01DCY0D
ATTACGCTACTTTTCACATTAGGCAGCACCAGTTTATGACCAAATGTAGAAAGTGAACCTGAAGATGTCATTCCCTTGTTAATGTCTCCCTCTTCAGGGGAAAACCTGAATGCCAATTGAATTGAGGCCGGGCTGTCTTTCCACGCCTTCTTCTTCCTTGGTAGAGAACTGCTGGATTTCCTCCTCTAGTTCTTTGATCTTCGCCTCTTTCTCAGCGACTCTCTGCCTGAGCTTGTGGATGAGGGGGTTNTGCTCCGCTGGCTCGCCGCTCACCTGCTGCCTGTGGCTGGGCTGGATCTCTCTGCTCCGATCTGTCTGCTGTTGGCTGAGTCGACTCAGCACCTCCTGCATCTGGGTCTGCTGCTTCAGCAAAGCATCCACAAACTCGTCATCATGTTT…
>GQW9QTB01AFB34
CAGACAAACAAGGTAACATGTAGCTCCGGTCTGTCACAAGGCAAGTGGTTGCAGGACACTGAATACTGAGTGATTTGTGTTTACCATCCCACCCCTACACTTCTTTCTGACAGCAAAGCAAACATTGACACCTGGTGCGTATTATGAATATTACCACTAAACTTGTATATCGTAGGATGGATACTGCTGGTTTCTGCCCACACATTTACTCAACGGCGGACAAGTTGTTGTGCTCTTTTACAAAAAAAAACATATTACACAGAAATAGGATTTAAATATAGGAGAAAAACCATTTATAGAATGGTACCATGCTGAATAGCCATGCTGGATT
>GQW9QTB01ERUI6
CAAAGCAAAAGTGCAACAATGGTGCAGACCATTCTTTATGTTTGGTTAGTTTTGTCTTTTTGTGTAATGGAAGACAATTTACAGAGTTCAGATTTTTGTTCAGGATAGTATCAAAAAAAAGGGAAACGTAGAGAAACAAATACAAACAATCAACACTAACGTATATCTCTGAGAAAATTAACTTAAAGACTGCCTT
>GQW9QTB01AMPQT
GCTTTGTATCTCGTGTCAGTCTTCATCATCATGGCCACGCGGGCGTGTTGACAGAGAGGCCTCCTGTAGCCGACTGCAGACAGAGGNTGGTCATCATCTGATGTTCATCCTCTAGGCGTGTGATGGGCTTCATCTTCCAGCACTCGTCCTCCTCATCAAAGTGAGCTCTGTTGACTATTTTGTTTTTCTCCTCTAAGGGAATGAAGTTCTCAATGATCAGATGTTTCAGTTTGAGGTCCCTGGTGAGCTCGTTCTGGGTTTGTTCCAGCTCCTGGCGCTCTTTAATGTGTTCCTCCTGGATGTCGTGGATTTCTGCCTTGACTGCCTGCAGCTTGGCAAACAGCTTTTTTAGCTTCTTGGTTTTGATGTCGACCTCCTGCTGCAAGGAACTGTAGGTCT…
>GQW9QTB01BAKA9
GTGTTTGTCCATCAGGTCTATAAAACATCGCTCTCTTTTGGCAGCTGCATCAAGCTGTGGCCATGATGTTCCTTCCATGCGGACATTATAATGTGGTTACCAGCAGAAGCCGGACCGGCCCAGAGAGGCCATGTGCCAGAGTTCACTTGGGAGTCGTTTCCTCTGGGTAATGCGTAATGCAGGTGTGGGTTAGCAGGGTCCTACGCACACAGAAAAAAACCCAACACTGATAGGATTAAAGTTAATCCACTATCCTGTTGTCTTTGTTGCGGTTCGGTCACGAGGAAACCTGCGCTGTGGTAAACCCTGAGATTTCAAAATGCTGACCACGAAAACAGAGCTTCTCTTGCGTGCGCCTCTCCCTCCTCCTCT
>GQW9QTB01BE0LE
AATTTCCTCAATTAAAAATGCCATTATTAGGTTAGGGGACACATTCAGTAGTTTCGTCTGTGTAATTTCAAGTATTTTTCTCTACCATAGTCTATTTGGACAAAGTTATAGGGATACATTTTCTGATGTCATTCACAAAATGTTGTCTTACATTTTATGTTGTTTTGTTTTGAGTCAGCCACCTTTAAAATAATGTTTAACTTTAAAACTATTACACAAAATCCAGAAAATGACAGACGGAGATGAGGAGCGCAAGAGCTAAAAGAACAAAAAAGAGGAAAAAAAGACCAGATTACACTGTGCATTTTCATAATCTTTGTTTTAAAAATTTCACATGCATGTTTCAGTGCATTTGTACTTTTACAGTATAAACTCTTTGCCATTTGTCTTAATTTCCAG…
>GQW9QTB01DV6IY
AGAGGGCACAGCAGTTACTGACAACCCTAGGTCACCTCTTCAGAAACTCTCGAATGGTCCAGTTTCTCTTCACCAACAAAGACTTGGAGTCGCTGAAAGGCCTGTACCGCATTATGACGAATGGTTTTGCCGGCTGCGTCCACTTCCCCCACACGACTTCGCCCTGTGAAGTGCGGGTGCTGATGCTGCTTTACTCATCCAAGAAGAGAATATTCATGGGTCTCATCCCCAACGACCAGAGCGGTTTCGTCAACGGCATCCGGCAAGTCATCACCAGCCACAAGCAAGTCCAGCAGCACCGAGCGCAGCTCGGCGGTGCAGTGGGTCCAGTGCAACCCGGGTCAGGT
>GQW9QTB01CHM3T
GAAGCCATTCCCAGACGTTTAAAATGCTGGAGGACGATGTTGAAAAGCAGAAACAGCGTGAAAAGATCTTCAATCTGAATATGATAGCCTCGTACGTGAGCTAGAAGAGCTTAAAGGACCGGAATTGCCGAGT
>GQW9QTB01C09R5
GGGGTTAAAATCATGTTCTTTTCACATTTAATACATCTTTCACTGTTCATACGTCATTGTCAGTCATACCAGAATGCCAATCTACTGTATGTTGTAAGTATGATGTATATTGGAAAAAAAGAACAACAACAAAGATTGTAACACCAGAAAGGTGCGGTGTTCAGTTGCCTTGATTTTTTTTTTNTTTTCAGATAAACGTGGGTTATTTTTATATTTATACTATTTAATTGTGATGT
>GQW9QTB01EUKVL
ACATCGACAGTCAAACAAACGATCTCTTGACGCCTTCAGAGTTCCGTTAGGATTTGAGTTCTTGTCGCTCTCATAATAGCTGAAGGTGCCATCATTAACGTGCACCAACGACGACTGAACTCCTCTCTGGCCTTTCGCTCATTCACAGCTCGAGCCATGGATGCGGTTTTGAACAAGAAGCCATTGTGAGACACACAAGTTGGTGCTGAGTAATGTATCGCCTGCAAGGCCCCTCCCCACCCTCTGATTGTGGCAGCTCTGTGTTGTAGGTTGTGGCTAAT
>GQW9QTB01DA8QD
CCCCTTTTTCCCCGTTAGACGTATATTATGTTGCTAGTCTATTTCATGGGTATATTCAGAGGGTGCCTAGGGGCTAGAGCCCCCTCCAACAATTCCATTTTCTTAACTATCTGCGCAC
>GQW9QTB01ASR7E
CTTTAAATCTTTCTAACTCAACTCTCTTTTTCTTTTCCTCATCTTCCAAATATGGGTACATGCCCATATCACAATTAATAACATTCCTTTCTGCCTCTTTTCATCACCTTTTTTTCAAATCTAAATTTAAATTTTTTNTTTACTATTAACTCACATCTCTATATTCTCACTAACCTAAAACATAACAAAAATAAACTATTTACGAACCTA
>GQW9QTB01B4HVB
TTGGGAGTGCATCAAAGAGGAATCAAGTTTTTAAAATTTCCCACGCTTCGACGAACACTTCCCAGTCCCCTCCATGATGTCACTGCTGTCTCTTCCCCATTGGTCCTGNTTGGACATCTAGCGATGTCTTGCGCAGTCAACACAAAGATCTGGACTCAAAGTTCTCCACGN
>GQW9QTB01CFWQ5
TATCCATTCGGAAGCCGAAAATGAATATATCAAAGACATATTAGGGATCAATGCTTGGATTGGCTGCTTGTATAGTTCAGATACCTGGGTAGATGGTACAAAATGAACGACTATTCTAACTGGCGTGATACGCAGTATGATGCTGACACTGTAGGCTACATTAATCTCGCTGCATATAATGGACAATGGATGACTGTGTCCACTTTAAGCTATCAGCTGCCTTTTGTATGCAAGAAACCAAGAGAATGATCTGGAAAAATTCAAGTGATGCGTAAATTGTTATGAGTAACTAATCATTGTAACCATATCCCTATAAAATAAAAATTAGGATAACTGAACC
>GQW9QTB01DHRUF
AGGAGCCTCTGGACGCCATCTTGAGTCCTGAGCTGGACAAGATGGTCACTGATGGTGCCATCCTCAGCAAACTCTACAAGATCCCAGAGTTGGAGGGGAAGGACGTGGAGGAGGTGTTCACTGCTGTTCTCAGTCCAAACAGCAGCAGCAACCAACCAGAGCAGAGCCAACACACACACACTTCTGCTACTGAGCCCCTGGATTTTACTTCAATCACTCACTTTTCGCTAGGCCTGGCAGACCAGGACTTGCGCAGAGAGACACTGACCACGCAAACGTTACGACACAGGGTGCCAGTGTGGAGTCTCTCCGGGTCGCTCGTGTTCTTTTGATTTGTACGGTCAAAGCTGCTTTCATCATTTAGGACTTAAACTCGTCCAGAACAGCGCACAACTTTTC…
>GQW9QTB01D40RN
GATGTGTCCGTCTTTTTGAGGTGGGCTTCTGAGCCAGAACATGACACAAGGAAAAAGATGGCTCTTAAGGTTATCATGATGTTCTCAATGGTTGCTTTGTAATCTACTACTTGAAGAGACACAAGTTTGCATTGGTTAAGTCCCGTAAATTTCAGTTTAAGCCAAAGGAGAGCTCCCAGTGATCAATCACTCTTCTAGGGTTCAAAGCTCGTTAATAGATAACCATCTCCATCTTTTTACAAGAAGTAGTGTTGTCGTTTAGATGGTGGTTATTGCTGTATAATTCAGTTGTCATTAACTGTTAGGAGTTACTTCCAATAACCGGTTTATAAATTGGTTCCACTGTAC
>GQW9QTB01EXP8C
TTTTTTCCACCCCGGCTAAGAACAATATGAGTTTGTTTGGGGCCACGCTTTCTACCAGGGTTGCTCAGTTCATTATCAGTCACTGCAGCTAGAAGAACATTCCGATCAGCACCATCTCTTTCGTGCATGAGTAAGTGGCGTTTCATGTCTGAGCGCATTCGAAACGTCTTGAAACAGATGGCGCACATATGAGGGCGTTCACCTGTGTGAATCCGTCTGTGATTGGTCAAGTAGGTGGCGGCCCTGAATCTTTTGTGACAAAAATTCACATTCATAGTTCCTTTCTTCCAGTGTGACATCTGA
>GQW9QTB01C0XXR
CCTCCCCCAACCTTCTCATCTTTTATCTCACCATCCATCTTCTCTCCAACAGATTTTTTCCTCTGTCCCTTCTTACTACCCCATTTGTGATGATTCAACTTCCTGTCTTATCAATCTCTATAAAGGGATAATTTGTCCGTTTAGTCTGTGAGCAGACAGCGGAGGACACTGAATAGCCTTTTACACGCTGAAACCCAACTCATTTTTAACAAACACATTTAGGGACGCATGCATAAACACACACAAAACTAATCACGTAGAGGCAGCGCAGCACACATAATTCTGCACAAGCAGCCATTAAAGGAAATAAGTGCTCACTAGGTCATTAAATGGAACATGGATCACGTGCACACACACAAATTCCCAACATAGAGAAGCAGGAAATATGCTCAACACTGA…
>GQW9QTB01B5YLJ
TGTGACTTTTAGGGGTATTTTCTCTTTTTCGAAATAACGCAAATTTTCTCAGGCTCGTAATATTTGATGGGTAAGACTTAATGAAACTTATATATTTAAAATCAGCATAAAAAACGATTCTTTTGATGTATCTATTGGTTTCAAAATTCTGTTTTTTAGAGTTTCGGTTGCTATTGAGCCGGGTCGCTCCTTACTTACAGTTTGTTACAACGAACTGTTTGAGAACGCTGACAATCAGGATTTGGAATGCATTGTCCGAACGGTGAGGGCTCCATTCCTGGTTTGGTCAGTTATTTGATTTGTGACGGGGGTCAGTGGCGTGACTCTGTAGGGTCATCCAGGATCAGCCCAGCTCTAATTGGGTACCTGGAGGATTCTGTGGAAGGTAAGCATGAAGGG…
>GQW9QTB01ATTVY
GAGTTTTCTTTCCTCAGCATTCCTCTGCACGTCTCTCAGTGACAACAACTCTTTAAAGAGAACAAGTCTGAAAACTACTTCCAATAACTTCCCGATGCATTTTTACTGGTAAAGTTTGCCTCGGCTTCAGCTTAGGTGCCAGTTTCTGAACGCACACACACACCATACACACACACACACA
>GQW9QTB01B464E
GCATCATCTCCTGAAATCCTGCTTTACAAATACCTGATCCATTATCAATAACAATTGCAACTAAATCTTCTGTCATATTTTTTCAAATGTCTTAGTAATTCTTACTATAATATGACGTTACAAGCTTAAGTACCGTATCGAGTTGCAAATTCCTAACAAAAATTAAACTAATTTAAATTTTAAGATATTTTTCTATTTTGAAATAAAAATAAAAGTAACTGCTCGCCCCGTACCTCTGCGTTG
>GQW9QTB01BGMN5
TGAAATGCATTCATAAGGGTGTGATATTGAGAAAGGGTCAGGCCGCTTCCTAATCATTCAAATGTGTATCTATACTTCTGCTTTCTGATGTCTGCTCAGCGGGCATTAGACATTGTGTCGTCCTGACAAGTGCGTGGTCAATACAGGATACAACTTCCGACTGACTCTTTTCAGACTCTTTCCCCTGCAGCTCATGTTTAAGTGTGTAGCTGCTGGGCCAAAGTACACTTGAAGTTGTGAAAGTGTGACCAGCAAGTCGGTAATCATCTATCAACCGAAGCAGAGGACAACACTGTGCGTTCAAATGCAAAGGCAAAGAGTCGAACTGAGCCTGAGATGGACTCTTTAAGTCCAAGCAGAGAGATTTCATCCTGCCGCCGTGTTCACACA
>GQW9QTB01CD9PF
TTCCCAATAACCAATAAATAATGCTGGCAAGTCCGGCGTCTGTATACTTCCCAATAACCAATACTATATGTTAACATTGGGTAAAGTTCATAACTTTTAGTCCTCCCACCGGGGACTTCGGGGGATTAAGTCATCCTAAAAGACATAGTTATCATATTTTCGACCATGTTGAACAAAATGGCTATCTCAAAATTTTGATCGGGTGACTTTGGGAAAAAAATGAGCGTGGGAGGGGGCCTAGTTGCCCTCCATTTTTTTGGTCACTAGAACAAAAGGGCACTAGAACTTTTAATTTACGTTCCAATGAGCCCTCCCACGATATTCTAGGACCACTGGGTCGATACGATCAACCCCCCG
>GQW9QTB01DP94K
ACACTCACTGGTAAGTGTGCTCTCTCTTCAGGATGTAGCTGTTTTTAATATGTTGTTTGCCTGTTTGAGGGCCTCAACAATGAAAGAAACGAATGAAGCAGTTAGTGAGGAACAAGCTCCGCCCACTCACAGTCCTGAAGAGCAGGTCCACGACATGACTGAGACATAATGCTTGACTTCTTCTGACGCAACAGTAAATGTCTCAGTGCATTTTTTTTAACTATGTGGTGGTACCTCGAGACTCTTGTTGACAGTCTATCAGTGACAACACTAACAGGGTTAGGACACACCCTGAGGCGTACCTTTACTGCCAAACAAACAAATCTCTTACAGGATAGTGTGCACCCATTAGTTGACATTGGAGCACAGGGGACGTCTGCGTTGATACCACTG
>GQW9QTB01EDAYU
ACTCTTAGAATCTTAGAAAGGGTGTGATCGCCTTGTGCTGAAAATAAATCCAGCTGTTATGACACTGGCTGCCGCCGGTGGAATAAATGACGGTGCTAAATTAACCAAAAAGGTCCGTGAAAGTTTAATAGTGACAATAGTGTAACAAAAGCTGATCATGCTCGTCTTTTGAAGAACTTCTCGTCTGCTCCCATCAGCTTTTACCGCAGCACATTTATTACGACAGTGGTTTCCATCAGTTCAATGTAATCTGTGACATTTTCTTTTTTTTACTT
>GQW9QTB01CAKOY
ACGAATCGCTGACTGGAGGGAGGGCGCTCTGAACGGGGTCTATCTTCGCCGCAGGCTGCAGGAAGCTGNGAACACATAAAATATTACGAACTTAACGCCGTCCCTAAAGGCTGGTCCTGCCACCGTCGCAGCCTCCCTCTGAACCTCCCGGGCCCAAAGCTCTGCCCACAGACAAGACCAAGAAAGCCAAAAAGGATAAGACAAAAAAGAGTAAGACCAAAATGTCGTCTCTGGTGAAGAAGTGGCAGAGCATCCAGAAAGAGTTGGACGAGGAAGAGAAGAGCAGTTCCAGCGATGAGGACAGAGACCAGCTTAACAAAAAGGGGATCGAGGATTGGAAACAACAGCAGCTTTGNGACAGGAAAGCGTACAAAGAATGACCAACTTCGAGGCGCTTCC…
>GQW9QTB01ARAA9
TTTCCTCTGTAATTCCATCATCGTGACTTCATCCACCCTGTGTGGGAAGACTTTGAGAAGCTGGTGTTGATGTTGCAGTGACATGCTTCGAAAACAGGCTCCTGTCACTTTATTTTATACGGAACCAAATGAGAAAGTTTTGTTTTCACAGTCGCACACTAACCACATGTGCTGTTAGATTAACCAGAGAGGTTCGTCTGTGCATCACGCCAGATTGTAGCAGGTTTACTTCTTTGAGGCTTTTAGTGTTTGGCACAAATGTGTCCTTTGAAAAGCAAATGAAATGTCAAAATAAACAATTTTTTT
>GQW9QTB01AZCDT
AGAAATGAAACATCCATTTTGGTAACAGTACTACATGAGGATTTATATTATATTATTACAAATATTATATTTGGAATTTTCATCACAGGGGATCTGGGAGAAGTTCCAAAATGTCACCAAAGGAAACGATAATCTTG
>GQW9QTB01BV9X7
TATACAGAGAAACACTTGAATCTTCGTCCAGTTATTTAGGGATTTCTGTCTGAAGGTTAGGGAGCGTGTGACCGTGTTATCAGGAGTAGAGGAGGGGTCAGAGAAGGGGGAGAGTATTAAAAAAAAGGATGAAATAGTAATATCAAATTTTAAGAACAGTTTTACATTTTGGGAAATGCACTTTTTGGCTTTGTTAATACTACTTTCATATCTGTGTGGTAAATGGAGCTTAATCTAATTAGCACAGATTAGCACACAGGAAACAGCTAGACTCATGGTATCCACCGACCGGCGTCAGTTAACCTCGTAAATTCATTCATTCACTGAAGTCCAAACATAGCGTTTCCTGCTCCG
>GQW9QTB01C1M4Z
TTTTTTTACACTCAGGTGCAAAATTTTTTTATCACCTGTTTTCTAGTTTTTCATCTAGCTCTGGTGTCTGATGAAAAGTCTTTCAACAGGCAACTCCACGAGGACAATGCAAGTCAACGTTTTCTTTCCATTTTGAAATATTTCCTTTTTCCAGTTGTCGTGTTGTGAGTGCCATGACATTTCAAACCTCCAAAGTTATTCTAAGCACAAAATGCAAATGTACATGTGAGGTAATGAAATTAGGATCTTTCACACAAAGGCCACAAAACTCAAAGGGGCCCCACAATCGTATACCCTCAACGACTGTCNGTTCACTATGCATCGTCGAGCTGCAGCAAACTGAACTGGTCAC
>GQW9QTB01DTQT7
AGTTCCGCTGGTTATTTATGTCCCGACTTGGACACTTTTAGCCTCTTGCGTAATTCCGCGGCAACGCCGGCGTCTTTTTTCCGGACGCACGGACGACGAGGAGATTTTTTTGGAAGGCGTTTGGATNTTTTGTGGTGATTTGACACAAGCGGCGGCGGCGGCGCAGGAACGTGATGAACCCGATTCAACAACACGTCACACGTCACCACACACACACACGCACACACACACTGCACCTTTGAGTCCAGGTACAACTCACACACAAGCTGCACATTCGTGTGTGTGAGTTG
>GQW9QTB01ESKM9
CCTGACCATGGGTCTGTAAACGGTACAGTGTAATCACGGACTGAATGCTTAAAGCAGGAATTTTATATTAATCTCCTTTATCAGCCTTTGAAGTTTGATTGTTAAAAATAACCCAACTTCGCTATGTCCTGATTTGTTTCATTCACAACTTTTGCTTCAGTCCAGTCAAAATGATGAATTTGAATGGTCAGTAGCCTGCT
>GQW9QTB01AUPEP
GACACACGTGACAAAACAAGCCAAGGATAAAAATGCCTGGGTCAAAATTTTATGTTATTTACATTTTTTTGAATGACAATTGCAAAAAGTCTACTTATCTCCCAGAAGACATTGTTTTAACTAAATGAATATGCGATGTGTCTTGTGGTAGTGATGGCTGCTATCGATTTGTGAACTGACAGAGGATTTGCTGCTTTCATTTTGTACACATTT
>GQW9QTB01AJ9VT
TTGATGCGGAGTATCGCAGGGGCATGAGCAAGGAGGAGTGCCAGCAGTTTGTCGTCAACAGTAAGTCTTTGTTTTAGTCAAACAAACTGTTGGACAGTGAAATAGAAACCAGACATGTGCTCCTTTTGTACCATATCTGCTGAAAAGATCGATGAGTGAGAGATTTGGTTCAGTCTCCTCACCTCCTCTTATTCTCTCTCGGTGTCTCGTAGCTCTCTCTTTGGCAATGAACCGCGATGGCTCCAGTGGCGGCGTGGCCTATATCGTCACCATCGACGAACAGGGCACAGAGGAGAAAGTCATTCTGGGAAATGACTTACCCACCTTCGTTGATCAGTGATCAACATAATGAATAATTCATTGAATATCCAATTAGGGTATCATATTTCATTTTTGGGG…
>GQW9QTB01CHGDS
TCAGTCTTTTGGACCGAACGATTTATTAGCTTTGTCTTAGCAACTTGGATAGGGACATCGCCGCCTGTGAAGCCTGTCTGAAAGAGGAAAATGAAAAGCGCAGGAAATATAAGATTGATGACTGTCGACGGACGCATGATTACGATGATTTTATTTGCACCTTTTTGTCAATGCTGGCTGAGCAAGGGACGCTAGCTGAAATGGTTGAGCAGCAGGTAATCGAAAAGGCAGGAAAAAAACCAGCTGAAAAAGCTATCGCCCAATGACGCCAATGAAGGGAAGAAGATATCAAAGAAAGTACTTCCGAAAAGCAAAAAAACTAAACCAACAGGAAAAGG
>GQW9QTB01C7MOL
ACCACTCTCCCCAGCCACACACACTCCCCCCAGAAACACACACACTCACACACTCACACACTCCCTCCCTCCCTGCAACACACACAAACAGTCTATATATGGCATCCATCTCCTGTTGTGTTTCCTGATGAGCGGTAGTGTGTCTGAATATGTTTGCATGTTACGATGGAGAACAGATATAATCAAATTAACAAAGGGCTAAATATTGGACTGACTCCTCCTTGAAGTTGCCAAAAACATGACTTGCATGAATGCTAACAACCAATTTGACTTGTGCTGCCCCCAAGTGGTCGAATAAAATATGGACTGGTTCTAAATTTTT
>GQW9QTB01BAHRW
CACTGATGAACCAGTCTGAAGCCCATATGTGAACTGTGTAGTTTGACAATTGAAGTAACTGGACGCTATTGCTATTGCTGGACACTATTGNAAATCACTTATTTTCTGTTTAGTGTACTGCAACTCAACAGTCATGTTTGATATTATTTAATTAAACGGCATTATTGTGCAGTTTTTTTTTTATTCAAGACTCGCTTACTACATTTCTTAAT
>GQW9QTB01BL90R
AATTTACCTCCAGCGTTTCTCTAGCACAGAAGAAATATCACTACTCTTATTAAAAGGAAGAGCAGGACAATGAATTGTGCATTTTTGCATGGATACAGGAACAGGGGACAAACAAATGCAAATCGTATGATGTTAGTCAGTTTATAACTATAGCAAACAATGAAATT
>GQW9QTB01BM4XZ
CAGGATGTGCCATATGCGTACAACCAGGGAACCTGGGTTGGATACGACAATGTGAAGAGCTTCCAAACTAAGATTCAGTGGTTGAAGCAGAGCGGTTTCGGGGAGCCATGGTGTGGAGTCTGGATCTGGATGACTTCAGTGGCACTTTCTGTGGCGGCAGCAGCAGTGGTGGCAGCAGCAGTGGCACAGGATCAGGCTTCTGTGCTGGAAAGTCTAATGGACTCTACCCAGACCCAACCAACAAGAACCACTTTTATGAATGCAGCCAAGGGAAAAACCTACAACCAGCACCGTGCTACTGGGCTGGTGTTCGATATCAGCTGCAAGTGCTGCAACGTGGGACTTAAATGATCCGAGGGTAGAACTTCATACTGGTTGTTCTTTAGTTAGG
>GQW9QTB01EU6KG
CGAGACGCCCGAGTCCTGCGTCTCCGTGCATTTAGCTTCTAGTCGGCTGCTGCGATTGTCATGGCTGCTTTTTTTTTTTCAACCTTCTATTTATCTATACATTATCGAAGGTGTCTTATTTTAGC
>GQW9QTB01AUWM9
CAACAGATCCATACATTTTGGCCTTTAGTCCCCACTGCCTAGAGATCAGCGACTGTACACAAACAACGGAGCTATTATAAATATTCTTTGGGAATTGGTGATTCTACGGTTCCATATAATGAAATTATTACGACGTGGTTTATGCTTATTCAGCATGGAAATCCTTTTACCATCGTATGACCGTTGATCCCTTTAAACTCATTAGTGTGAATCAGAAGTCACGGTCCCAGCCAGAGAACTCCTCCTCTGCCTTGGTCTGGTCCAGAGGGAACGATCAAAGTTGATGTAGCAGGGTCCCTTGCGTATGAGCCGGATT
>GQW9QTB01BCMX7
TCACACACCTCCTTATAAGAGCGTCCTTGTTCCTGATGGGTCTAAAAAGAGGGCAAGGACAAAGCCAACAACATCATTTGCATTTCCTTGCACAACATTTTCCACCTGGGAAGGTGAAGTCCTTGTATTTCTTTATCGTGATGTCACAAGCAGGTCTCCTACCTTGATTAAAGAACACTTTGCCTGGTAGACCATGCGGCACACATCAATCACAGATTTGGGGAGGGACCTCTGT
>GQW9QTB01BL0TW
CGCCTACTGTATGTTGTTCTCTGTTAGATCAGAGTTTCTGCCTGCACCACATCAAGCCAAGACTGCAGAAAGAGAAAAAAACTGCACCACTCAGAGGTGTTGCTGCTCTTGCTCCCCCAGTGTTCATTCTATGAAATGCCCTAAGAAAGCCTGGTGCCAGAGCAGAAGAGAGGCCATCCGGTGCAGGAAAAGGGNGACTTCCTGGTCTGATGGAAACACCAACAGCACCACAGGATATGACCAGGGAAGTCAACCAGGAAGCTGCTCTTTTAAATGCACCTGACCTGTTGTTTAACTTGTTGCCAAACAGGAGCCTGGACTTCTTCGTCGAGTCAATGGCCCCCCGGAGTTTACGAGATGTGTCTGAAGCCTTTTAAACTACGCTCTATGTGTCACTCC…
>GQW9QTB01D632F
TTTTGTCACTCATCTCAGCCACAGGAACTAAAAATTGTGGTTTGTGTGTCATTGGATTTGTTTGGACGTTGAAATTGAAGGAAGCAGCCGCATAGTCACTGAATGTATTTTCCTCACAGAAAACATATTTGTTTTTCTCCTAATAAACTGGCTA
>GQW9QTB01BGEDK
AGGTTTGTCAAAATAGTTGTTTGTATAAGCAGACCTTCTTGTATTTGTTACTGTCCTTTTTCTAACAATGCTTCTCCTCGTGNTTTAAGGTCAGTCACTCAGCTTTTGTCACAGGTCAAACAATATTTTCAGCAGACGAAAGATCATGCGTTCCAGTGTTGCAATCTCAATTTTGTGGAAGCAGAGACTTATGGATGGTTCTTGATAAAAGTACAGGTTTGGGCTCATGCAAGGAAAGACCTTGTCCTGTTCAAAAGGAGAGAACTGAAGAATGTCGTTTACAAGCCAGACGCGACAGGAATATTTCAAAGTGTCCAAAAAGGCCAAGATTTATATATATACTGTATATGGTGATACAATTTGCGATTGCAAACCTTACCATACAAA
>GQW9QTB01D5TAF
AAACCCCTCACTGTGTGATCTGATGAAATTTTGATGGTGGATATGTCGTGTTGGCTCATATTAGGTATGTCATGATTTACAAACCCCGATTTTGGGTCAGCACAGTTCAAACATCCAGATTGGTCCCTGTCACAGCATAGAGAAACCCCCCGTACTCTGCGTTGATACCACTGCTTCCCCCGTACTCTGCGTTGATACCACTGCTTCCCCGTATCTGCGTTGATACCGACTGCTTCCCCGTA
>GQW9QTB01A5WQ7
TTTCCTTCTGATGGTTCTACTGTTTTACGAGATGCGCTGCAGTTAACAATGGAGCATAATTACATATTGATTTTCCAGACGCCGAAGGAAAAGGACTGAATGTTTATCAGTGACATCTCACAGTGAATATGTTATGTACCATATGTGTCTGTATAGTTAGACCGACAACACTGTTTCCAGTACACACACACAGTACAAACAGTATATGAGCTGAAAACACAAGTGCTACTGAAACTTTTTCTTCCTCCGTCTTGTTACGTCAGTGTTTTCTGATTTGTCTTTGCGCCGAACGTGTGTTCTCAGTACTGGACCACGGCACTGTGTTATGAACGTTGTGACTTGACAGACAATAAAGTGCCTTTATGAAACCT
>GQW9QTB01BQUVH
TTCAATCAACACGGCAGCGATAACTGTGTCCCAGTGTTTATTTACGGTCGATGTGGGAAAATAAAGCCGGGCTATGTAGGTGAGATAAGACAAATATTGTACCACAGNACCTGATTCAGTTTTTCCTTGTTTTTTTTCTTTAAGTGGCTGAAGGTCACATCACAGGCCGGGGAGAGAGTTCAAATCATGGCACAAAAAACAGGATAAATCATATCCTATGTTCGAGAGTAACACCCTTTTACAACAACCCCGATGATAATGTATTAAAGTCAACTCACAAAGTTTCCCAGAATGTATATTCTGTCGTTCGGTCTTGCTGTGAACGGAGCAGATGAACTTTTAAAAAATCTACCATGTGGGAGGCAGTCTGGATTTTTTTCAGCTGGCTAAGGTTCAGGC…
>GQW9QTB01ERSOH
ACTAGTCCATACCTCGCCTGGATAATAATAAACCGAAGCGACGGGCAGCTTCTCTTCACGTGCAGCTTATGCAACAGTGCAGGTGAGACCACAGTGTTTTTTGTTA
>GQW9QTB01BJU3B
AAGGGATGTTCAAGGTGGACTTTGCGGACACGAGCGTCGTCATCACGGAGCCGTACTTCAACTTCACCTCCATCCAGGGGTCGATGAACGAGATCCTGTTCGAGGAATATCAGTTCCAGCCGGCGCTCCGGACCAACGCGGGTTCTCTCAGCGCTCATCACTACTTCCACACCAAACCCTCTGAGCTCTGCTGCCTGGTGGTCGACAGCGGATTCTCCTTCACCCACGTCGCCCCCTACTGCCACAGTAAGAAGATGAAGGAGGGCGTCCGCAGGGTCAACGTGGGCGGGAAGCTGCTGACCAATCACCTGAAGGAGATCATCTCATATCGCCAGTTACACGTCATGGACGAAACTCATGTGATCAACCAGGTGAAAGAAGACGTCTGCTACGTCTCTC…
>GQW9QTB01A4F45
TTTTCCTCACTGCATTTATCAGATTCAACGAATGTCTGGATTCCGCCCGGAAACCGTTTCTCTGCGGGAATGTGATATCGTAGAAAAGCACGTGGACTGTGTGNTTCTGAGAGAAGAGCTCCGTGTCTCCACAAACAGTTCATCGACATTCCCACCTGAAAGCATGAAGCTTTTGTTGCATTAAAAATCTACCGCACTGTTGTAACACGTATAAACTAGGCTTTTACGGCAACAGATTATTATTATTATTATTACTTTGTCTGTTCATTTGTTCATCAATGTCCTCGGAGACTCTGTCGATTTTATTTGTTGTGACGTTTTCCAACTGTTGATTTTTCTGTGAACTATAACACATTTGAAGTAATCCTAATTTAATGTGGAAAATTACG
>GQW9QTB01DPUU8
AGGGATTCTAGCAACGTTGTGGTAATAATTTACACTATGGAGAAAAAGGATGAACTGGAGTCTACCTCACACTTGGGCAGTCTGCAGCAGACCTTGCTGGTGAAGCTGGATACTCTGCAGCCCGTGATGCTAAACCTAACACTCTAACCTACGTTGCCATCGGAGCGGCTATGCTCGGAGCTATGATGTTTGGTCTTGATCAAGGAAATTTTGGAAACGTGCAGGGGTTTTTGATGATTTTAAAGAAGTTTGGTGTCTCGGAAAGAACTACGGAGATCAGAACTCATGTGGACTTGGAACTGCAGAAACTTGTGCTGGATTGGGGGGCGGACCAGGATGCGAGGGTATCGCTAACGATATGGACTGTTGCGATGAATTATACGCTAGTAACAGTCATTG…
>GQW9QTB01B1SYA
TTGTTCCTGTCTGTGAATCATGTTTTGTTTTTGTGCCTCATATGTCATTCTGTATGTGTCTATTTTTGTTGCACATTGAAGTTCAGTGCCTTCATTTGTATGGGGCATGACAGAAGTGTTAAAATAATGACTGTGTTCAAGCTGCTCACTAATGCTGCTCACTAAAGCTCATGATACCCCACCTCTTTGTCTTATTAATTCCAGCTGAAGGTTTTTTTATTTATTTAATTATGACGATGTATCTCCGGTTTTTACTTTGGAAAAACATGGTTGTAGGTTATTTCACAAAGGCTGGACCCTTTCTTTTGCTGCGAGCCTGTCAGCTCTGAGCACAAACAGCCAGAGGATAAATCCACTAACTCATTCATCTACCGTGTTAACACTGTAAATAAACTCTAGT
>GQW9QTB01BU12I
GGGGCTTCGCTCGCTCGCTCGCCGCCGGAGTCCCGCAGAGTTACAAGTCAAAATAATTCAAACAGTTTTAACCTTTTTCTTTTTTCTTCTCCTAATTTGGTGTTTGTTTTTCTTCTGACTTTTAAAATTAGGATATGAGAAAAGTAGCTGACTTTGTTTGC
>GQW9QTB01EDS7V
TTTTTCGTTAAGCTCTCAAGCCTTTTAATAGCAAGAATATCGTCCTTCAGGTTGATTTACTCCAATATGCTCAAAATTCTGATTAAACTGAAAACTTGACTGACGAGCTTGGGAGGGGTTTAGTGTCTATTCATAGCATATATGATTAAATGACTTGAGTTTTTAAGCTATTGTATCTACCATTTAAGGAATTTTAATAGGAAAAATCTTATCCTTAATACCATTCCAATCTTTTCAATATGACGTTTAAACTGACAACACGGCTAACTAATGGAGGAGGGAGTGCTATATAGGTAGACCCATAGCATAGCTATAGTTCAGTAGCTAATTGTTTAGCTTTTGTATCTACCATGTTAATTCCTTATTCCCTTTTAGTAAGAATATTGTCGTCCTTATTTT…
>GQW9QTB01DOJTE
AGTGAAAACAACACTACTACAATGGTTGTCAACAGGGGAAAGTAAATGTTAGCTGTTTGGTTGATTATCTTTCCCCGGACGTTTGAAAGTGACGAGCTCCACTGCAGAAATGAAGGCTGCAGACGGGGAGGAGTGTTCAGATGTACGGGGGCGGGCGGCAGCAGAGGAACCAGGAGTTTCTAGACACCGGCAGACTCCGATGAAGCCGACTTGGACTCTGCTGGAGGAAGCCGCCCAAACTAGAAAACAAGAAGGAAACGACTTCTACAGGAGAGGAAC
>GQW9QTB01AEBAK
GCAAACTCCATTATTTGGCAGGTACAAGTTTTGTTCTGGTAGGAGCTGGTTGTAATGCTTAATGTCTGATACTATTAGAAATTGGCTGCAAAAGGAGAATATTGGTGCCAAATTTACTTGGGGATTGCAGACTCCGGATGGTTTTTAAACAGGATACCCTTTGCACCAACTACTTGCTTTGAAAAGGACACCCAAAAATGTCCACCTTCACAATCAGTGCAAATGGGTATGAAGCTATGGTCCAGTAAACTTCCTGAAGCTTGTACTAGAATCAACAAGATGAACGTTGGAGATGTTTTTTGGAACGTCTATCCAATCCATCATTGATCACTCCTACTTTATTTTCAATGGCTATTTGATGAAGCAC
>GQW9QTB01CSIBC
ATTTTTAGCTGAAAACGTGGTGAAAAAAACAACAGTTGCGAACTGGAAGATGCACGAGAAGATAGAAGTGGTAGTGTGGTTTCGCCAAGGACAAATTCAGAAATTCTGTATGTGATCTGGAAGCTCTGAGGTTAAGGATGTGGCTGCTTGTGGGGGAAGGATAAGGAAATAAGAAATGTTTGGGGAAGTCAAAGTTTTTCAAAGTGAATGTACAGTATGTACAAACGGTGGCCTTAGCTTTCACTGCAACATGTCACATCATTTAAACTGTATGTGCAAACATTTAGAGGTTGGGGGTAGTTGATTTTGTGCTTTTGACAACTTAATAAGCCCTCAGTTTACCCGCTCAGGCTAAGTACT
>GQW9QTB01EOB8J
ATGACGGACATGCAGAGCGAGGTACGGATTCATTGTCTCTCTGCTTGTCGATCTGTGCATTTGAGTTTTCAAAGAACGTATTTGTAAAGATCAGGAAAAAGACTTTATCCTGCTGACTGATGAAAACATAAACTCCACATAAGGTGGAGGTCAATGACCTGTGATAGTCCTTGAGATATAAAGTTGAAAATTTAAAGAAAAAAACAACACATTTTT
>GQW9QTB01CAIJD
GATATAATTATTTCTGGTGGTTTTTTTCTTATTGGTCGAATAGTTAACTTTAAATTTAGTAACTTAGTAAGTACTTTCGTTATTATTACTTTTATTTGTACGCAACTTTAAAACTAAATATGTTGTCAGGAGGACTTTAGTTTCCTTACCTGCCCCTTCCCGTT
>GQW9QTB01AK14B
AAGCTCTGACGGCTGGTCCTTTGAACGCTCCCAGGCAGGATACTGCAAACAGTCGTCTCCAAGCAACAACTAATCAGCCTCCCACATCTACATACTCAGACCATTTGTTACGAACCCGCTCTGCTGACGGCAGCAGCTTCAGCCACCATCAGCCTAAGCAGGTTCTCCTGTTAAGTTTCCTGTTTGTAATGAAAGGTGAATAAAACTGT
>GQW9QTB01CKPYF
TTGGATTCTCAATTTTTGGCACTGTGATTGGCTCGCCAACTATGGTGGTGATCGGGTTGCAAAAAGGCACAATGCCCCAGGAGTTGCCGAAGAAGAGGCCACATCCATGGAAAAGGCACGGGGCGAAGCCTAACATCTTCTGTAATCTCTTTTGGAGAAATCTCCACCAGGTTCCCTCCTCAAAGATCACCTGCTTGTAGGCGTCGTTCTCTCCAAAGGAATACACTGGAACCAGGTCAGACCCTTTCTGCAGCGCCAGCCTCACAAAGCCTTTACGACGCTTCAGAGTGACAGTATTCATGCCTGGCGCACAGTGCAGCGACTCCGCTGCTCCTCCGATAACGATGACCACAGCATTTCCCTGTCCCGTTACGTGACAGCAGGTAGTCGATAGAGTTC…
>GQW9QTB01DD0WH
AGGAAGTATCGTTACCGTTACCCTAAGGGTGAGTCCTACGAGGACCTGGTCCATCGTCTGGAGCCGGTCATCATGGAGCTGGAACGACAGGAAAATGTTCTGGTCATCTGCCACCAGGCCATCATGCGCTGCCTGCTGGCCTACTTCCTGGACAAACCTGCAGACGAGCTGCCTTATCTGCGATGCCCCCTTCACACGGTGCTCAAACTCACGCCAATAGCCTACGGCTGTAAGGTGGAGTCGTTTTTCCTCAATATTGAAGCGGTCAACACACACAGGTAAGCAGCTGGCCTCGGCATGTGAAGAGCAAAGCATGGGTGTGTGTGTGTCTGTGTGCGTCTTGGCTTGTGTGCATGAAGTGAGGTGTTTGCTTGGGGGAGA
>GQW9QTB01BA1LF
AAGGGGAGAGAAGGTAGGGGCCATGCACTGCTTCTCACCAGGGAAAAGAGGAAACCAGGGACAGACTTTCCTCTGGGCAAAATTAGATGTATAATTATTTGTGTGTTGGTTCCCCTGGTGGGGCGGCGAGAGTGAGTCGGTGCCGTGATTGATGACATTATTTAGTAAAGTTTGTTGGGCCCTCTGGCACAGGAAGCACTCAATTCCCCCCACAGGAAGTG
>GQW9QTB01BUJA1
GCTGTTTTGCTTTAAAAAATGCATTTGTGTCCGTTAGTCAGAATCGATTGTTGTGACTTTGGGGCTCGACCCGGTTCACAGGGTATCCATCTGTTGAATGGTTGGGATGATTTTATATTTTATGAC
>GQW9QTB01C33SN
AAGCAGCACTCAAGAAAAACTAGGATCCTTTTGTTGAAAAAAAAGAGAAGAAAATCTGTCAACAAATAAATAAAAATAAAAATAAAAGTGTCTTAACTATAACAAAGCATTTCCTATACGAGTCTATCTTGTCTGATGCGCAGACTTTCTGTGGAAGAGGTTCTAGTGTCGCCGTAAGGGAC
>GQW9QTB01D4C2P
AACACTTTGACTCTCCCAGAGGAGTGGCCTTCAACCACGAGGACCACCTGGTGGTGACCGACTTCAACAACCACCGGCTCCTGGTCATCCGGCCTGACTGCCAGTCGGTCGCTTCCTGGCTCTGAGGGCACA
>GQW9QTB01AZYXD
AAACTCCCTCTTCAGACTGTAGCAGACTTTTTTCAAGGCATAATTTATTTATTTTATTGTAATGTTTATTATTATTCTCCAATCAGATAATACTCGTCAAGTATTGACAAAACTTGTATTAGACAAAGAGTGCTAACTATGCTGCCACACCACTTAAAGACAGATCTGAAAACTTAACGGCAAGAATTCAAAATGCCAACACATTCCCAGGCAGGACCAGGTCTGTTTGGCTCAGGTTTGAACCCGGTGGCTCCAGTTTCTTTTATTCTTTTGTGTAGGAGACCATTCTCCTATTAAAACTATTTTCATTTCCAAGAAGTCCCGTTTGTTCTTTTTTTTTTCTCTTAGTGTCCTTTGGGTGTCATCGTTCCTCCGCCCTTCCTTTTCTTCTCTCTTGAC…
>GQW9QTB01CZRJ1
ACATCAGCACAGACGATGTAAAGTAAAAAATACATAAAACTTGAACATTACTTTGAAATACTGTGCTGGCTGACATCGTCTGGCATCTGGGTGTTCTCTCTCTCTGGACCAATTCCCATGGTAAGGAAACGTGGTAGACATATTTCTAATGTTGACCCACCGTTGCATATTGTGAGATTTCTCTGCTGCATCAGACGCGGTCTCTTTATTATTTTTTATTTGGAGTTTAAGTCCTTCTATTTGTCTTTATGTT
>GQW9QTB01AYQNE
ATTTTGAAACAAAATAGAGAAGAAAAGGAAGAGATAACAAAGGTCATTGAAAGCTGCAGTTCACTTCCAGTCAATCATGTGGGATTGAACACAGATAGATAAGATAGATATATAGAGAGGGCTATTATCAGAGTAATTGCATGATTATTATGAATTAGGGGCAGGGCATTGTT
>GQW9QTB01DPHXH
ATATATTATGTTATATTATATAAATTTAGCTTCATTTAACACAATGTTTTAAATTTCTTTTAGATAATCCAACCACAGCATGTATTTCCAGAAACAGTTTTCCTCTGTCTGGATAATGTTCATTGTTTGTTTGAGTTTTTTCTTTTTCTTCTTCTTTTTATCTTTTGAAATTTCTGCCTCTCCCTTTCTCTCCCTCTATGTCTTTCTCTGGCTTCATTTCCATCACCCTCTTCTGTGTATTGAAATACTTCAAAGTCATCTAAAAATAACTTCCTCACTTGGAGGAAGCCAAGAAATGGTCTGGGGAGATGATCGGTGCCTAATGTGTTATAGTAGTTGAACTACAGTACC
>GQW9QTB01AG8NF
AGTTTAAGTTAAATACTTACAGTGAAGGGTTTAAAAATGAAATGATTCTAAGGATAATTATAATAGTATTACTATATCAGTGCTGCGACTTTGATTCCAGTTAAATGGAAGTCAANACTCAAAATGTATCTTGTGAAAGTTTAGCGTAAGTGAAGGTGTACTATTGTATCGAATCCCTTTTTTTCCCCTTGGGCCATTCATGCTGCACTAAGACTTGGAAACTTGCAGTGGTGTTTTACATCATATTCTCATAACGTAGTGCATTATCTTTTGTTTATCACTGTATCTTCTGGCTGCGGTTGCTGGCCTATGGGCGGCACCTTGACTGAGTTGGCAAAGCAGTTTTAATCTAACGGGAATG
>GQW9QTB01CE9EU
ACGCAACGGAAGAAACTTGCGATTCATCGAAACGTCTGCGTTAGAGGCAACAAATGTAGAGGACGCGTTCGTAAATACTCTACAGGAGATCTATCGAATTGTATGCCAAGGGATTAGAGGAACCCACCGATACTGGTAAGCCGGATACTATCACTGTGGCGCCATCTAATGAGTCCGAACAGCAGTCAGAGAAGAAGGGCTGCTGCTAGAAGATAACCATAATCATCTACTCGCATGTATAGCAGTGGTGGGTAGGAATGTGATTTGATACAAGGAGTTGTCAAAATGTAATAGTTGTGTGGTTCAAAGTGATGTCACTTTCATTCATCAACAGTTCACTACCGCAGATCAAATCTTATGTGAGAGGTACTCACAAGGACATCTAGTGTTTTAGATTTA…
>GQW9QTB01BV9XE
AGGAAAGATTAATCATTGTGGAAGCAAAAAGAAAAATGTTTGTTTCTTTCCTGTTACATCTCATGATGGAGTGGAAGGTGAAGGTACCTCAAAGGCAGTGGAATAACACAGTCTTCATACGCAGAGTCAAGTGCTGTCTCCAACAGGGAAGGGGCCCTATCATCCCCACGACGTATCCACCTCAGAGCCGCTCGCTCGGTGACAAAAGCTCCGGTCCCGAACAGTTTCCGAGAGACTCCCATCCTGTTGGACGACGGTGTAAGA
>GQW9QTB01ECVHX
TTGATGGATATTTTTCGAATGACACGTTTATTTCAAATACAATTATTGCTGATTTCAAACTTTTTTTTACCTTTGTATTTCTTCTTTCTTTTTTTGTTTGAAAAATAGTTGTATCACGTTTAATCTCGTTGTGAGTTTG
>GQW9QTB01CJX1W
CGAGTTCGGCTGACAAAGGTCCACTTTAGTCTGGAGTTCGGCAACGTCGTCGGTACAAGTGGAGAGGGAAGTTTCCATTTCGCCTACGGTGCACTTTAGAGCAACTGGATCTTGGTTATACTTAGATATAACTCCGACTTCACCGCCTGAAGCTCCGTCGTGATAGAAGATAACTTCTCGCTCAGGGCTGTATGAAGCTCAGTCTTGAAAATAGCAGCCATCTCGCTGCGCAGGGAGCGGAGCGCCTCGTCCTTAAAACCGGAGCTAGCAATATCTGCCGGGGGGTGGTGCTCTGTCGGGCCGTNCGATGGCCGACTATGTGGCGGGGAGT
>GQW9QTB01AMS2W
ACGAACCAAATCTACCCAGACCTGACCTCAACCACACGCCTTCAGGAGATATTGCCACAGAGAGGGAGCCACCCAANAAACCAAGACAACGGACTCTTGTATTAAGCTCTCAGGTTGCACAGAAATTGCCCGAAGAAATGGAATCTCAGGATCTCAGCAGGCCCCAGACTTCCTCTGCATCCATTCCCCTTTCCACTGACGCATCCAGCAACACCGCCGTGAGGAGCTGCAGTCCACATTTGACAGAGGAGGATCACGCAGTTTCACGTAGCCTCAGCAAATCCTCTTCGAGTAAGAGTGAGCAGTCACTGCTCTTCACCAAGTCAACGATTGATTCTGGAT
>GQW9QTB01BD606
TACATTAGTACTTGACTGGTTTCAAGCATTGTCAGTATAGCAAAATTATTTTGAATGTACAGAAATGAGAGTNATATCTGAACTGTTATCATTTTTCTTGATGGTGGTCTGCCCCGTAAGGTCTTTCACTCTGTACTGATTGTGGTTTTAGTAAGGGAGAACGAGCCAAGGGGATTTGGTTGGTTGACTTATGGAGTTTGTAGTTACTGAAAGTAGGTCTGTTGAGAAAGT
>GQW9QTB01BBWN9
CACACGTGTGTGCATTGTACATGCAAATCACATGTGCAGCCTCTGTGAACTAGTCCATCTCTGGTTACTCCAATTCTCTAACAGGTGTCACTCTCTCACCATGTTTCTTGTTTTTTTTGTTGTTTGTTTGTTTGTTTGTTTCTCCCCATGATGTCACCACTGCTTCTCCTCCTTCACCTCATCTTCACCTTCCTCCTCCTCCTCATCCT
>GQW9QTB01AG9KT
ATTGCACGATGACGAGGCCAATCTTTTTTTCCTTTAATAATTTCGAAAAAAAGTTTAAGCGGTTGGGAATGCCTATGTCAATATATGCAGGAGTCGTGATACTG
>GQW9QTB01C7JNA
AGACCAATGAAAGGGAGAGATGGTTTAATTTTGTTTGGATACATAGTGCTCTCTCAGCCTGGACAGGTCGTATTGTACGCTCACATGAAAAGAACAGTCCGGTGGAACTTGATTTAAATGGAATTACTTACTAGGCTAATGTCAAACAAAGGAGCCTACGGGATTTCCTGCTCATATATAATTAGAAATAGATGTATAAAGGCTTTGCTCTGCAATCAAGGCTTTTGTTCTGTCCCAGCTCATGAGAATGTGATGGTGGTTACAAAGGCAAAACAATAAGTAGAGATTGAAAATATGACGCAATAAAGGAACTGGTGAAGTTAATACATTTTACACTTCATCTGAGTTTTATGATGACACAGAAGACT
>GQW9QTB01CPLLS
CATAAGGAATTGTGGTCAGGTTGGCATTTGCAATGGTCAGGGAGGTGAGATTTAATCCATACAAGCAGTTTGGGGTCATCGTATCCAAATATGGCCAATTGGCTATTTCCAGAACTTTCAACCGATAGAGACGTTTGAAGGAGTAATCCCGTATCACATTGACATTGAGGTGGCGCAGCCTGAGAGTGATCAAACTGTGGAGATGGGTGAAAGCCTCTGTTGGCACAGAGGACAAGTTGCACTTCTCAAGGCTCAGGTGCTCAAGGCTACTTAGGCCATGAAAAGCACGGTGGGAGATGAAAACCNGGTCGTATCACCTACCTCTAAAGACCGGAGGTTGTACAAATCCTGGAACATGTAGTCCAAACAGGATGACAATTTTGTTTTCACTTATGTCAG…
>GQW9QTB01D9II0
AGACTGGGCTGTCGGGAGGATATGATGCACATACTGAGCATCCTTGCAGACAGGAGAGNAGAAACAGACAATTCAGGTGACCCCTATGTTTCCCCAAGCTGAACAGAGGATAAACGACACAACACGGGACGTAATTCACTAATCAAATTGGTTTGGACCATCGAATACAGGCTCCATGGTGCTATATTGTCTCCTGGACTGACAGAAGACTTTGCTGCTAAGGCCGTAGCACGCTGGCTCGGTTCCTCTCTGTTTTTTTGGGAGAAGCAAACTCTGTAAATATTTACACGCCACGTGTGACAGCTGCGAGGAACGGAGAAGACCTCAGGACTCCTTGCGACCTTTTAACTCGTGGCTACCTTCGTCAGGCCCTGCAGGCAAGGCTGGATGTTGAGACTG…
>GQW9QTB01BGZZS
TTTGCTCCTCTTCAATATCACTAGACTTAGTCTGCATTGCTGCCCTCTCAAATAGTAAATTCAATCTCCCTTTGAGGAAGCACATTCGCTTGAAAAGTNTCCCCTTTCTGACAAAGTATTGGATTAAGCAGTGGTATCAACGCAGAGTACAGGTAAGTGGTTGTGCAATTCCTCCCACAGCAGCTTGAAAACCTCCCATTTACNCTAACACCGATATCATCACGTGATTGTGTCGCTCCACTGCCACTGTCTTTGCCTTTCAGATTTGCCTTTGCCTTTCAGATTTGACCAAAGGAGTGATACATGTAAGTGGTTGTGCAATTCCT
>GQW9QTB01COT4R
AGAAAAACGTCACGCCCGCCGCTCTGAAATACCCCGTACTATACGGGAANGTTTCCATACTTCCAGCATCATCAGCTAACTTAAGTGTCGTTGGACCACCGGAGCATGACCAGAATAAATTGAGCCCAGCAGCTGTGCACGATGGGCTTCCCCAGCACGATGCTTAGGCAATACAGCCAAATGTAAATGTGGCATGATAATAGACGCTCAGCAATTACCATCTGGAACACGTAGTGTAGTGATACACTACTATCTGATAGTGAGGATAATATCACCGAGAGGAGGACTGTGGTGAAGTGTATATCGTCTCACTAGGTTCAGCGTGATGAACCTCGA
>GQW9QTB01EPIPM
GGGGAGGAGAGGGTACGGAGATGAGTGCTGAAGGCTGTGGCGGGGAAGGCAGCTCAGGTGCTTGAGAAAAGAATGAAGAGGGATAATGAAGAGGAGTCTACT
>GQW9QTB01DCFK2
GTGTTTGGATTCAGTTACACTTTACACTAAATAAGTTTGTCTCAATGTATTTTAACATTTTAAATATTTTTTATTTACTTGACTCCAGTTGAATTTCACCTTTGCGTTTAGTTCACAACTCCTTTGGAAAAGCACTTGTTTGCATTACAGATTTATTTTTTATACTTGTAGATACATTTGTGTGTGTGTGTGTGTGTGTGTGTGTGTGTGTGTGTGTGTGTGTGTGTGTGTGTGTGTGTGTA
>GQW9QTB01CON3W
GTTTATGTCTATGAAATACCCGAATCTTTCCCGGAGGGAAACTGGAACCGAATAACAATAGCCGACGGATTTGAGCCAAACTATATATTCGGAGGTCAAAGCATGTCTCCTGGATCACCAAAACCATTTTATCCTTCTTTGGCATATGAAAATGAGATTCTTGATGATGGACGGTAAGTTTAAAGTACAAAATTGGTAATGTGAAGGTGACTTAGGATCTTCAATGGTTTACATGTCAAAGATTTTAAAGTAGAGTGTTAAAACTTATTTTTGGATCTGAATTTTAAAAACTGAGATAACTTGTTAAATGTTTGTTTTCTTTTCAAGCGTCATACATACTTTTTCCTTTTTCTT
>GQW9QTB01CX8FQ
CATCGGCTCTGGCAGGGGCAAGATCAGCTGCACCATTGCCAATCGCTGTCATGAGGGTGGGGCTTCACATAAGATAGGTGACACCTGGAGGAGACCCCACGAAACAGGAGGCTACATGTTGGAGTGCGTCTGTCTGGGTAACGGCAAAGGAGAGTGGACCTGCAAACCTATCGCCGAGCGTTGCTACGACAACTCGGCGGGCACGTCCTATGTTGTCGGGGAGACGTGGGAGAAGCCGTACCAGGGGTGGATGGTGGTGGACTGCACCTGTCTGGGAGAGGGCAGTGGACGCATCACATGCACCTCCAGAAGTACGAAACCCTTTATTTTTATTCTTTTCATCAAATCTTCACCTACCCC
>GQW9QTB01DADMG
AAACTTTTGATGTCCACCTGTCTGTCGCTTCTGCTGTCCACCTGTCTGTCTCTCTGCTCTCTACCTGTCTGTCCACCTGTCTGTCTGCCTTCTGTCTGACTCTGCTCTCCACCTGTCTCTCACAGCATCACCGACAGACTTTTTATTTTGACATCTATGGTCAGCCTTGTGACCTTTGGCCTAGGGCAGGCTGTTGACAGTATTTTCTGTGATAAA
>GQW9QTB01BA715
ACATGCGAAAAAGAAAACAAACATTCACAAGAAACAGGTGACGAAAGAGAGGAAGTATCAAAAGTCAGCATCTGTCCCCCAGTCGAAACAGGTTCAATATGGCGTACGAAGTCAACCTTTTAGATGGTGAAAGCCAGACAAAGGTCAACACAAAGCAGAAGAAGTAGGTTAAAGTGCGCATGTTGTGTAAAAACGTTACCCGAAATGCAAAAGTGTTCACGAACTTGAATCTGTCGTTTCCGAACAAAGAGCTTCTCCTTTTATACTAAGCGATTTCGTTGATCTATACAAGTAAAACGTAGTTTGTGTTCAGCGATATAGCATCTATTTACACCAAGTTGAAGCTTATTTCGGTTGCTACCGCACAACAAGCAATATATTCGATCTCTAATCTTGTGT…
>GQW9QTB01DKBD2
TTGCGAGGGCTGGGTCATTCATAAGTTTTGATTATAGCCTATTAAAAGCTGAAAAGTTCAAACCAACATTTTACGAGTTCAGAAAGTTTAGAACTACTTCCTCTCTTTGCCAAAAGGAGCACATCGGTGCTGACAGGTGCACAGATGCTCATGTTCACAAGTCAAGAAGTCTTGGGAAGACGTGGCATTTCATGGACTTTTAAAGTGAGACCTGAGTCTCTTTTGAGGGGCAGTGGAGGCATGTGCAAATACAAAAAACGGTATTTCAGTAGATTTTCTCTAAAAAGGAACTTGGATGGGTGTTACAAAGTATTGTAAATGCTCCATTGCTTATTTTAAAGTTAAACTGAGATTAAATTTCT
>GQW9QTB01BLD8U
CGTCGCGCCCACTGGAGGTGACCTGTTGTGTGTGTGTGTGTTCACTTTAAGGCTGGAGTCAGTCCATTCAGGGTCAGTTTGGGACCAGAGGAGTCGACTGTTTTGACATTCAACTGTATCCTCGATGTGTGAACTAATTACGTTTAAA
>GQW9QTB01BAQ4W
TCCATGACATTTGTGTCTTTGAAGACCCTTTTTTAGTTACTGAGATCCTATAAAGAAGATGATGCTGCTGTCACTTCTCCTCTCATACACTGCGTNAACCCTCTTTGTTCCTGGCGGCAGCCCGATCCAGAAGTTTATTATCTGAGCCGGATTGAGGGACAGTAAAGACCCGTCTCGCTTAGTTCTCCAGAATTGTGCAACCTTTAAAAAAGATACTTCTCCCTGATATTCGCCACTGCATCAAAACCTCCCTGACAGCGCTC
>GQW9QTB01EL2EZ
GTTCTTCCTACTCTTCCATATCGCTAGTTTGGCATTAGCTAAAATGAAATTTATCAAAACCTGGGTTTTCTTTTTCTTTGGTGAATAGTTGGGACCAAAAACAAAGAGGGGAGAGAAAAAACTCTCCTAGACCCTCCACCCACTCCTTCACAAGCCCGAACAGAGCAGCCAATCGAGGACAAGACACCACCAGATGTTCGACGGTCTCAGAAACTGAACAGAAAGGACAGCCGTCCCCAGTGCTCGGGTCCAGGCGAGCTCGGTATCTGTTTGTAGCTAATGCTCCATGTATAATCCTCCACTGGATGTCAGCCATCCTCTTCTCAACAGGAGGTTTATACAGGACCCGCCAGCTACCTTTAGGGGAAACGTCTGAGCCAAAAACCTCAGTCCACCTCG…
>GQW9QTB01EKNSV
TTGATCTATTGTGTTCAACTTTAATTAAATAAAAGAGTAAACAGTCATTACATTTACTGTTTCTTGGGAGTTGTGCTGTAAAGATATATATAGGACACCTGTATAAAAAAATGNATAGACCACTTCACAAACAGGAGCTGCTAATGCAGTAAGCTTTGTTTTGGTACAATGGTATTAAACCTTTTGTCTTTAAATTACAATTGAAGACTTGGTATAGTAGTTACAGGTTCTGTGGGAGGTC
>GQW9QTB01EQV69
AAATATTTCTGTCGCAAAATATTTTTCGTAAAATGGTCAAAAAAATACTGTTGGTTTCATGAGAGGATTGTTGATTCATGGACACAATGGTTTCAGGGCCGTTAGAGGAGTCGGGNTTACCGGCCTCGCTCCAGTTGTCGTATTAATTGCAGGCTCAACTGAAATTTAACTAAAAATTCTTGAGACAATTTCAGATCGTATTGTATCCCAAAAACCGATCTGTAGGTCTGAATTTATGTTTCGGTTAGTTACGTACGCAGCCACCAAATGGCGGAGTCTGACACTTTCCCTCCCGTAGAGAGCGACAGCATATTAGACCAGTCCGTTCAAACTGATCAGCATAAATCAATGAGTGGTGTGATGCGATTGCCATTGAGGGAGTTTTTCTGTGCTTATAAC…
>GQW9QTB01AO42I
CATACTTCCCTCCTCTATGAAACCAACTGGTAAACCAGGCTTCTTCACGCTCATGCTGATGAAGGCCAAGCAGAAGGAAGGAGAGAGTGCGATTAGCAGCTCAGCTAATACACAGCCTCCTGATGAGGACTCCCCGGCGGCGGCGAAAGCCACCGCAGCCCCAGCGCAGGTAGAGAATCAGGTCAGTCACCAGCAGTCGAAGCTCGAGGACCAGCAGGAGGCACCTGGAGCTCCAGCCCAGGGCATGGGGCCCAAATCCCAGACTCGGGTCCCATCGGGTCCAGCTTCACTTCAGGTCACTGCAGCGCAGGATGGAGACTCACCTGTATTTTCAACACCCAAACCCAAACCCTTCACTCAGCCCTCACAGTCCTTTCTATTCCTCTGATCCGCTCCAAG…
>GQW9QTB01BOSHU
AGACTTTTATAAAATTTACCACTTGAATCTCAAAGAATATCCAAGTTTTTTTCCTCGTAAATTTTACGACTTTAAGGTAAGAAATTCTTTTACCCCCACCTCCGTAATTATTATAATTTTTCCTACAATGGCTCTCGTACTGTCGTACAATGTTACTGACATATGCCACAAAATCAAAACAAAACAAAGAGATCGTGTTTTTAAATGGAATATGAAATGTCAAATAAATAACATGAGGTCATATTGTAAATAAAGTTCCAGATTCTGTTACT
>GQW9QTB01BNX8D
ACATACCTCTAATAGCCTGTGCACTGTAGGTTATTTTAAGTCAAACCTATAAACACTATTCCGCTGCTGTAAATACTCGCGGCAAATATTTATTAATCAGCAGNTGGAAAGAGTCCTCAACAAATGTACTGCTCACTTGTTAAGAGTAACGTTTAGTCAAAACTAAGTGTCCAGCTGTTGAATTATTTATTTTCTACATTGAACGGATCTGTAGCCTTGTTCTAGAGTTATGCATGAGTAGGTACGACTTCATTCAAGAGTCTATTTTCTAAAGTTAGGGTCCCGAACGTGCTTATTTGGGTAAAGGACTCACGAAATTACAAATACATAGCTCG
>GQW9QTB01C2BRV
AGCCCACACGGACTCGGCTGCAGAAGAAAGCAAAGAGCAAAGCATGAGCAGGGGACTGTCCTCGTTTGTAGTTTGTCACCGGCTAATGAAGAACAATCTCACTAATCTAAGGCTGAAGCTGTTGTGGAAAGGAATCGTGTGCAGTCCATGTACTGAGGTGTTGTCGTGTGTTGTCATGTGTTGTATGCGTGTTGATGCGTGTTGTGTGTGTTGTCGTGTG
>GQW9QTB01DFEIW
ACCGGGCGGCCGGGAGTCGACCAGTTCACTGGATGTTAAACCTTCAGCTTTTTCCAGCTCGCCCCGTGTTCCCACAAGGCTCCCTGACACACACACACACACACACACACAGCATCCCTGCTACAACATACAACAACTGTATGTATGAGAATTAAAAGAATGTGACACAAATGTACTTTAAAACTTTTTTTGATCCTTCAACTCAGACATGGTACTTTCTTTTTACATCTCATTCTTTTGGCTGTGTATGGGTTTATCCAAACACGTGTTCTTTGTG
>GQW9QTB01B16J1
AAGCTATATGTTGCAAGTTAATGAATCTTTGGCAGTACAAAATCCTAAAATCTCTCTACTTCACAGAATGAAAAATTATTGAATTTCAAAGTTGTCCCTGACTATCCTTTCCCTCCCTCTTCCGGTCCACACAAATTCAGCATGTCCTACCCTTCACCCAAGGCTGTATCCAGGGGGGGGGGTCC
>GQW9QTB01EQ8YG
TTTGAGTGTTGTTGTTTTTTATAAAATATCTGAGTATAAACCATATAAGACAATATCTGCCATGCCAACATATTAGTCTGTCTCTGCCTCATTTGCCAATTAATATACATAATGGCATGGAACGGACAAAAAACATGTACATTTCCAGCACTGGTGGTGCAGTTAGGATGCAAAATAGTCAACAAAATTGATATGCAAGCTCCTGGATTTCTATGAACAATTATTCATCTGTGTTAACAACGAGGAGGCCACCACCTAATGGCTTCTTACAAAAGTCATGGAGCATGATGTATTTACACATGCTACTTTACTTATTG
>GQW9QTB01A1VWN
ATAAAGTGTCCTAAAACAGGCTTCTCTAACAGCAACAATTCCTGGAACAAGTGACATGTACCAGTGAAAAAAGACAAGTTTATGCAAGTGACAAAGTGGGATGGTGTTTNAGGGATGAGTGAGAGGCAAGGTGCGGCGGCCGGAAGAAAAAAGAACTGCACCGACTTGCAACTGATGTACAGTGCCTGTTTTCAGGAAAAACAACTGCGAGTTGTTTCATTTGGCAAACACTGGCATTTTCCATCAACAAAAAGAGAACCAACTGATTCACCGGCAAGCCTCCTCCTCCTCCTCCTCCACAGTTTACCTAAAAAAGCTACGCTAAACCCGCAGTTCAAATCCATTTGGACAATTTTGATGAGCGAAGTAGTATGTAAGGTTGAGAGAGAACTAGGAAAT…
>GQW9QTB01B5HU2
TCCACCACCGTGACGACAAGTTAAAGAGCAGTGAATCCCACGAGGGAGAGAACTATAAAGGCAAGTAGTCTTCGGCACAGAAGATAAACAGTAAGCAAAAAANAAAAAAGGTA
>GQW9QTB01AQVSV
CGAGAGAAAGCCTTTAGCCCTGCCTGCGTAAGGAGTGTCAGCTAATTCTTCCAGTCCTCTTGTAACTATGCTCTTGACTCCAGGGGAGTGCGCACTCANAATTGGATTCTTTTTATCGAAAACAGTTATAGCTTCTTCTAAATATTGAAGCTTCAACT
>GQW9QTB01BEFMW
GGAGGGCTCGGGCCTCGGGATGCTCGCCGACACGCTCAAGTGTCAGGACTCCTTCGCTTACTCCGACATCCCAGGATTCCCTCAGAGCACCGTCCAGGGTCACGCAGGTCGACTGGTCTTCGGGGAGCTGAAGGGGAAGACATGTGTGTGCATGCAGGGTCGCTTCCACATGTACGAAGGACACTCACTGTGCAAGACGACGTTCCCTGTTCGGGTCTTCAAGCTCATGGGAGTGTTTGGCCTCTCGCTGATCACCAACAAGGTGGTGAAGAGTTACGATGACCCCGACAGTGTGAACCACGATGGCGTCCTGGAGGTCGGGCGGCTGCGTTCTCACAGCGTGCAGCAGCTGGTGACGGAGCTGATCAGCAGGATCGAGATCAATAACAACACCAACAA…
>GQW9QTB01C2QSH
TTTTAAGTCTAACCTTAAAAGTAGAGATGGTGTCTGCCTCCCTGACACAAACTGGGAGCTGGTACCAGAGGAGAGGAGCCTGGTGGCTGAAGGCTCTGCCTCCCATTNTAGTTTTACAGACTCTGGGAACCACAAGCAGTCCTGAGTTTACAGAGCGAAGCAGTCTGTTAGGATAATACGGAACTATGAGCTCTGTTAGATATGATGGAGCCTGATTAGTAAGGGCTTTGTAGGTGAGGAGCAGGATTTTAAACTCTATTCTGAATTTTACAGGAAGCCAATGCAGAGATGCTAACACTGGAGAAATATGATCTCTTTTTCTAGTTCTTGTCAGAACTTGTGCTGCAGCAATTTGGATTAACTGGCGGTCTTCTCACAGACTTATTGGGGCATCCTAAC…
>GQW9QTB01AU4UK
ACACAACTACACGCACACACAACCACACGCGCACATATATTTACACACATGTACACGAACACACGAAACACTCATACGCACGAGCACGCACAATCACCTACATACATACGTACACACACACGCACACACAACTAAAACACAAAACCACCAACATCCCGCCCTACACGAGTTAGACCATGGAGCACCAACGTATGAGCTTTAACAAGCAGTCTATTGAGGAGTCGTACGCCGAACCTGCCAACTTCTTAGAGGTGGATGTCTCCAACCCACAGACGTACGGAGAGGGTCGTAGTCGCTATACAGACTATGAAATTGTTATGAGGACCAACCTTCCAATCTTCAAGCACAAGGATGTGTGTGTAGACGGAGATACAGTG
>GQW9QTB01AXKZF
TGTTTGGATACAGAGCTCAAAAGATCAGATCGAAAAAGCTCTCAGTGCCGATTCACAGCTCTGATAAACACAAAGATGTCCAAAGCTGCACTGTGGAGGTGCATTTTCAAAAGATCATTGATAAGGAAGGAGATGACTACGAAGTTATTCCCAACAGCAAGTTCTATGCTTCCAGGACTGCCAACAAAGACAATTCCTCAGCCTACCATATCAATGGCAAGAAAGCCACATTCAAAGAAGTGGGGGCTTTACTCCGAAGCCATGGTATAGACCTAGACCACAACAGATTTCTGATCTTACAGGGTGAGGTGGAGCAGATTGCCATGATGAAGCCTAAAGGTCAGACGAGCATGACGAGGGCATGCT
>GQW9QTB01BZ4SZ
AAACTTCTCATTTTAATGAAAGCTGAACAGTCCTTTGTCACATTGAGGTAGAACTCTGCAGATAAAAGGTCCTTTTTCTTCCTAGATGCCAGAAGCCCCTCTACTTCATCATCTTGGCCTCTATGCGTCCACTGATGATAGCTGAACAGCCGGACAGGTCAGTAAAGAACTGTTGCGGTATCGCAGGTTCAGACAATGACCGCCTATCAGAACCAGCTTGCCAAAGGGCAAATGAAATAAACATACCCATGAGGATGAAACAGAGGTTCCTCAACAGGTGTCGTGTCATCTTTGCAGAAACCATTTCCTTCCCAGAGGTGCCTCAGTGCAGGTGACAGACAGATCAAATGATGAGCAGCGTCT
>GQW9QTB01CGYJX
AGTACTTGTAGTGTCATGGCAGAGTAATACCTTACAAGGCAACAAATTCATTGCAACACAAAATTGACAAACAGCAGTTTGAAGATTGGCACAGAAGGAGGTGTTGGTGTGGT
>GQW9QTB01BCM7T
TGTTGTCCTGGTCACTGAAGTTGCTCTCCATCATAGACAAGGGAGTCCTGCTGCCAAAGTAGCGCTCGTGTCTACTATAGCTGCCAAAACAGGATGTGGAGACCTTGTCATCGCAGGCCTCTCCTATCCTCTCGAGAGGAGGTGAACATCGAGAGTCGAGGGAGAACCGCGAGGGAGAGTTTGATCTCATGTGCAGCTTAGCAGAGAGAGACCAGGAAGGTTTGATCCCGCTGTCGCTGGTGGCTAAGGGACTAGCGACGGACGACCTGGAGGACACGCTCTGACGCTGAATGCTCCTCACAAAAGGCCGGACAGAGAATCCTCCATCATCCTCACTGCGTTCACATGGAAACTCCACCGA
>GQW9QTB01BCFBL
GGCGCCACGCGCTGCTGCCTCACCCCCTTTTGTCTCCGTATCGAACAGCTCATCTCCTTCTCCTCCACCGCCTCTGTTTAACTCCGATCATCTCATACCCCCCCNCCCCACACCCACCCTACG
>GQW9QTB01EHSOU
TTTATTGGCAGTGATGTCAAGCTGATATTTGTTCCTTCTAATTAATAAAACAGATTCAAAGAAAATGGTTTTAACACACAAATAATCTTCTAGATACAGTCAAGTCCAAGCAGAATTGACTGTATTTTACAAACCCTTACAAACTCTTTGTAGTCACCTTTGTTGCAGCTCTCTGAGGAGATGTTTTTTTTGAACATTACTTTTTGGTTTAAAGTCAGCTGCCCTATAATAAAGACCTGTCCGAGAAAAAAAACCCTACCACACGATCAGAAATCATGAAATGTGGGTTGTCTGGGTCTCAAAGTTTTGAGTTACACAGCTG
>GQW9QTB01A6EVI
ATCACGTTCTTTCTTTGACCTTTTCAGGGGAAATGGAAAAGATGGTCTTAAATATTGTGGAATTACAGTTACAGTTGACACCTGTGCTGGAATTTTAAATTATTTTCTATTTTACTAACTTTAAC
>GQW9QTB01CVWIO
GAAGAACTTCATGACATTGTGCTTGTCTATGTGGCACTGCCTCAGCTGGTTTATCGGTTCATTGCACTCGTCCGTGTGCAGGTGAGGNGACAGATTAATGCCTCCCCATCCCTCTCCTTCCTGAGCTGCCATTGTGATGATGATGATGATGGGATTTACTCTTCCAGTGGACACTTGCCTACAGTAGAAAGGTTGG
>GQW9QTB01EPUPG
CTGACACGCATCCGCATCAACAATGTCTTCAAGAAATTCCTCAGTGAATTCAACAGCCGCACAGTCAAGGACAGCAACATCACGCTGTACGACCTGAAGATCAAGTACTTGGCCACGCTGGAGGGCCTGACCAGCGGCATGGGCAACGAGCTGTTTGAGCCCATCTCGCTCAGTGTTACAAAGGAAGGAGAGCTCTCCAACGGAGGTTACCATGTGGACCAAAGTCTGAACCAAGGGCAGAGTCAGAACATGGAGACGAGCCACGACATGCAGGTTTTGGTCACTGGCACCACTGGAATTTGCCGGCGGAAGAAACCTGCTCCGACGTCTGCGAGCTCCAAAGAAAGGGCAAGTCAAAGAAGAACAAGATGGAACGG
>GQW9QTB01B53I6
TTGGCCTCATCCGGCAATGATTGGCTGAAGCAACATGAAGCAAACTTTGCTCCTATTTATATAATGGCAATGAACATTGACACTTTCCTGTAAAAGAAGTTCAGCTTAAAAAGTTCAGCTTAATCTTGCATGACCGTGTAACTTCTACATGTGACAGAACGGTAGTAATACTGTACTACACAGAATCAAACGGTTACAAGGAAGTAAAAACTAGTAAAGGCATTCATTTTTAAAAATTCTAATATTCTTCATTTGATAACTGTAAACATTCGGCAACAACTATTTACATGAGTACTGACCTGCATGAAGAGGATTTGTGTCTGTTGCCAGGGTGTAAATGACAGTTTTTGATAGGGGAAGGGACAACTGGCTGGTATGTCATGATTAACAGTTTATCAG…
>GQW9QTB01DEOQK
TGTCCGAGTGTCAGTGTTGTAAGTTGACAAATTGTTTCATGGGAGGAGTGGAGAAGAAAGCACAAGTGAGAAGAAANACAAATCTTCTGGTACTTGTATCATATCTACAGTATCTGTCTATCTAACAATGTCTGTTCTTACTTAATTACTTA
>GQW9QTB01CEFY4
GGAGAACACTGGACGACCAGGTCGACTTCAGGGATATCAAGTCCACGGGCTGCAACGTTAGTGGCGACCAGAACCTCAAAGGTCCCATTCCTGAAGCCCTTCAACGTAATTCTCTCTGTTTCTGAGGAATATCACCATGGAGGGACTGTGCACTCTGTTTGATGGATGCATTCATGGAAAGTTCGTTGGCATCTTTCTTTGTTCTCACAGAACACAATGGTTCTGCCGTGGCTGCCGCCGTAAACCTAGGATCACATCACCTAACACGGCTGCACGCTGTGACCAGTGGCAGGCTATGGCC
>GQW9QTB01DT7MZ
AAACCTCGGCAATGCCAGGTGAGAAACAGCCACGGGAGAAAAGGAGAAGAAAAATGGAGAAAGCAAGTAAAGACCTGTCAAAAACAGACGCAAGCCAGGCTGCTACTGTCCTAAAGAAAGGTCAGGTAACCATAAGATGCCATCATCCGCCAAGAAAGGCAAGAAAGTGAATAAGCTTCAAGAATCAAGAAAGATGGCACTCATGGAGGCAAATGAACAAGAGGACCGAGAGATAAAGAAGCTGGAGCGCCGCCTGGGATT
>GQW9QTB01CNDBG
ATATGTGTATATGAAATTTTATCTGTGATAATCTGTATATTGTAGAGATAAAGATACAACTGATATGTGATTATCATTTCATATTTGTATACCACAGATATTAGTGCCCCATTATAAAACTGGGCGTCAGTGTAATCCAGTTCAACCACATCTGAACGCATATGTTTTGGGCAGCGGATGATGTTACTGAGGCTGTGAATCAGGACATGTTGCTGCGGCTAGGACTTCACACATCACTTCATATTAATCAGTATCACAGCTGCCCCACTTTCTTTTGTGCCTTTTTAAAATTTTTTTAGTATGTCATTGTTGATATTATTTGTCTAATAATAAATAGTTTGGTATTCTTTCCT
>GQW9QTB01DMS1M
ACAACCTGGGAAAGGAGTCAGAATCACCTTTATGTGCTACTTCTTCGCCCAGCGATGACCCCGAAAGTGTTAACCAGAGACATGTGCAATCTGTACTTGATAGTTTTACTGACGACGAGAAGGCTGAAGATAAATCAGACCTCTCAGGCCTGGTACGTTCTCTGTCAAGAAATCGTGCGATCTCTAGCGTTTCACCGTCCAATAGTGCTCCGGATGAATCAAAAGATAGTTTTGTACCAGCTTTCAGCATGGATAGACACACTTCTAAAAAGAGGTTCCACCCCTGAATTACACGGCTACGGTAGTTCGGAGAAGAAAAGACGGCTTCAGAAAGTCGGGCAACAAGCAGTAATCGTTCTACCTGTCACAATAACTGTCCTGAAATCAGAGCATATCCGG…
>GQW9QTB01DW840
CTATTTGCACTGCCTGTCGCGTCGCAGCGCCGCGTCCAAGCCGTATTGTTTTTGCACAGTGCGACGTCCTTTAAGGGACTACAGGAAGGGAAAGATGCCCACCCTTAAACATTTCTTTAGAACCTGGTCATACTGTGCACAGTGAACAGACTGAATTCCTCTCGATGCGATTGTATCATCCTCTTGTCAGTGGTTTC
>GQW9QTB01B14MQ
AACCTTTTATTTAACAAATAAGTCAATCTTACTTAGTTAAGATTTAAATCAGAAACTGTCCGAGAAAAGCACAAGAATATAAAAGTACAACCCTGACCGAGCATTTGATGTCAGCTTGGCACTTTGGTTCTCTCTGCACCAAGAAAAAAACCATTTCGAGGTTTGGTCAACTCTTGTTATTTGTAGCCAAGAAGACGCAAATCTTTATTGATTATCATTGCCTATTTCCCTGACTCGTATTATTATTCTGATGTTATTCTATGGGCAGTTTACCAAAGTGTGCCAACTTTAGCGAATTTTTTCAGAAAATCTGATGTAGTCGAGTGTAATCGGCCTTCTTGGATTCACTGAAGTCCACCAGACTCGCCGTTACACTTTCGTTTAATGAATTCGACTGCT…
>GQW9QTB01A7DG1
AGGCATATGATATCTGTGACCTTTCTCATTGGCTGTTGTCAAACAGAGTTGGGCTGATACATGGGGATGATATTATTGCTTTCTTGGAAACGCGATCTGTGTGTGTGTGTGTGTGTGATTAATGTTTCAGCCGAACCCCTTTTTCCACAGCTGCAGCTTTGCCAAACCCTCT
>GQW9QTB01EL79R
CCTGTTGACAGGTTGCGATCTCTTATCTGGAACTTAACCTGCCGTTAAGTTCCCATGGTGATTTACCCCGGTAAGAAGAGAACCTGCTTCGTAGGACAGATCACCAGAGTTAAAGCTGAAGTTCCCTGGATAACCACAAATCCTGCTTCGTAGTACAGACCCCTGGCCCCAGGTCACTTGACTGTTTTCACCTGTTGAAATCAACATGAATTTCACACTGTTTGGCAAATTCTTGTTG
>GQW9QTB01ELGXM
TCCTTTGTTGATATTCCCCCAGTCTGTTCCTGTTCCTGATGTCTCCTGTGTCTTGGTTGGTTCGTCTTTGATATTCCCTGAGTCTGTACCTGTGATGTGGTTCCTGTGATATTCCCCCGTATCTGCGTTTGATACCACTGCTT
>GQW9QTB01EG0LQ
AAAACCTTTGGGAAATGGACAAGACTGCGAATGACTATACCAAATGACGATGGGATTCATGATAGCAAGTCAGGTTATATTTGTCAGGGAGAGTGGTGCTTGGACTTGGATGATATTTCCAATTTCTGTTGCCCTTTTGGCTGACAAAACTTCGTAATAAACTCACTTAAGTACACATCTTTTGTATCTTTTACATTAAATACATTTTT
>GQW9QTB01BNG6H
CGACATTGAACTTGCTGCCAGTTTGATTTTCAGCATGCTGTTGTCAATGTTTCTTTTACTGTGATGACCTGATGTTGCCTAATCGTCCTTTTTATTTATTTTGCCTTTGTATTTATTTTCGACATTGATTAGTTGGTTTGTTTGTATGGCTGCTGACCATGTCTTGACTTAATGCTTCCAAATCCTATACCAACTGAACCATTAAAGAAATTTTAAACGG
>GQW9QTB01AMD6R
ATTGTTCAAGTGGATACTGGAAGAAAAAGACTTCAAAGTGTGTCAGCTCACAGCAGGTACATGAAGTAGGTGACGTAGATGTTACTACAGTGAATATTAGTGAAGACGGTTGTGAGTGAGCAGCACGAGCAGAGATGGCGGAGGCACACCAGGCGCGCGTGCAGGGTATGGTGGAAGAAATGGTCCAGAGCCTGGAGAGAGACCACATCCGTAAAATGCAGGGTCGCATGTTCCGGTGCAGCGCAGACTGCTGCGACCGCAGCGCAGACCCCATGTCTCAGGTGCATCACTGCATCGAGAGGTGTCACACGCCGCTGGCCAAGGCTCAGGCGCTGGTCACGTCAGAGCTGGAGAAGTTTCAGGATCGTCTGACCAGATGCACGATGCACTGCAACGATA…
>GQW9QTB01DL6W2
AGGAGTTATTCCAGTTGTGGTATGTATGGCTGCGTATTGATCTGCACTGGCTTAGGAACTATAGAGAAGAGAGTCAGCGAGTTGCCGCTGNTTTCAAGTCCCACACAATTTTTTTCTGGGGAGAGACAAGGATGCCTTCAGATGCATGTTGACCTCCTTAGGTCTCATAAGCTATGGAGATTTGTTTAGAGAAAGGATTGGGGTGTTGTAACATGTTCATGTGTGAGAAATAAGTTCAGGAGTCTGTGATCCCATATGTAATCTTCTATCATGTTAATTTCCATTGTGTGCATGTGTGATTTTGTGTGTATATGCTTGAGAGAAAATGGGAGAGAGTGTATGTTTTGGATTATGTATAAAGTGTCTCTCTCGTTGAGTTTGACCTCCTG
>GQW9QTB01CMJBR
CTTTAGGAGACCCCTCCCTGGCCAGCCAGGTCTGAAAGGCCTCCTCCTTCAGCGTGATAGCTTCTCTCTCCACTGATCTCAGCCACCAATAGACATCTAAATCGCAACCCTCTGGACCACATTCAATGTCTTGACTGTGGACGATCAAGGCATCGAACATGGCCCACTCGGATGCACTGCCCCCAAACTCTTCCGAGACGCATGAGAGGTTCCTCTGGAGGTTGGGAGTTGAAGACCTTGCTTACTTGGCCGGGTTGAAGTGACACATCTGCGAAAAATACACCAGGGTTTTATGAATGGCTCTCAGTCTAGCTAGCCCCT
>GQW9QTB01EM34B
GACGTGACAGACCTGCCAAGGAAGTAGTTAATCGCGAACTCAAGTGCAAGAGCTGTCGAGGAACCGTTTCCCGTCACTAGAGACGACGCAAAAAGATAATATTGAANATATTTAGGATTTGAGTTTATTCCATTTTCC
>GQW9QTB01D53Q4
CAGCTAATCTCTGTCTTAATATATTACACATTAAAAAATCTGAAAACAAAAACTTTTTTTTATTTTTAAGTTGTACATTATTTGTATTATGTATTTATTTTTCTGCTTTATTTTTTTC
>GQW9QTB01AWJMS
GTCTTCCCCTCCTATTTGGCTTTTGACTGTCAGCGAGCACTTTGACATGATTTGACTCTTTAATTGGACTTTCAGTATTATCCAAAATGGAAAAGATATCAGGTGTGTCACCGCATTTTGCGTTTTTTGGTGATTTTTTTGAAAGACTATCGCTTGTAGTTTGGTTGAGTTTTGCTCTTGCAATACCTGCACATCTTTCTGTTCCACTTTTCTGATGATAAAAAGTAGATATTTTCAAGATATTTGATTTTATAATAGGACTTTCATCTTCAATTTTGTCTATAAAGGAATCTCCATCTGAGATACTAGCATCCAATAGCGTTTCATCATCAGAAGAAACATCATATAATCTTCTTCTTGTCTAAGAGAATTATTTACAAATGATGTATCTGAGCCCAT…
>GQW9QTB01BUN38
CAGCATTTTCTCACTTTGTCGACATCTGAAAACATGGCAAAGGGCCAGTAAGTTCAACTGATGTGGGCTGAATTCGTTGTTTCAGGGTTCTGTTGTTGTGCACCCTGAACAAAGTCATCATAAAGCTAATGCAGTGTAGGGTTCTGTCTATTTACGAAACGTCAGATTGGAAATGTACAACTGCATTTTCGCCGAGACTAGACATCAAACCAAAAGCCACATACTGTATCGTATTGAGTTGCTCGCTCAGACTCACCCTGGTTGTGCCTGTACCTTGTCGCAGATATCTTCACCAAGCAGACAGGACGTAGTGGAATATTTAACCCCGAGAGAGCAGACTGAAAGCGAGCAGCTCTATCGCTGCAACTACTTCCACGGACTGAAATGT
>GQW9QTB01DCPGY
AACAACTGTGAATTTAATGTGCGTCTCCACACCAGTGTGCTCCTAAATTTTCCAACCCCTTCCTACCCTGTATCCCTCTCATACATTCCTCTCATTGATATTTCCAAAGAAGATTTGTACGCACATCAATATGGTCAAGAGACTGCGGGAGGTTCTGTCGCACACTTAACACATTTTCTTGTGTAAGTTCATGAAGCCTTATAAAGACGCTTTAGTT
>GQW9QTB01AFHWA
AAAGCTTGGTCTTCAACATGGAATGTGTCCAATCATAAGAGGAAAGAAATTTAACTCAAATAGGTTTCATGAAAATGGAATCTCTTTGGATCCGGAATCAACTGTCCTTTATATCCTGGCCAAGATTCAAAAATATTAACGAAGCCGCTGTCGAACTTGATCGGCCTTATACTATTATTTTAATAGATGGCACTTGGTCCCAAGCTCACTCGATTTACAACATCAGCCCTGTTTTACACTCTTTAACAAAGGTGACTCTTAGAATCGACGGATTCACTGAATATGTTATAAGAACTCAACCCTCAGCATCCTGTCTTTCAAGTGTAGAAACCGCTGCTATTGCACTGTCTGTTTTCGAAAATGACACTACTATTAAAGCTGGGCTATTAGCACCACTGA…
>GQW9QTB01AYGXZ
CATACCCAAACTTGATGGCAAAGGCGGCCAAAACACTAGATGCGCATTGTCCTAAACTGCACAGAATAATTGGATATCGAAAGTCTCCCCTATTAAGAATGTGATTATTGACCATTATCATCCCTGAAGATGCACAAGCCCAAGCTAAGCATATTGAAACCGTAATAGCCGTCTCCTTTACGGAAGACGATTTCAAATCGAAATCGTACATTACAGGTTCTATGTTTTAGCTCATAGATGGGCACGCGCTGTATGTGGCACCTCAACAATCTTCGTTTACCAGCTATTCTGGTTGAGATATAGCTCCCAGTGAGAAGGNGAATGAGTTGAGCTGTGTGTGATACTAGTTGAGATATGCCTCCCAAGTGAGAAGGAGACAGACTTGAGGTGACCGCTTGA…
>GQW9QTB01CHQXW
CCTTTTCTTTGTGGGAATTAACTTTCAAAAATTGAATTAGATTATTTGTTGAGGCTTTTGCTGTAAAAGGATACTGTCTAAATTATTTTCCAGTTATTTTGTTGCTATTCTAAAAACTTCTGTTGAANATACTTATACACTGAGGATATTTTGTTCTATGCATATTTAAGACATCTTTGATTATATTGGCGGATTTGTGGACATTTATTTAAATGTTTGCCCCCTCTGCGGTGTACTATCAACTGCGATTGTAAAAACCAAAACAAATAGTGAAGCCTGATGACAGCGTACTAAAAAGACACATAAAGGGTTTGCAATGTTATTTAATTGAATCATAAATCCATATTTACTTTGTGTCGCCAACTTTTCTCCATTTCAAAATAAAAATGCCAAAACCCC
>GQW9QTB01D0BHI
ACTTAACATGCTGATTGGCATCAGACACCAATTCTTTGATACAAGGAAGGACTTGATTCATTATTACTGTTTCCTGAACAGATGGCTCTAGATTTGACAAAATTCCTTCACCTTTCCAGCTGCTGCAGCCCTTACCTCCG
>GQW9QTB01A0WXI
CTATTGTGTGAGTGTGTGTGTGAGTGTTACGTTGTGTGGCGGTGACGGACTCAGAGCACTGAGGGACAGTGTGTGTGTGCGCTTGTGTGGGTCTGTGCTTGTGTGTGTGTGTGTGCATGCGCGCACATGCATCTACACTACTAGAGATCAGCTTGCAGGCTGGAGGAGGAGGAGGAGGTGACTAAACATAAACCGCCCAGGCACAGTGATCTACTTCCATTTGTCCTATTTTAGTGTGGGTACGTGCACGCCTGTGTCAGTGTGTGTGTGCCGATGTGTGTGTGTGCCGATGTGTGTGTGTGTGTGTAT
>GQW9QTB01BFYQ2
TACGTCGAGCCGTTTTGTTCCGCAGCGCCACGTGCGAACGCGAAAGCAAACAGACTTAATCCTCGCGGTTCGAACATGGGNGTCTTTGTGAGTTGCGAGGACACGAGGGGGGGGACG
>GQW9QTB01AVR4O
CAATACATGTTTTCCTATAGGCTTTTCTTCTAGTGAGATGCACACGTGCGTCTCGGTGAAAGTGAGGATCCTTTGCATGCTGCAGCAAAGTGAAATGACGTGTGCTTTTGCAGTGTAATTCACACTTATCAACCGTATCATAAAAGGGGTTTGTTACGGCCCGTTTCCTTTTCACCTCCGTCCAGCTTCTGCCCTCTTCCTTTCATCCGTTGGTGAATCACACCAATGCTCCTCACCGACCTCAACTACCAGAAGAGACTGGAACTGTAAACAGTTACTCTCTTTACACTCATCAGCCGCCTCATTGCTTTCTTTTCTCAATCCCTGTTTATCACTCACATCTTTTGGTACTCCCCTCATCCCCTGAACATTTCAGGGATGTAACATATTTGGGGGCTC…
>GQW9QTB01AN74U
AAATATTTGTGCTGCATACACTTGTAAATGTCATATGAACCTGGCAGGATTTCACCTGCAGATTTGCTTTGAATAGCGTTTACTCGCACATTCGTGTTTTTTCTCCACCTGTGTTCTCGTATTTTCTTTTTTCCCACTCCCTGTTTGGTCTTTTTGATCACTACGAATCAGTGCTTCTTTGCAAACCGGATTCCGTCATCAACAACACCACTTCAATCTAGGTTAAGCGTCCACTGTAGTTCTCTGAATTCCCTCTCTGTGCATCAATAAGAACACACGCACAGGAAGAACTAGCAAATCACATAATTTCACTGAATCATAACTTGTTCTATCTGCCACTTCCGCTCACCGGGAAATACAAGTAGTGCTTTGGGGGTTTTTTACACCGCTTTAGTGGCG…
>GQW9QTB01ENNUW
CTACAGACCTGACCGGACCTGACACTCCGAGTGGGAATTCTAAGGAAACCAACCAAAAACNGTAAAATGTTTCCCAAAGGCCCCAACAAGCCAAAAATCAGAGAGTAAGAGAGAGGAGCCTCCACTGAAGAGTGCCCCAAGTGGAGTTCCAGATTCCCAAAGACAAAAGCAAGCACAACAAGCAAACCAGACGGACTCAGAGTCAGACAGCGAAAGAGAGGAGCCTCCAATGAGGAGTGGCCCAAGTGGACCTCCAGACATTTCCAAATCAAGAGCCAACAGTCCAGTCCAGCCTCGCCTGGAACTCTTCCCAGGACACTCCA
>GQW9QTB01EMMBN
GAGGGGGACATGTACGAGGATTTTGAGGATGAGCCCAAATCAGACTATAGCAGTGAAAATGAAACACAAGAGNAGTCAACGCCAACTGAGACCTCTTTGACAGAAGAGGCCGAAGCAGACACAGTGGTTATACAGGAAGACGCCCCGAGGGCTGGTCTGATCTGAGGGAGGGGAAGAGAC
>GQW9QTB01EW8RL
TCCTGGCATCTCCGGGTTACCTGGTATGCCTGGCCGCAGTGTCAGTGTGGGCTACCTGCTTGTGAAACACAGTCAGTCCGACCTGACGCCCATGTGTCCTGTGGGGGTTCAGCAGCATGCCCTTCCTGTACTGCAATCCTGGAGACATTTGTTACTACGCCAGCAGAAATGATAAATCCTACTGGCTGTCAACAACTGCTCCTCTTCCCATGATGCCCGTAGAAGAGGGAGAGATCAAACCGTACATCAGCCGCTGCTCAGTGTGCGAAGCTCCATCAGTTGCCATCGCAGTCCACAGCCAGGACATCACCATCCCACAGTGCCCTGCGGGCTGGCGCAGCCTGTGGATCGGCTACTCCTTCCTCATGCATACAGCGGCAGGAAG
>GQW9QTB01CVZPB
CAGTGCACACTTTCATGTAAGCACACACACACACACACACGCGCATACACACACCCAACAATACACGCATATATACACCCAACAATACACGCATACACACACCCAACAATACATGCAAGAATTCCTGAATATTGACAAACACACACAAAACATACAAGCTGAAAATGCACTCGTTGACCGTACAGAACATCGACACGACACGCACACCAAACTGATGAACAGGAACACTGCCCAACTTGTTCTCTTGCAAGA
>GQW9QTB01C3WV4
GTTATAAAAACAGAACCTGGACCAAGCGTGAGAAGACATATACTGCACGTTGCTATTTTAGAGTCAAAGAGTGGGGAAATGGAACTGGGATGAGGAAATCCTACCAGNAGATGAAGCAAAGGACACTGCTTGAGAATGTGAGGAAATTAGGCAATACACCCCGTGAAGCCTGGAATATTAAAAAAAATGGCTCTTCTACTGTTATAACAACTGTGCACAATTCAAAGGCCGAGACGGGTGGAGACAGGGAGAGAATAAGAAAGAAAGTTTAAAGAAAACACAAATAGAATATTTGCAAGACGCAAGTGCACACAATTGTGAACTAATTGGGGTAACGCTTTTGTGTTGAAAAAAACGTAGTATTGGGACATAAATGAACACGTTACACACTGCTGTACC
>GQW9QTB01BK3RZ
TAATGTTTCATAGGAAAAGAAAAAGCAAGTACACAAGAAAAACCCTGCATTTGAATGTGAGTTAACGACACATCTATAAAACAACTCTGATACCCCCGTACTCTGCGTTGATANACTGCTTTTTTCTTTTCCTATGAAACA
>GQW9QTB01ANMEK
AACACCTACGGCAGCTATAAGTGCCGTGCCAAGAGGAGATGCAACCAGGGCTTTGAGCCCAACGACGATGGGTCGGCCTGTGTGGAGGGAACTTCAATCCAGGTCTGACATCACCGCAGGCCGGACTTCTCTCTCTTGCCTGGGCGTCTCCTGGGGGGCTCTGCGTTTGATGCTTTACATGCGAGCACAGCGTTGTGAACTTCACCATAACGACTGCGCTCCGTTTGCCAGGCACCGCTAGCCAGTGAAAACATATTGGAACACACAGGCCGCGGTGGGATACTGACTTTCTGTAATTTTAGGAATAAACATTTTAAGCAATC
>GQW9QTB01B1Y5W
AAGCCCCGACTTTGTTCTCTGCATTTATTAATATCAGCAAAAAATTCACAGCAACTCCTCTTAATTGCCGCCCCAGAAAGCGTGTTATGTTGTTAAAAACCACGTATATTTTGGCGAGTAAAG
>GQW9QTB01EBBWU
AAATAAACGGTTTAAGGTGATAATGAATTATTTTTGTGAAACTTGATATTTCTTGTGAAACTTACGATTTTGCGACACATTTACAGCCATAAGTTGCAGGAAACGGACTGGCTGGATCTTTACTGGATTTACTGGCTCTTTACTGGATTTACCGGATCTTTACTGGATTTACTGGATCTTGACTGGATTTACTGGATCTTTACTGGATTTACTGGATCTTTACTGTATTTTACTGGCCATTACTGGATTCATTAGCTTTGGATTTGTAAATCCACCAAATGAAACCTGTGATATTATTTAGACTTTTTTTATAAAATTATCTAACCTTTGAACC
>GQW9QTB01AQ2IC
AATGCCAGATTACTGGCTTTCTTTGGTTAGCAGATTTTACAGCAGTAGTTCATTTTGTGAAATATGCTTCATTGGCTTTCTTGTGGAGAAAGAGCTAAATATGAAGTTACAGCCATTGAGCTTAGCTTTGCATAAAGACTCTAATACAAATTACCTGAAATCGGATGACTAGAATAGTTCACTGTACCAAAAAATGATCCAGCCTTTCGATAGCTTTTGGATTAAACCTCTCTGAGTATTTTCCTACCTTGAGTTAAGTCTACGAGCTGCTGCCAAGAGCCGTACCTTTAGTCGGAGTGATATTTGAGTTTAAATTTACTTTGGAGTTTACAAGTTCTCCCTGCGTCTCCGTTGGGTTTT
>GQW9QTB01AX4XK
GGTCTCCTCACCCTTTCCTAAGAGTTGCTCCGTGTGCAGCTTCCAGGCCAACATCATCATCAGTTGCCCGCAGGATGCGGGAACACTGGATATGGAAGCCAGTGATGGATCGCATATATTAAACATCTCTACTGTATGTGAACACCAGCAGCCCAGTGGTCATGCACATGCTGGAATGATTCCTAGTGTTCTTTTTTTATTT
>GQW9QTB01C4VIY
AACAAACTCCGCTACACGCCCATCTTCAATGAATAGGGGAGTTAAAGGAATATGACGTACAACTACCTGATTCATGTGTCGTTTTTTAATTTTATGGACTGAGTTTTGAACAACGAATGAACTGAATTTAACGGTTATTTTGGTGTGAACCGAAACAAACAAGTGAAAGTGGGATTATGAGTTGGAACATTCTTTTTTTTTNTTTTTCTTCTTTGTTTCTCTGTTCGTTTGT
>GQW9QTB01EPBDW
AGGTTGAGCTACAGTAACAGATTCAATAGTTTGAGTGTTTAACAGATATCAAAACACATCAGTGTTGTTTGTAATAGTATTAAGAAGTATGCTTCTCTGGTAAGTTAGTTTGTTGCTATGATCACTAGGGTAATTGGTATAAATTCTATGCTGTTCACTAAGTAATCAATCAGAAATATTCAGTTTCTGCCAGGTGACCGTGGATTTTTGAATTCTGTTTGAAATACAACTTTATTATTCCCTTTTATAGAAAGGTGGGACGTAAGCTAACTTGGTATTCATAGTATATGTGAAAGAAAACTAATTTACTTAATGAAAATTCATGTAATCTGAGATATTTAAAGATGCCCACTGCTCTTTAATGTGATTGTAGCTAATTGTGTTGTATTTGACCAAAAC…
>GQW9QTB01DO1CX
CGTTTCAGTTTGGTGGAAGAATTAAAGAGGAATCCCATGAAAGGTGCTTGGTGTTAACGTACAGTCGTTCCACAGGAGAAAGGAAAAAAATTAGAAATCTCACAACTTTTTAAAGGATAAAATCACCTGAAAATAGAAGTTTTATATATTTTCTCGACATTTATTGGAAATTAGTGATTGAAAAACAAACATCAGGGTCGTTGGTGATCTGTTTGCTCACGTCGACCACTGAAGGGACCAAATCATGTTTCTAGTTGTTTCTTATCATCAGAGCAGCTCATCACACGGATGATACACAAAACATAAAGTTACATTTTGTAGATTGAAGGTCATGTGTCCTTGAACATTTTTACAGATTGTCTTTTCTTTTCTTTTTAATCTTCGGACATGTT
>GQW9QTB01EOJWW
GAAGAGATGACAATGAATGATAAACTACATCTAATTCATTTGTTGAACGGTGTTTCGTCTTTATTCAACACGCGAGTTCTTTCAGTCAAGACAAAGTCAAACAAATCACATCCTGTGTTTTCTACGTCGTGTCTC
>GQW9QTB01DQ43S
AAGGTTGCATATAACCATACCATGTGAGAAAGGTAGATGGTGAACAGGCACACCGGTGTATGCGTATGCAACAATTTGACATATATTTTGCTTCCATATTTAATTCGCAAATGTATAAAGAACTTCAACACC
>GQW9QTB01DPZ36
CTCCTACAGTAACGACTCATCCTGTCAGCCACATTTACATGTACAGAAGGAAATCGATGATGTAACCATTTTACCATTTTTAGTGTTGCTGTTGTAACTAATATTAATTAATTATTCATGTTATGTATGATTATTGATTTTCAAGTATGTGTGCTTCTTTAGTCGCAAGTCTTTAAAATATCTTGATAAGTTGAATTGCTTGTTTTTTTTGTTTTTGTTTTTTTTATTCATTTGGGTAAGTTACCTACCAGTCTATTAACCCCTCGTAATGAAAGGACAATACAACATTTCTATTCCCTTCCGCTGAGTAAAGTT
>GQW9QTB01EKLL5
AGAAGTTCCCTTAATGCCCACAGCCAAACTGCAAAAGAGAAATCACCACATGGAAGCAACCGTGCACACAGGCACACACACACACACACACACAACACACACACACACACACACACACACACACACACGA
>GQW9QTB01BA7NS
TGGGGATTACAGCAGCACAGTTATTGAACAGCTCACAGTGCCAACTGTTTTACTAAACTGCCAAGAGGATGATGACATAGAGAGTGAAGATGACACAGAAGGGAGGGCAAGGGAAAAGCACAAGAGAAAGATGGTTGTGAAAAAACATTGAAAGAGAAGCAAGGGGTAAAAGATGCTCTGGTGCAGAAGAAATGAGTGTATTCTTAAACCCTGTCTACACTGAATTTCCAAACACTTTGCAAAATTAGTACAAAAGTGC
>GQW9QTB01DSK2B
ACAAGACGAAGTGTCGTATAAGCGCGCGGCGGACGAGCTGCAGCTCCGTTCAGGACTCATTCGGTGTCGTGGATGAAACAAACACAAAGAACCAGACAAGCAGAGCAGACGAGCGAGGGAAGGGGACTGGTCCAGATGAGCTGGGCAGCGGAGGCCTTGTGTCGCTAAAGCTCGCTCTGTTTTTCCTTGAGAGACGACACGATCAGAGCAAAGCGAGGAGGGAGACGCACACATCATGTCCTCGGTCCATTTCAGTCCAGGGTCAGATTCAGGTGTAAATGGAAACGTCGCAAAGATGGAGGATGCTAAAGTGGAGATTGACGACGTAAAGGACGAAAGCGTGCTGCCAGACACGATGTACCACAATAT
>GQW9QTB01D06WS
GTACATCCACCTCAGATTATCTGTTGTTAATCATGAAGCCACTATCAGCCATAAAATGCTGTAAAAGTCACAGTTGTTGAACTAAATGTTAAGCATTATCCTAAACTGGAGGTCAGCAGCGCTGTTGGGTGATGAATATTACTAGTCGGGAGTTTTTCCAAAGAGGTGAAGTAGAGTAAACATAAGTAAAGCGAAGCTGCTTTCAGACATGCATTGAAGACAGGACATTTTTTCGGAACTTCTCCGGATGAGAGAACACAAATGTCTGGAAACTTCAACTGATGCCTTCCATCCTACAGTCCACCACCATCTCTGTTTAACTTGTTAATACGTGCATTCGGTTTCTCTGAATCTTCACTAATACACAGTGCACACAGGGGCCAGCTGTTAAGCTTGTAC…
>GQW9QTB01DP7SH
AAACTCAGTGCCTCCCCCACAACTTCCGACCTGGGGTTCTACGCCTCTCGCATCGTCAGATGGCTGACCACCCAGCAGAACTACTACGGAGGCTTTCTCGTCCCACANAGGACACAGTGGTCAGTCCTCGGGTCGTCACTGTGACCAGTATATTTAAAAAGACACCTGCATTTTATTTAAAGATACATTTTTGTTTTTCCTATGTGGAGCCACATGTCTGGTTG
>GQW9QTB01EI9RL
ATATTTGACGTCCGAGTTCAAACAGCTAGATGTTTGTTAAGTACATATTATTATATAAATGAATATTATAAGTTATTTTGTATGGTATTATTATACATGTAAATACTATTATGTAAATAAATCATTTTAAAATCCAACTGTTAACATGGTACATTCTGAAAGTTGATCGTGATGTTGCATGTGCGGCTTGATCTTGAAATATTGATACTTCCAATTCAGACGTTCCCTCTTCAATGACTGAATATGATTCTCATATTAAAAGATTGATTTATTCTAGAGCTGCAACAGTTAATGGATTAATCCGTTTGTAATCGATTACTAAATTAATCGCCAACTATTTTGATAAATGATAAATTGGTTCAAAACTCTCTAAATTTCAGCTTCTTAAGTGTGAATATG…
>GQW9QTB01DA7D7
TGGTTGCTTTCCAACATTTGAAAAGCCATCTTATATCACGAAGTAGACTTCATACATGTGCAAGGTGCAACGTTTTAAATTTTATTGTTTTGTACCACATTTACTTCCAAGANATCACCTTGTCTTTCCCCCTTTGTCACTGTTTTTTTTTTCTTTCT
>GQW9QTB01C4AG6
GCTATAATGTAGGGGGGGTTAGTCTGTATATTCGATGGTGAAAAAATACATTTTTATTCTATTTGAATACTTTTATTCAATTCCATTTATTCTAAAGATTAATAAACATGCATATATAAATAACAAAAAGTAGAAAACACTAATCAATATAGCTTTGAAATGCTAATCTCTGTTAAACAGTTCTACGACATAAACTGAGTAAGACTGAAATTGAAAACAAGTATTTCATAAAAATCTATCCTCTGGGAGAATGTCACTTCCCTCAGTTTACATGCTTTATGTATGTATGTATGTATAGACAAGGAACTAGTCATAAATGTGTATTTTTGTGTTCACTATAAAATAAACTAGTTAAAACGGTAGATGTGTTTTAAAGGTATGCGTGTGTTGTGCCCTTAG…
>GQW9QTB01BDYC9
CAGGGAGGTCCACTGATTCTGTCTTCTGATGCACCAAAGACCATCCCTGATGTGGAGCAGGCCTGTGNTCAGGGATAGGACAGGGAGAGACAAGTGACCAAGTAAGCCGCCGGGTTGATGGGAGGCCGCGCGCTGGGCTTTTAAACTGTCTCCTTGTGGATGACATCATCAGCCTTCATAAAAGGTGGGGGGGCACTGCAAGACTCCAGTTTTAGTCTTATTCAGATATCTCTTGTGGAAGCTCATAGATTGTGCAGTTTGCAGAAAGTCTTTTTGAGTACATAATTACCTCCGCCCAGGAGGTTATATTTTTGCCCCTGTCTGTTAGTTTGTTTTTGGTTGATTGGTTTATTTGTTTGTCAGCTTGTAAGCAGGATTATGCAAAAACTACTGAACAGA…
>GQW9QTB01BDM9Y
TGAGAGGAACTGTGATGCCACATGTTTGTCTTCACCTGTGCAGGGTCAGAGGCTGTGTCACGNTCAGAGCCCAGCTAACTGCTGCTGGTGCATTCCGGTTCAGCAGGAAATTCCAGCACTGTTGTAAGGACGGGACAAAGTTAAATGTTGCAGCCACTGTGATGCTCACACTGGCCC
>GQW9QTB01AXO8I
TTGTAATAGAAGATGACGTCTGGCAGGCTGGAAGCAGACGGGAACAACCATTCTGGGGAAGAGATGCTGCTCAGCTCCGTGTCAGTGGTCGCAGATGAGTGAGTCACCGATGAGGAAGGGCTGGGAGGACACCGTGCTCTGACTCCTGATTTCAGAGGGAACCACAGTGGACTGGCATACGTAACCTTTGACCTCCCTCCCACTCCCCGTTGCACTGTCCGCACAGGTCGCTGGCGTGCGGCCCTCTTTCCCACACAGACCCACATTGAAGCGATGGAAGTATTTCAGGCCTTTGTTGGTGAAGCGAGGGCTGCTGTGGAAGCCGGTGACGTTGGCCAGGGGGGAGAAGTCGTAGTGCAGCAGCGCTCCCGCCCTCGTGTGCACATCCAGCGTGCAGTC…
>GQW9QTB01AKY27
ATTTGAAATGGTTATATGTATAAAACTATAACATACACCAAGTCAGTTATGACTAATGTGCTGATTTTACAGTTNTCATAATTCATCTAATTGACGGAATTAAATATAATTGGGCCTCACACTCCCTCTGGGTATTGTTCAGTTTTGTCACCAGAAAGACATTTCTAATGGGTTTGGACGTCTTGGTAGTAAATAATGGGTTACTAGATCATGCAGAGATGTTGCCATGGTTCCATTAATTGTGGTTCTACAGTTGTGATTATGAAGCTTTTTTTTAATTTTCTTATATTCTCCAGTGGCTTCTGTCATTTTAATTTGTTTCTATCCC
>GQW9QTB01AHFXB
CGGGGGAGTGTGAGTGTTTGTGTGTGTGAGGGCGAAGGTGTGTGTGTGTGTGTGTGTGTGTGTGTGCGTGTGTGTGTGATTGTATCGACAGTCTCATTTATTCAAAATTAAAGATTCAAGCATAAAGTTAAAAAAAAN
>GQW9QTB01BFV87
TACATCAGATTATTTTGTTGGGTGGAAAATAAATGAAATAAGTTGCAGTTGAACATTTTACTGATTTATTGACCTCACTATGTAAAGTGCCTTGAGACAATGTATGTTGTGATTTGTCGCTATACAAATAAAACTGAATTGATCCGTG
>GQW9QTB01C9J3A
TCCAATAAATTGTTGATAAAATAAAATGGAAACTGCGTATACTTTTGTCTAGTATTTTCCGGAGAAGTACGTACTTACTCATCAAATCTGCTGTATTTCCTTCAAAATAATTGGTCGGTTATAATACACTTGTGCCAGGGCCTTTTCCAATGTTCCAAGTTCTTTTTGGTATTTCCTTGAGCTCTTTTAGCAAAGCGCACTTTTAGCTTCTCAATTGTGGCGACTTATTATTCTTTCGTGGGTGTTTTCTGTTTTGGGAACAAGAAAAAGTCACCGGAAGCTAAACCCAGAATATGTTGGTTGAGATGTGATTGCGGAATTGTTTTTGGCTAAAAAGCTAC
>GQW9QTB01A1GZM
AGGATTCAAACTCGCCGGCTCTTCAGGACCAGGAGAAGGCAGAAGAGCAACACACGGGACAGACCACCGATGAGAGCGACGCAACTGTGTTAGAGGCAAGGCGTTGATGGACAGACCGGCGGAACACGAGAGGCCTCCGTCTGACGAGGAAGACTCCAAGGAGAAGGAGGGAGAAGAAGAAGAATCAGTCCGTACATGATCGAGTCAGTGTTTGATGACTCATCATCCACTGATCCATCTTTACATGAGTTTTTCTATAAATTCACAATAAATCAACATACATAACTCGTGTGTTTTATATAAACAGACGTTTAAAACACATGAAATAACAAGTTCAATAAATAAACATTTT
>GQW9QTB01AEGQU
TAACGACAGTTTTGACACAGTATAACAGGTTTGAACGTATGTGTCATAACCAGCGTTTTTTCATTGAAGTACGACAGTTTTGACACAGTATCACTGGTTTTGTACAGACCAGCGTTTCTTCTATTGAAATACGACCGTTTTGTACTACAGTATAATGGTTTT
>GQW9QTB01DCSEQ
AGTTTTCTTGAGGCAGCTAAGGTGGAAACATCTTTGGGCCTTTAAAATGGATGATGTGTTATTTGGTGAAATTATCTCTAACGTAAATGCTACCACGAACTATACATTACTTAATGGAATGATTTTCCCCTTAAATATGACGGATGTTCATCGGGTACCTCTTACGCGCCCTCCCTGGTCCTATTATTACCCACATCTGTCTCAATTACGGCCGGATGCATTAAGAAAATTGTGGTATTGGACATCTGTAATGTTCGTCTCGATTTCATTTATCGTCCTAATGGTGATTTCCCTAGGATGGTTAATTTTCTATTATGTCCAGAGATTTCGGTACTTACATGCAAGAGACAAGCTATCGCGACAGCTCGTTACAGCTGCACAGAGAGCTTTGTCAAAGGT…
>GQW9QTB01CS4AI
TGGGGTGGGGGGTTAGTAGAAAGTGACGGAGAGGGAAACCATGGAGAGGCTGAATCAATAAGGTGCTGTGATGGCTTTGTTCGCTCTCCCTCATCCATCCTCCTCATCCCTCATGTTTCTCACTCTCTCTCAGAGGGGGGTGGTTCGCTCTGCAGCTAAAAAAAACACAACAACCCATCATTCGTTTACATTGAACCTCTCCTCGGTTGAGTTTTGTCCACGTGTTACTTTGGATGATAAGGGTGTTGAAAGCAAGTGTTCAAGTCATTATGTATTTTTTTTTTGTANATCGTGTTTGTTCTGTGGTTGTTTATTAGTGGGTAAGTAATTGGTCGTTTTTTTAATTTTTAGCCTCCTTAACAATAACTAATCCGGTACGGTCGTTGGGAGGG
>GQW9QTB01CBDOO
ATATTCTATTTATATTGAAACAGAGAAAGCATTAAATCTTCTAAATTCCAGAAGCTGGGGACATATCAGCTTGACAAAAATGAATTATTGTAATAGCCGACTATTTTTCTGTAGGGTGACTGATCGTTTTTCAGTTAGCACTTTTTAAAACACATGAATAAGCCTGTTGTGTTTGAGCAGTGTGACACAATTGCTGCCGAGCGTACTAGGATCCCGACGCCTACGTGGAGTAGAACAGTACTGTAGTACAGTACAAACATGTTTGTGTGGTTGACACATTCCTTTATCACGGGGAATTCTGGAAGGACAGTGGAAAGGAGGAAAAAAGAAAGGTTCTTTGCTTCTGACATTTTTCAAATCCCTCTTCACTCCCCCCGTACTCT
>GQW9QTB01D2UNU
ACGGATTTGAGCTTTCATCATTCAAGGGGGGCGATTAACCAGACTGGTGTTGAGAGACGTGACATTGTGAAAACATGAAGCCTGTGATTTTCGCCCTATTGGTCGCGTTGATTGTCACCAACAGTGAAGCCTTGCGGTGTCACTGTGGAGGCAGGAGGCAGTGTTTAGAAAGCAGACGTGAAGGGAAAGTGCAGAAATGGACATGCAGCCAGTAGCAGAAGCACCTCTGTTTTACTGCACGCTGGCACTTTGGACTTAATCACAAGAAACCTAACACTTTTTTTCTTTTTCCTTAATCTTTACTGAATTGCCACGACTGCACACTCAGCGAGAGGAGCTCTTCGGAGAAAGTTCTGCTTTCTTTAAGCAGTCAAGGAAGCTTCACGTAGCCCGTTGACA…
>GQW9QTB01CIFY9
TTTACGAGCAGAGGCCTGGTACAAGCGGGCTTAGGAGGCGTTTTAAGTCAAATAATTCTTGGAAAACAAATTATGCCAGGCTTCAACCTTGAAGAGTTAGCGAGCATTTCCAGAGATTCCGAAGATATTCGACATCTTTTAGAAGAAATGCAAGAATATATGCCACTTGAAGAAAGCAAGAAAGACAGAGCACTAACGATGACGGGAGAAGACTCTTTCAGTGCTTGGAGGCGACGAAAAAAACAGGGTGTTTATTCAAATTTGCGAACTTTCTGCTGTGTATGTCGGCCACACTCCTTCTAAAAATTGAATTGTGCACTATCAAATTTTGTGATTTTATTTATTATTCATTTATTTTTATGAAGTGTATATAGATGCGGAGATACTTTTATATGAAAC…
>GQW9QTB01DBQ8O
ATTTTCTCTGCCCCTCCAACCATGCTGTTAGGGATCTCTCTCAATTCTTTTTTGTCTTGTTTTGTTGTTGTTTTGGGGTTTTTTTTTNTTTTTATTCGACTACCTATTTCTTTGCTGTGTACGTTACATAGTATTGCTATGTATGTAGTAATAA
>GQW9QTB01BZBQB
AAAGACCTCGTTCTCAACCACAAATTTGTTTATGAATTTTTAAACATTTCCTGCAGTTTAATTGCATGTGTCGCTGAGTTTTAATGTGCCTTTAATTGTCGAGTAGTATTTCAGTTTTAATATTTTGAGAAAGTAGTTAACATTCTTGGAAATGGCGTCAGCTTGCCACCTTTTATCTGTGAACATATTTCTCTTTACGAAAAAAATAAAACAACTGTAACG
>GQW9QTB01BR6F1
AGGCGAAAGTTATTCTCCAGTCCATGGGCCAAAACATCGTTCACTGTGGGAGTGTGGGTAATGGACAAGCAGCAAAGATCTGCAATAATATGGTCATGGCGATTAGTATGATCGGTGTGTCTGAGAGTTTTAACTTGGGCATGAAGCTTGGCCTTGATGAGAAGGTCTTGGCGAACATTATGAACCCAAGTACTGGTCGATGCTGGTCGAGCGATACTTACAATCCAGTACCTGGCGTCATCGACGGAGCGCCTTCTTCGAACGATTATAAGGGTGGGTTTGGTTCGGCTCTGATGCTCAAGGATCTAGGATTGGCTACCCAAGCGGCCACTGCCAACCACACCCCAATTCCGTTAGGCAGTGCCGCACAATCTGTGTACTCGGCCATGATTGCACAAG…
>GQW9QTB01A7TIL
ATTGAGCGCGGCTTAAACAGCATGTTAGAAAGAATTTGAATTTGCTGACAAAAGTGTACAAAATGCAGAAACCCCAATTAACACCAAATGCTGTTAAAGACCTAATGGAGGGAAAACAGCTAACTGCTGTTATTCTGCAAATTTTATCCACCAAGAAAGTTGGTAGTGCAACAGGAGCTGAACGGTATCGAGCTCTCATAAGTGATGGCACATATTCAAATGGCTATGCGATGTTAGCTACTCAGCTAAATGGCTTAGTAACAAGCAAACAGCTAGAGGATTACTCAATTGTTCGTGTTAATAATCCAATAGTGAACACTGTAAACAATCAAGGAAGGGAAGAAAAACGAATTAGTGGTCCTGCTGGATTTGGAAATTTTGAAGCAAGGATCAGAGGTT…
>GQW9QTB01EOD4C
CCAATATTGAGCCACAATCTTGTCCAGTCAAATTGACTAGAAGTAACGATTTGAATTTGTGAGAATGATTCTGCAAAACATTAAATCTATTAATACATTAACTAAAGATTGAAAGCAGCATAGTCATAAAAATACATGCACAAGCCCAGCTTGTACACACAGTAATTACTTACTCACTTATCAGAAATGTATTTATTATTTCAAGTTTCTTTAGTGAGGTGAGCGTGCGACTGAACGACTTGAAATATACGACTGGTAAGACATTTTTATCCCTGTTTTCACTGCAGCATCCTAGTAACCAAGGCACAGGGGGTGTTATGATGTTTTCTGGGTGGAACATTGATGTGCTGCGAAAAATACTGACTTGGTAAAATGTTCAGTTATAAACCTCAGTGTGGT…
>GQW9QTB01C17VG
GACTTCAGACATTCATGTGCCTCTTCAGGATGAATTGTCATAACTTTGGTGAACCCCTATCTTTTCGCTGAGTGCCATCGTCAGGTAGGATTTGATTGGCCCAATTGTTTCATGACCAAGTCCCTGCAAAACTAGAACTGTCTTAAGCCTCAGCTTTACGTTGTGTTAATTGCTAATTAGCTAATTTTAGCATGCCACCATGCTTAACTATGATTGTAAACAGGATAAACATGCCGCTGCTGAACATTAGCCTGCTAGCATTGTTATTATAAGCATTTTAATACAGTGCATGGTTAGCTGACATATGACTTGCTTTGGACTAATAACCAAACTCG
>GQW9QTB01D867K
GGCATCAGGAGGGCATGCAAGCGCTGCGGGATCTCGGAGAACTTCATCCGCTGGGTCTCAAAATCTGCTGCAGGTACTTGTCACAGTTGATGAACTCGCGCTCAT
>GQW9QTB01ADX99
TGTATATAGAAATAAGGTTACAACACATGGTGGTATACATGGATAATATTTGAGCAGAATCTAATCAAAATGACTATAAATAAGATTCTAAATGAAATCATATATTCGTTAGAACTCATCCTTTTCTGTGTAAACCGTAGGCTTGATGTAGAATTACCTTTGCTACAGGTGGTTTTTCTGTTTACATTTGATCAGGACCAAACAGTGAACAACGACAATGCTTTTCACTGTTTGCAAATGACAGAGAAATTGCTCTGACCATCCGTTTACACATTGTTGTTCTTTTTGGTAATAAAAAGTAGGGCAGCCCAGCCACCTCCTGAATACTATTTATTTAGTTAGAAGGCAGATACAGAGACAGAAGACGTGGCAGGATTCAACTGATGGTAAATGAATACT…
>GQW9QTB01A39YU
GACCAGGAAAGAGTTGACACCGTGATCCTTCACTAAGGTCTCCATGTCTTCCTGAGTGCCTTTGTTCCAGTCGGTGATGTCCACATGCAGGGAATAGTACAGCAGGACTTGCTGTCGGCCCACTCCCTCCACTGCTTGAAAGCGGCAACCAAGCTGACGCCAGGCTCCGGAACCACATGGTCAAGGATCATGGTGGTTCCACCAGCCAGGACCGCCCGGGTGCCCTGGTAGAAGTCATCTGCCGCCACCATGCCTCGGTCAGGCATCTGGAATCGCGTGTGCACGTCAATACCCCCAGGCATCACCATTCTCCCATGAGCCTCTATGATCTTAACTCCTCCGGGAACAATGAGGTTGTCTCCAATTTGCTTGATGACTCCATCTTCCATGTAGATATCA…
>GQW9QTB01BTJPN
TTAGGAGGGCTGAAAATAACACCTCAGTTGATTGCTATTTTTCGACTGCCATATTATGGTACAATATTTTACCCTCAGNATTAATTTCTAGCCTGGCAGGAAAATA
>GQW9QTB01BLBT8
GATCTATAAAGACCTGTAAAGATGAGGAAAACCACCATGCCGGCTCAAAATGGCAGATGACCTCTCTACAACCGAGGACTTCTAATTCTACAAAAGGTCCAACTCTGCACAGTCACA
>GQW9QTB01EV84L
AATAAACAGAAAACGAAGCTTGAAAGTTGAACGAACTAAACACAACAACAATGACCAAGTCTCACTCGTCAGGGGATCGTCACAGNGGTGATGGCAAGCCTATTCATGGCGAAGATAAGAA
>GQW9QTB01CIHNY
CACTGTACAAAGTACATTTTGAGGCTCTAGAACATTCCTGTAAATATAAAATCCCTTTTTGCACTATTTAAGATGAAGAAGAAAAAAGAAAAGAATATGAATGAAGTCGTCAGGCTGTGCAATATGTTTTTTCATTTAACGGCAACGGTCCGCATTGTGCTGTTGGTAGTCTAATGATAATGGTTTTTAAATGTATTTTAAATATGTAAAAAAAATAAACCTTTTGGACTTGAGCATGAGTCGGCAGAGCGACGCGGAGGAGAAGGAGGTGAAGTTGTTCTTGTTCCGCGTTTAGGGGCCGGGAGATGATTGACAGTTTGTAGTTTTTAATATTTGTAAATAAACTGCAAACAGC
>GQW9QTB01DWGYU
TTCATGCAGGAAAGAAACCATTTAGTTGTCCTGAGTGTGGTAAAAGATGTAGGCAAAAGGAACAGCTGAAGTCACATATGAGAATTCATACAGGAGAGAANATTCAGTTGCAGAGTTTGCAACAAAAGATTTACCTGGAATGTTCAGCAAAAAAACATCAGTGTATTGGTGAGTCCTCAAAGCTTCAGAGTCAGACTGAGAAAAACAGAGCTGCACTGAAATTGTCATCTGAAATACACATATATATATATATAAGCCTGCAGGTACATGTGAGGAACATGTTCAATTCAGAGGGGGTTACAGAAAAACTACAACCTACAGGAGCTGAGTCTTCACATGTAGAAAAACAGCCAAGAAAGATTTGTCCTCACAGCAGAAAGTACCTGTCCTGATATTGAT…
>GQW9QTB01BD0B6
CGGAAGTGTGCAGGCAGGCGTGTTTACGTGAGCCAACAGGGTGAGTGGAGGAAAATATCACAGTCTGTATTAAAAATGTTAGAGGAAGTTGTATGTTAGACACAGAAAATTCTTGGTTTAGTTGTAAACATATTAAAAATCAAAACGATTTTAGTGCTTCTATAAAATGTCCAAATCTGAAAAGGAAAAAATTATCTCACACTCGTTAGCACAT
>GQW9QTB01EINA9
GAGTAAAGGAAGTTAGCCTGTAGCCTGGTCTGTTTCCAGCATCATGTGCAGATGCTGGAAATGAAGTTGATGTTGAAAAGGTCGCCCTTAATATAGTTGTGAATCATACTTTGTTGTCGTGAAAGAAAAACCTGCTTCCGGTGTTAACCCTCATGTCTCTGTGTTGCAGGTACTACTTCAAGAAAGCCAGCGATGAGTTCGAGTGTGGTGCAGTGTTCGAGGAAGTGT
>GQW9QTB01BJPIT
CTTGTTGGAACAATCTTTTTATTCTTTATTGCAATTGAATAATTGACTTTGGGAAAAAAAATATAAACAATGCTCCTTAGTTATAATCTTAGTCTACTATTACTGACCTCAAAGAAAAGNAGAAAAAACTAATTTGGTGGTTTGATTTCGATTTTTAAACTTAAACTGGTTTCTTTAGTTGTGTGTGACGACAATCATCATAAGCATCGTATTCTTGTGGGA
>GQW9QTB01DSHKU
CACCAGAAACAGTGCCCACTCCTCACCCTCCCACAGCAGAGGAGAGGGAGGACACCCCTCCTCCCCAGACAGTTACCCCCGNTTGTAGAAACTGCTATGCATGGTCAGACACCTGCCCATGTTTGTGTATTTGATTTCTGTTGTCACAAACCCATAGTCAAATATAATGGTCTCCATTATCTACATAAAATATTGTACTGATATGTGGCGGATGGTGCTTGTCTTCCTTCCTCTAGCTGCCGTGTCTGTGACC
>GQW9QTB01E02OU
TTTCCCACTAATTAAACCCGACTGCCGACAACGGAGTAGCGGAGAAAGCTACCATCAACACGATGTTGACTGGAATAAAAGAAGGCCCTCATGGTCGATTTGACGGCGGAGGATAGTTCTTCTACAAGGAGGAGAAATCTCTAAATGTGAAGTTACAACAACCAAGAAAAAAATTCAACAATCATAAAGACACAATGCGAAAATTACTCAGCAACAACACTTGAGCACAATCTGATCCTAAACTAGACAGCTACTTACATCCAACAGCAGAGCCTGGACGGACAATGGGAATTCTCAGAGCCCTCCCCTTGTCCCCAGCGTGGAATATATATTTGGGCAGGCATAACAGGCAAAGAAGGCTGGGTGCCGACCCTCAGCTCAATCTATGAAGAGTGCTCC…
>GQW9QTB01AM4GN
CTCCGGGAAGACCAAGACCGTGACCCGGCACAAGTACAACAAGATCCTGCAGACGCTGCTGCAGGGGGACGAGGAGAACAGCAAACGGGCTGTTCCTGCACGAGAAGAGCGGCGGCCACATCAACG
>GQW9QTB01AVFHZ
TTCTCTGATGTCGATTTACATAGCACTAAATATAGCAGGAATCTAAACAGAGACACACACAACCAGAGCAAACGAGGTGGGATTTAATCAGTCTGTGACACGTATCGGCTTTTTTCTTTCGGAGATTAGAATAAATAAAGCAATATGAGCTTGTTTGAAGGATGGAAAAACTCTTAAAAAAACTCCCGACGTCCTCAGCATCCAAGACATAAATGCAGAACTGTGGATCAGAGGACATGTTGCCTTGGCAACTTAATCCCACTCACTCCTTTGTTGTTGTAAATAAGTGATGGAGTGTGTGTTAGCGATGGAATATGAGAAGTATGGATCCAGTGTCACCTGACGTCAGTTTATCTGTTAATCCGACAGGTTCGTCTCCCGATGCTTTATGAGCTGAAA…
>GQW9QTB01A2P7T
GATAAGAAGAAGTTACTCGTGCTGCCACGCACGTGCATTAAGATGGCACTAAATAGTTTCTTCTGTCAACTGTTTTTTTNTTTTTCTTTTCATATAGAACTACCTATTGTGAGCTCAGTGGCTGTAGGAAAGGGAAAGGCTTCTTCTGCACATGCTCACATCAAG
>GQW9QTB01AYUVV
TCGCAAGAAAAAATTAACCGCTTATCATTTCATTCCAGAAAAAATGTTTCTCAAATATTTATGTAATTAAAAATAAAAAATCTGTAAATAAAGCTAAGATCCAAGAATATGCAATTGGTATTAATTTATTCAAGGCTGTACATTAGCGTGTATATATTTCGAATTTAACTTGTTAGTTTTTCCTCCTCCTCCTCCTCTCCTCTCATTTTACATGACCATATACTGTAAATTAAAGCTTTTTAGTTCTTGTTGGTTTGACAAACTGTATGAAGCATCGCCGGGTTTTTTAAGGTAGACGTGTGTGCCATGTTTTAGTCTGCATCCACCGACAAATACAGAGGAACAGAGCGAGAGCTCCACATGGATTCAAAAACA
>GQW9QTB01D6TD5
CGGGGGATTACAGATTTATTAGTTTCCATCATCGGGGGACCATGGAAACCAAACATCATGGAAATGCAACCAAAAGTTGTTGAGATAATCCAGACTGAGACTAAGTGGTAAACCGATAAACAAACCTACCTAATAGCGTGGCTAAGAAACTGTTTGCATTAGTACATTTAGCAAAAATGTGACAAATGACTTGTACCCCT
>GQW9QTB01A0R26
CACGGCAGATTCATACAGCGATTTGGCTACATGTTGAGGTGGCATCTGAACCTCTTATTGAAGCTCCTTCTAATTTCTTCTAACTCATTTTGTGCTTTCCTTTTCAGTAGGTTAGGGGTAAAACTAGATTATATAACTTCTCACTTTTTTAGATAGACATTACTGTGTAAGTACTGAGTCAGTTCTCTTATTTTATAACTATTTAGTATTCTCCAGCATTAAACATCACATTAAGTCACTTGTGGCCACAGTTCAGGTTTTATGAATGGGAACGTCATCTGGCTACAGCACCTTGCAAAAAATGACACGGCTACGATTAAGTCAACTTGGACAAACAACACGCAAATAAATTGAAGGGGCAAAGTTGTAAATGATCAGTTTAAATTTAAGGCCGACAGA…
>GQW9QTB01EXWVT
TTAATTCTTGGTCAGTCGGTCTGTCTTAAAAGTAAGCTGTAGTTGTCTGCGGTTTATTTTTACTGAACTACAAAGGCTTTTATGATTAGATAAACTGCATTATTGTGTTGTCAAAGACCCCAGATGTTTGGTTGTAGAGTTTTGAAAAGATCCTGTCACAGCCTGTTGATCACCTGGTTTATCTTCGCTCTGGAGTTCCAACAATGTTGTCCGAAAAAGATATAGTAATGAAAGTTGCGCCCCAGTCAGCTCAGCTCCTTAATAAGCCTTTGAATGTTGTTAAAATAACAGCATACATGTAACGAAACTCTTTTGGAAAAGAACAACTGAAAGATGTGTAAATAGTTTGGCTTTTTGTTTGTTTGAAGAACAAAATAAATACTAAATAAATAGCATTTT…
>GQW9QTB01ALZIP
TCTTCTCATCACTATGACACCCTTCAGTGTCATTTGGCACAATATTCTTTAATGATACTTTTTCCTTTATCTTATGCAGGGAACTTGAAATACAAGAACTATTCATTTAACAAAAGAAGTCAGACTTCTCAAATGTTAAGTCAGAACAAAATAGGCTAGAAATATTTCATCATAGAAAAATAGGGATCTGACAGCTCTTGTTAATCTGTGCTAGGCATACAGTTTGGCTGGTTTTAGAAAGTACTGAGGTGCAATACCCTAAACTCATACGCTTGTGCCCAGCTCATGTTTATTTATTATGATTTTATTAGTCCTCTCATTCATTTTTCTTCTACTAGAACATGGTTAAGCAAAAGGCAATGAGAGTTCTGAAGCAGAAGAAAATGTACGAGGGCCAGA…
>GQW9QTB01BT3O2
AGCATTTACTAAATCTGAAAATGCATCAAGACCAGGATATCATTGTGAAATATCTGGTTTGAATTTTCTTTTTGCTATTTCTATTGAACAAGATTCAAAATCCTGGTAGGCAAATTCTGTATTTGTCACATAATTCATATCTTAGATTTAAACCAGTGAATTGCTTGCAGACTTGACAAAATCTAATTAAGTTGTGAGTAACCAGACGGTTTCTCAGCACCTGATTTAATAATAGATTCAGCATGTTATGATCTCAGACCTCCAAGCTGCTGTCTATTGCCTACCTTGTGTAAAACCATCAAATTGGAAGAATGACCAAAGAAAGTGGCTGTTGCCATGCAAGTACTGTAAATATCTGATGTTTGTTTTTGTACTTTTTGTTAAAATAAAATGTTGTGA…
>GQW9QTB01A3GA8
TTTGCTTGATTGACGATTCTGTGATTGGTAGTCTTTTGAAAATTCCAGTGGGGAAATTTGCCTTTTTGTGGAATTGGAAATGCTGCTTCATTTGAAATGTTCATATTATCATTTGATAACCCTCTTTTTAGCAGTAGGATAAATTAGGACTTCTTAAGTCTTACGCCTATCAAGGGTTCCCGTAACTAAGCTGTTGAAAGTATGAAGCCAGAACTCTCTACAGCTGTTTTCAGACATGAAATCCAGACAATCTCAGCAGACCTGCCACCCGACATTCTCCGGAATTTTTGCCGTTCACATATGATGAAGGCAGCAGGGAATTACCCAAGTCAGACCCGTACAATCGGTAGAACATTCTGTGGCGTTTGGGTAGAGTAGCAGGAGGCTCACTCGCTGTGA…
>GQW9QTB01CFFJ4
ATTTATTTTTTTCCCCCATGTTTTAACTTCTTTATTCACCCGACAAACTGTTTTTGAGACGTGTGTAGCACTAAGTTAAAGCTTTGCTGATTCAAGAAGTCAAACAGAGATAACTCTTCCTTCTTTTTTGACATGACACTTATGTTATCACTGACTTGTTTTAGTTGTATGACTTTTTATCTTGGTAAACTTCACGTTTACACTGCATGGTTTTTGAAGATGAAGCTGTATATGTTTGCCTTTTATTTAAAGATGTATAAGT
>GQW9QTB01C1E4I
ATCACAGTGCCAGTTTTCTTTATTTGAATCATAACAATTCACAGTGTCATGATGTTCACATGNATTAGTTCATTCATTCATTCATTCATTCTTCTGGTTCAGAGTGACTCTTTGCCGATTCTCCACAGGACTGAAGTTCACAGAGAAGCACGAGTGGGTGAAGGTAGAGGGTGGAACTGGCACAGTTGGTATCAGCAGTTATGCTCAGGAAGCCTAGTGATGTGGTGTACTGTGGACTCCCTCGAAGTTGGCC
>GQW9QTB01DZFQC
ACACAGAGCGGGAGAGAGAGAGAGCGAGCGCGCAGCCGACGGGTGGATGTGACTACAGACAGTAGGATGCGTGAATACAAACTGGTTGTTTTAGGATCAGGAGGAGTCGGGAAGTCGGCGCTGACGGTCCAGTTTGTTCAGGGAATCTTTGTGGAGAAATACGACCCGACGATAGAGGATTCGTACAGGAAGCAAGTGGAGGTGGATGGACAACAGTGTATGTTGGAGATCCTCGACACAGCAGGAACAGAGCAGTTCACGGCGATGAGAGACCTGTACATGAAGAACGGTCAGGGCTTCGCTCTGGTTTACTCCACGGGAACAGTGACCGCCAGCGCCGACCCAGACAGATTGAAGCTTTGCAGGGAGAAGAGGTGGTGCAGATGTCCTGTGGGTTCA…
>GQW9QTB01CP76C
TTTTCTTTAAGAACTGAAGCCAGATGTCATTTTACCTCTAAAATTTGCACATAATCATTAATTAGAAGAAGAAAAAAAAAACACTGATTACACTGATGTTTTTTGTAGAGAATATTATAAAAAGTATATGCCAATGGTGTATATAAAATTATATACCACATATGTGTTTATTTTATGAGGAACACTGTTTTTCACACCTAATCAATGTCATGTTTGCACGCTCATATTGATTTTTGTATTTTACAAAGTTCACTACACACACGTGATGCTCTTTTGCTACTTAATCTAGGTACGATGTGGAGTGACCATGGTGCAGCAAATGTATTTTTCTATCAGTAACTGATAATATTGATTTCCCATTGATTACGTATTACTGTACAGAGAATAAATGTTTATATAG
>GQW9QTB01DINZC
TGTACAAACTGTATATTAGTGTAAATACTTTTTGTTTCGATTTTTGAGTGTCTGTATTTTTCTTTTCATCTCATCATTAGTTGTGTTGTAACTGAAAATAAAAAAACTGCTATTTGATTTGATT
>GQW9QTB01AUZVL
AGCCAAATTCACCAGTTGTATCATGCATGGACTTCACTAATGTTAAAAAGACTTTAAGTGCTGATTCAATGTCTTTGTGTAAGAAGAACACAAAAACACAGTNTATCCTTGTCAACCTTGTCATGTGACCAGAACGGATTTGTCATGCAAACAAATGAGATGAGCTTTAC
>GQW9QTB01AZ7P7
ACAGGGTAATCTCCAGTGATTACGCCAGGAAATAAGAATCCCTGTGTAAGTGAAAAGAATGGATAATGCTGTGTAGCTATTGTCAAACTAAAGTATAATTTTTGCACTTTGCAGGTGATCATCAGAGCCATACTGAATTCTACGGCCAATGCTGGCCGACTGTACCTAATGAATCGCTACGTCTTGGGTGTAATTTTACATGGCACAATAGAGCAGATGGCCAGGCAAGGGCTAAAAAGGTGACATTTGAAGACTGTGAAGGAACCATTGGATTTGTCAACATTAGAAATGCTCACTGGAAGTGTTTTGGGTCAAATGAAGTTGAGGACTCCAAACAGGCTGGCCAAAGATTTGGACAATACTTCAAGATGCACCGGAACAGGTTTGGGAAGGAAGACT…
>GQW9QTB01CL0U2
TGCATTAGAAACAGAGAGATAAAGAAAAGTACAATAGTGCAGTCAATCAAAACTAAAACCAATCATTGTGATCCTTGTTAGGTGCTCATTTACACGGACATGATAATATAAGCCTAGAAGAATAAATGTCCAACTCACAAGGTACAAAATAAGAACAAAGCCCAAAAAATATTATACATAAATAAAACTACAATATGAGAAAAATATTTTTTGTCAAACTGTAAACAGTAGATATTGAAAAAATGAGGTCCACTGGGGTATTTGGAGAACTTGTGTGTAAGTGTGTAGGTTTGTGTGTGTGTGTGTGTGTTTGTAAGAGGTACAGTCCAGGTCGGGA
>GQW9QTB01BQKPM
ACGGGGCAGCACTTTGAGGGCCCGAGTGTTTTTAGCCTGGAGCTTTTCAATGGTCTCCATACCTCTCGAAGGCAAAGAGNTAACTTTGGTATCTGAAAGGTCTCTGGAAACGACACACACACACACACACACACACACACACACACACACACACACACACACACACACACACACACACACACACACACACACACACACACACACACACACACCACC
>GQW9QTB01DUEK6
AGGGCGCCGGGGAACGGTCATACAGCGCCCAGTTTGATCTGATGAAAGACATTAGGGTGAAGGTGTTCACCTTGCTGAGTGGCTGCACCAACTGCACCAGGGTCAAGGATTTCATCTGTGTGTTCCACAAAATGGAGAACATGGAGTGCAAATGGGAAGAAGCGCAAAGATGCCTGCCACCTCTCAGCAAAATCTGTATTTCTGGCACAAGCAACTGGAGCACGCAGAGGAATGCCCGGAA
>GQW9QTB01B5CHD
TTTGTGTTGAGACAGAAGCTGGCAAAGGGCGTCGTGATTTAAAGCCTGCTCAAAAGTCTGGATTAAGCAATGATGAGTGATTTTCATGCACACAGCTTTTTATCGTGTAGTATTTAAAAGTCAAGGATTTAACACTGCTACCTCCCCAACACAGTTATAGACTGGTTGGAAACTGGAAAGAACTGAACTCTAGATCGACCTATTATTTGTCCCTCTATGGGGAAATGGGCTGTGTTACAGCAACAAAGCAGATATTAAAAGTTGAAGAAACATCAGTGAACAAAATAATAAATACGTACACATGC
>GQW9QTB01BOAX5
AGAAAAGATTAATTATAAAACACCAAAAAATGGCTCTCAGAAAATTGGTTGGGAAGCAGTTAATTAGAAGTTTTTCCAGTGATAGTAAATTAGTTACATTAATACCAGGTGATGGCATTGGTCCAGAAATCTCATCAGCAGTCCAAAGAATATTTTCTGCTGCACAGGTACCAGTATCATGGGAGACTGTAGATGTCACTCCAGTACGGGGTCCAGACGGTCAAATGGGTGGACGTTTACGAGGACGGAGGGTTTTGCACAGCGTTCACAAACAGACCAACAAACGGGGACAGGTCGGCAGGATGGAGGGAGTAGAGAGGAGGAGTGAGAGAGAGAAAGAAGAGAGGAAGAGGAGGGGGAGACAGTGGGCTTTGTCAT
>GQW9QTB01A59CY
GTAAATATCAAAGCCTTTGAAATATTCCTTCATCAGAGCCATCTGGTAGTCTTCTGTCCAAACCACTGGTGGATCCGAATGAAAGCCCGCAATTGATCCTGCGCCATACTCTGTCATCATAACAGGCTTTCTAAATTTGTTGTGCCAATTCCTGGCTTCATTAAGAAGCTGCTGCTGGATGAGTTCCAAATGCCCCGTATCTGAATACCAACTGTAGT
>GQW9QTB01DB8WU
TAGTACACAGGATCAAGACATGTACAGCAAATGACAGGGAGGAGTTTGATGGGATTGAGGGGATTGGAGAATGGCGAAGCCGGGCCACTCCATGAAGGACCCCTTATAATCCACACAGTTCCCGCACATCTGCAAAACAGCTGGGAGAGTTACTACATGGAGATCCTGATGGTGACTGGCCTGCTCGCCTACATCATGAACTATATCATTGGCAAGAAACAAAAACAGCCGCCTGGCGCACGCCTGGTTCAACTCGCACAGAGAACTGTTAGAGAG
>GQW9QTB01B89B6
AATGAGTCAAGCCAAAATTGTATTGTCTCTTCCATTTACCACGGCTGGTCCGTCAGCCTCAAGCCAGGCTATAAGACAGATATATAATATAGAGTATGGGACCAAATCATTATCTATATTAGCATTGGTAACTGCTAAATATTATACTTTAGGCAACAGCAGACAATCATCTGCCTGTAACATCTTTAAGCATAATTCAATCAATAACTCTTTTTATATTTTAAGTGTTTAGATAAAAAAATGTCTGAAAATAATAGCTCTAAACAATTATTTGATAATTTGATTTTCTGTTGCGTGAGTAATTGATTAAGCATTCTATTTAATTCTGAATGCAACATTTAAATGTTACTGATATTTGAACATCCGCAGTTCAACTGTTTATCTTCTTTACTTAGTAAC…
>GQW9QTB01DB4XN
GGGTGTCAGATCTAAGATTGTAGACGTTTTTAATTTGGTTACTTCTTAAACTTTTAAACCTGATGTCAGAGAAGGAAGCTGGATGTGTTTCCTGATGTGCCTAGTCTGTGTGCCAAGTGGTGGTATATGCAAGGAGCTGCCCCTATTCAATGCAATACCTGAATAACTCCTAATAAACATCTCCCCTTNAATGCAGATATGTATTTGAAGCAGGCAGTTGGTTTGTGTAATTGTCTCCTTTCATGCGGCTTTGGAATTCAATGAGTGGCACAAGACGTTTATGTTTTATGGCTCTTCAGGGAGAAGGCTTAGAACTTGAAAATATCCTGTCTGACTTAAAATTGTGTCGTCTTTTCTACTGATATGTCCTGTTTGTCTATAGTTGTCAGACTCACATTA…
>GQW9QTB01ETPCT
TCAGAAAGAGAACATGCCTACCTCCCATCGGCCTTCAGCCAGTACAGATTGCACATGGTTCCCCAGGAGCCATTGGCAAGGATCCAGAGGTACCTCCAACACACTTCATTGTTCCAGCAGATCAATGCAGTGCTGCCGCTGCATTCAAAGACCGACTGTGCGTTGGTGTGGTCTCATCCAGAAGGGCTGGTGTTGGTAAATCTCTCTACATCAAGAGGCTGTATGAGAAACTCAAGCGCTCAAACCAAAAAGCCGTCAATGAAAGAAATGCATTCGCTTAATTGAACCTAATGTTGATGAGAATGTTGTCCTTCAATCTCTGTTGG
>GQW9QTB01A8UW0
TTTGTTCTACATACAATTTGCGGGCAGGAGAGGCTTCCGTGGGAGTCAGTCGAGAGCTCTCATATCACAAGGGATACCTCTCTTGCTGTCGATTTCTAGTGATGCTGAAATTATTACGTCATCGGGAGATATGACATGTGCGTTAT
>GQW9QTB01AZGEM
TTGCAATTTTAGATAGTCTTTAAGTGAGATTTTGCATTTTCTATCTTGGTCCAATAAAACCAAATGGCATATTTCTCGTTTTTACACTTAAAGGTGGTGTATATCATGTTTTAAGAGAAGAACAGTGTGGTCTTAGGAAGGGTAAATGACGTTTCGACTAAATTTTCATTCTTAGATTAAAAATTGAGAAGTGCCTGAGTCATCAAACCTCTTTAGTCCTCAGTTTTATTGATTATGAGCGAGTGCTCAATCCAGCTGACAGAAGAACTTTAGCGATGGTCCAGAACGTTGCATTAGTGGTCAGCCTTGTTTCTTATATTTGTTTTTGTTTTTCTTATTCATCTAATGTATATTCTGAAAAACTGTGGAAGATCTCGTTCGCCTAACCTAGCACGGTAC…
>GQW9QTB01B9E3J
TTTTCAGTTTGTCCAAAAACTATTAGAAATACATTGGTTGTGCCACACTGTTACGGCACACTGGTCGGCACACTCCTTAATCAGGACATGCACGGACATTGTGGTTTATTTGGACTCCAGATGTTCATTAATCCACAGCTGAATAGACCCTGCAAATGCCGTGTTTACTCCCGTTTGAGTAATGTTTGCCCCAAACTGCACTAGCGAACCATTTACCCTTTTTAAAAGGAATCATTAATCTTGACTGCCTTCACTCGGGAGAACTCGGAAAGAGAGACTAACTTATTGCTGGTGTGGGTCTGTAAATGTGACCCGATCACGGTAACAAAACCATATCCTGTAAGACTCCCGAAGTTGGGCAGTTAGCAGCTCTGAGCGGCACAAAATTGCTTAAAAGTG…
>GQW9QTB01C1JNM
CGTGCACCAAAGAGGCCTACTACTTCAGACAGGTGTTCGAGAAGCACTTCCCAGGCCGGGCTGAGTGGCTCTCCCATTACTGGATGCCTCGCTGGATNAATGCCACCGACCCGTCAGCCCGAACGCTGTCCATCTATAAACCACATAAAGACCAGTGATCGACTGTGTCTGTCAGTCAGCTATTCAATTTGTCATTCATAGCGTTAACTTGGTTGAATTCGGATCCAATTGAACTTAGTAGGATTTAG
>GQW9QTB01CG57Z
[truncated: 127,409 more rows]
