# Supplementary material for: High-Throughput Sequence Analysis of Turbot (Scophthalmus maximus) Transcriptome Using 454-Pyrosequencing for the Discovery of Antiviral Immune Genes
Source: PLoS One. 2012 May 18;7(5):e35369. doi: 10.1371/journal.pone.0035369 (PMC3356354; doi:10.1371/journal.pone.0035369)
Supplement: Table S3 — Information of the contigs and singletons identified as homologous to molecules involved in the Complement pathway. (XLSX) [file pone.0035369.s003.xlsx]

## Sheet: Hoja1
Table S3. Information of the contigs and singletons identified as homologous to molecules involved in the Complement pathway
Protein	Sequence name	Sequence type	Sequence description	Sequence length (bp)	Hit Accession	E-Value	Similarity (%)	Blast
C1q	Pmax_rep_c4199	Contig	C1QB_RATRecName: Full=Complement C1q subcomponent subunit B; Flags: Precursor	622	P31721	1.57945e-16	57	blastx_SP_RS
	Pmax_c37416	Contig	C1QC_RATRecName: Full=Complement C1q subcomponent subunit C; Flags: Precursor	744	P31722	1.27122e-14	59	blastx_SP_RS
	Pmax_rep_c26563	Contig	C1q-like 23kDa protein [Neoditrema ransonnetii]	467	BAI40067	4.36059e-16	67	blastx_nr
	Pmax_rep_c27547	Contig	C1q-like 23kDa protein [Neoditrema ransonnetii]	339	BAI40067	1.08767e-19	75	blastx_nr
	Pmax_rep_c33705	Contig	C1q-like 23kDa protein [Neoditrema ransonnetii]	451	BAI40067	4.05989e-08	65	blastx_nr
	Pmax_rep_c34221	Contig	C1q-like 23kDa protein [Neoditrema ransonnetii]	475	BAI40067	1.06696e-06	75	blastx_nr
	Pmax_rep_c34973	Contig	C1q-like 23kDa protein [Neoditrema ransonnetii]	750	BAI40067	1.09878e-39	76	blastx_nr
	Pmax_rep_c56579	Contig	C1q-like 23kDa protein [Neoditrema ransonnetii]	470	BAI40067	1.83921e-18	76	blastx_nr
	Pmax_rep_c56701	Contig	C1q-like 23kDa protein [Neoditrema ransonnetii]	521	BAI40067	1.74261e-21	61	blastx_nr
	Pmax_rep_c56833	Contig	C1q-like 23kDa protein [Neoditrema ransonnetii]	604	BAI40067	7.79425e-13	60	blastx_nr
	GQW9QTB02HWUO0	Singleton	complement component C1q B chain [Scophthalmus maximus]	299	ABJ98620	1.9e-17	79	blastx_nr
	GQW9QTB02HIGC2	Singleton	complement component 1 q subcomponent gamma polypeptide [Paralichthys olivaceus]	343	ACZ74625	1.6e-11	72	blastx_nr
	GQW9QTB01ASNK2	Singleton	c1q-like 23kda protein [Perca flavescens]	305	ADX97158	5.6e-08	63	blastx_nr
	GQW9QTB01DZ1HX	Singleton	PREDICTED: complement C1q-like protein 2-like [Oreochromis niloticus]	463	XP_003457358	3.2e-06	66	blastx_nr
	GQW9QTB02H468I	Singleton	C1QB_BOVINRecName: Full=Complement C1q subcomponent subunit B; Flags: Precursor	395	Q2KIV9	5.3e-11	57	blastx_SP_RS
	GQW9QTB02IHEEZ	Singleton	C1QA_HUMANRecName: Full=Complement C1q subcomponent subunit A; Flags: Precursor	423	P02745	1.9e-08	52	blastx_SP_RS
C1r	Pmax_rep_c4460	Contig	C1R_HUMANRecName: Full=Complement C1r subcomponent; AltName: Full=Complement component 1 subcomponent r; Contains: RecName: Full=Complement C1r subcomponent heavy chain; Contains: RecName: Full=Complement C1r subcomponent light chain; Flags: Precursor	697	P00736	3.79528e-39	60	blastx_SP_RS
	Pmax_rep_c231	Contig	C1RA_MOUSERecName: Full=Complement C1r-A subcomponent; AltName: Full=Complement component 1 subcomponent r-A; Contains: RecName: Full=Complement C1r-A subcomponent heavy chain; Contains: RecName: Full=Complement C1r-A subcomponent light chain; Flags: Precursor	1983	Q8CG16	4.91452e-124	56	blastx_SP_RS
	Pmax_rep_c31741	Contig	C1RA_MOUSERecName: Full=Complement C1r-A subcomponent; AltName: Full=Complement component 1 subcomponent r-A; Contains: RecName: Full=Complement C1r-A subcomponent heavy chain; Contains: RecName: Full=Complement C1r-A subcomponent light chain; Flags: Precursor	1054	Q8CG16	1.30702e-25	56	blastx_SP_RS
	Pmax_rep_c4280	Contig	C1RA_MOUSERecName: Full=Complement C1r-A subcomponent; AltName: Full=Complement component 1 subcomponent r-A; Contains: RecName: Full=Complement C1r-A subcomponent heavy chain; Contains: RecName: Full=Complement C1r-A subcomponent light chain; Flags: Precursor	705	Q8CG16	1.59032e-32	55	blastx_SP_RS
	Pmax_rep_c46738	Contig	C1RA_MOUSERecName: Full=Complement C1r-A subcomponent; AltName: Full=Complement component 1 subcomponent r-A; Contains: RecName: Full=Complement C1r-A subcomponent heavy chain; Contains: RecName: Full=Complement C1r-A subcomponent light chain; Flags: Precursor	406	Q8CG16	3.48986e-12	51	blastx_SP_RS
	GQW9QTB02HZD95	Singleton	PREDICTED: complement C1r subcomponent-like [Oreochromis niloticus]	257	XP_003450690	5.9e-05	57	blastx_nr
C1s	Pmax_c17844	Contig	C1S_BOVINRecName: Full=Complement C1s subcomponent; AltName: Full=C1 esterase; AltName: Full=Complement component 1 subcomponent s; Contains: RecName: Full=Complement C1s subcomponent heavy chain; Contains: RecName: Full=Complement C1s subcomponent light chain; Flags: Precursor	526	Q0VCX1	3.831e-08	53	blastx_SP_RS
	Pmax_c20467	Contig	C1S_BOVINRecName: Full=Complement C1s subcomponent; AltName: Full=C1 esterase; AltName: Full=Complement component 1 subcomponent s; Contains: RecName: Full=Complement C1s subcomponent heavy chain; Contains: RecName: Full=Complement C1s subcomponent light chain; Flags: Precursor	484	Q0VCX1	9.0664e-05	50	blastx_SP_RS
	Pmax_c53479	Contig	C1S_BOVINRecName: Full=Complement C1s subcomponent; AltName: Full=C1 esterase; AltName: Full=Complement component 1 subcomponent s; Contains: RecName: Full=Complement C1s subcomponent heavy chain; Contains: RecName: Full=Complement C1s subcomponent light chain; Flags: Precursor	557	Q0VCX1	5.79549e-11	54	blastx_SP_RS
	Pmax_rep_c19801	Contig	C1S_BOVINRecName: Full=Complement C1s subcomponent; AltName: Full=C1 esterase; AltName: Full=Complement component 1 subcomponent s; Contains: RecName: Full=Complement C1s subcomponent heavy chain; Contains: RecName: Full=Complement C1s subcomponent light chain; Flags: Precursor	703	Q0VCX1	2.70535e-08	56	blastx_SP_RS
	Pmax_rep_c26174	Contig	C1S_BOVINRecName: Full=Complement C1s subcomponent; AltName: Full=C1 esterase; AltName: Full=Complement component 1 subcomponent s; Contains: RecName: Full=Complement C1s subcomponent heavy chain; Contains: RecName: Full=Complement C1s subcomponent light chain; Flags: Precursor	562	Q0VCX1	1.00532e-10	54	blastx_SP_RS
	Pmax_rep_c34900	Contig	C1S_BOVINRecName: Full=Complement C1s subcomponent; AltName: Full=C1 esterase; AltName: Full=Complement component 1 subcomponent s; Contains: RecName: Full=Complement C1s subcomponent heavy chain; Contains: RecName: Full=Complement C1s subcomponent light chain; Flags: Precursor	843	Q0VCX1	2.41238e-10	52	blastx_SP_RS
	Pmax_rep_c43620	Contig	C1S_BOVINRecName: Full=Complement C1s subcomponent; AltName: Full=C1 esterase; AltName: Full=Complement component 1 subcomponent s; Contains: RecName: Full=Complement C1s subcomponent heavy chain; Contains: RecName: Full=Complement C1s subcomponent light chain; Flags: Precursor	566	Q0VCX1	1.03883e-10	54	blastx_SP_RS
	Pmax_rep_c51485	Contig	C1S_BOVINRecName: Full=Complement C1s subcomponent; AltName: Full=C1 esterase; AltName: Full=Complement component 1 subcomponent s; Contains: RecName: Full=Complement C1s subcomponent heavy chain; Contains: RecName: Full=Complement C1s subcomponent light chain; Flags: Precursor	577	Q0VCX1	7.30522e-07	50	blastx_SP_RS
	Pmax_rep_c54272	Contig	C1S_BOVINRecName: Full=Complement C1s subcomponent; AltName: Full=C1 esterase; AltName: Full=Complement component 1 subcomponent s; Contains: RecName: Full=Complement C1s subcomponent heavy chain; Contains: RecName: Full=Complement C1s subcomponent light chain; Flags: Precursor	546	Q0VCX1	1.89916e-11	50	blastx_SP_RS
	Pmax_rep_c15254	Contig	C1S_HUMANRecName: Full=Complement C1s subcomponent; AltName: Full=C1 esterase; AltName: Full=Complement component 1 subcomponent s; Contains: RecName: Full=Complement C1s subcomponent heavy chain; Contains: RecName: Full=Complement C1s subcomponent light chain; Flags: Precursor	739	P09871	1.31021e-11	47	blastx_SP_RS
	Pmax_rep_c23928	Contig	C1S_HUMANRecName: Full=Complement C1s subcomponent; AltName: Full=C1 esterase; AltName: Full=Complement component 1 subcomponent s; Contains: RecName: Full=Complement C1s subcomponent heavy chain; Contains: RecName: Full=Complement C1s subcomponent light chain; Flags: Precursor	539	P09871	1.77379e-06	54	blastx_SP_RS
	Pmax_rep_c48341	Contig	C1S_HUMANRecName: Full=Complement C1s subcomponent; AltName: Full=C1 esterase; AltName: Full=Complement component 1 subcomponent s; Contains: RecName: Full=Complement C1s subcomponent heavy chain; Contains: RecName: Full=Complement C1s subcomponent light chain; Flags: Precursor	524	P09871	3.24314e-07	53	blastx_SP_RS
	Pmax_rep_c2107	Contig	C1S_RATRecName: Full=Complement C1s subcomponent; AltName: Full=C1 esterase; AltName: Full=Complement component 1 subcomponent s; Contains: RecName: Full=Complement C1s subcomponent heavy chain; Contains: RecName: Full=Complement C1s subcomponent light chain; Flags: Precursor	577	Q6P6T1	6.37007e-19	59	blastx_SP_RS
	GQW9QTB02FROEH	Singleton	C1S_RATRecName: Full=Complement C1s subcomponent; AltName: Full=C1 esterase; AltName: Full=Complement component 1 subcomponent s; Contains: RecName: Full=Complement C1s subcomponent heavy chain; Contains: RecName: Full=Complement C1s subcomponent light chain; Flags: Precursor	401	Q6P6T1	3e-09	53	blastx_SP_RS
	GQW9QTB01CPCX5	Singleton	CS1B_MOUSERecName: Full=Complement C1s-B subcomponent; AltName: Full=C1 esterase; AltName: Full=Complement component 1 subcomponent s-B; Contains: RecName: Full=Complement C1s-B subcomponent heavy chain; Contains: RecName: Full=Complement C1s-B subcomponent light chain; Flags: Precursor	350	Q8CFG8	5.2e-14	62	blastx_SP_RS
C2	Pmax_c15236	Contig	CO2_PANTRRecName: Full=Complement C2; AltName: Full=C3/C5 convertase; Contains: RecName: Full=Complement C2b fragment; Contains: RecName: Full=Complement C2a fragment; Flags: Precursor	795	Q8SQ74	6.33694e-10	42	blastx_SP_RS
	Pmax_rep_c23781	Contig	putative complement factor Bf/C2 [Tetraodon nigroviridis]	642	CAD21938	8.48551e-19	77	blastx_nr
	Pmax_rep_c42146	Contig	putative complement factor Bf/C2 [Tetraodon nigroviridis]	647	CAD21938	3.04776e-24	91	blastx_nr
	Pmax_rep_c48998	Contig	putative complement factor Bf/C2 [Tetraodon nigroviridis]	526	CAD21938	1.94908e-15	77	blastx_nr
	Pmax_rep_c41928	Contig	factor B/C2 [Larimichthys crocea]	372	ACQ59162	2.34775e-18	69	blastx_nr
	Pmax_rep_c44631	Contig	factor B/C2 [Larimichthys crocea]	437	ACQ59162	0.000168628	71	blastx_nr
C3	Pmax_c47353	Contig	CO3_CAVPORecName: Full=Complement C3; Contains: RecName: Full=Complement C3 beta chain; Contains: RecName: Full=Complement C3 alpha chain; Contains: RecName: Full=C3a anaphylatoxin; Contains: RecName: Full=Complement C3b alpha' chain; Contains: RecName: Full=Complement C3c alpha' chain fragment 1; Contains: RecName: Full=Complement C3dg fragment; Contains: RecName: Full=Complement C3g fragment; C…	520	P12387	1.09429e-15	63	blastx_SP_RS
	Pmax_c52152	Contig	CO3_NAJKARecName: Full=Cobra venom factor; Short=CVF; AltName: Full=Complement C3 homolog; Contains: RecName: Full=Cobra venom factor alpha chain; Contains: RecName: Full=Cobra venom factor gamma chain; Contains: RecName: Full=Cobra venom factor beta chain; Flags: Precursor	255	Q91132	8.98168e-05	59	blastx_SP_RS
	Pmax_c11245	Contig	CO3_ONCMYRecName: Full=Complement C3; Contains: RecName: Full=Complement C3 beta chain; Contains: RecName: Full=Complement C3 alpha chain; Contains: RecName: Full=C3a anaphylatoxin; Contains: RecName: Full=Complement C3b alpha' chain; Contains: RecName: Full=Complement C3c alpha' chain fragment 1; Contains: RecName: Full=Complement C3dg fragment; Contains: RecName: Full=Complement C3g fragment; C…	915	P98093	2.18803e-23	67	blastx_SP_RS
	Pmax_c18198	Contig	CO3_ONCMYRecName: Full=Complement C3; Contains: RecName: Full=Complement C3 beta chain; Contains: RecName: Full=Complement C3 alpha chain; Contains: RecName: Full=C3a anaphylatoxin; Contains: RecName: Full=Complement C3b alpha' chain; Contains: RecName: Full=Complement C3c alpha' chain fragment 1; Contains: RecName: Full=Complement C3dg fragment; Contains: RecName: Full=Complement C3g fragment; C…	522	P98093	1.00568e-32	63	blastx_SP_RS
	Pmax_c20550	Contig	CO3_ONCMYRecName: Full=Complement C3; Contains: RecName: Full=Complement C3 beta chain; Contains: RecName: Full=Complement C3 alpha chain; Contains: RecName: Full=C3a anaphylatoxin; Contains: RecName: Full=Complement C3b alpha' chain; Contains: RecName: Full=Complement C3c alpha' chain fragment 1; Contains: RecName: Full=Complement C3dg fragment; Contains: RecName: Full=Complement C3g fragment; C…	440	P98093	8.14553e-22	59	blastx_SP_RS
	Pmax_c20845	Contig	CO3_ONCMYRecName: Full=Complement C3; Contains: RecName: Full=Complement C3 beta chain; Contains: RecName: Full=Complement C3 alpha chain; Contains: RecName: Full=C3a anaphylatoxin; Contains: RecName: Full=Complement C3b alpha' chain; Contains: RecName: Full=Complement C3c alpha' chain fragment 1; Contains: RecName: Full=Complement C3dg fragment; Contains: RecName: Full=Complement C3g fragment; C…	709	P98093	1.71943e-26	56	blastx_SP_RS
	Pmax_c23244	Contig	CO3_ONCMYRecName: Full=Complement C3; Contains: RecName: Full=Complement C3 beta chain; Contains: RecName: Full=Complement C3 alpha chain; Contains: RecName: Full=C3a anaphylatoxin; Contains: RecName: Full=Complement C3b alpha' chain; Contains: RecName: Full=Complement C3c alpha' chain fragment 1; Contains: RecName: Full=Complement C3dg fragment; Contains: RecName: Full=Complement C3g fragment; C…	443	P98093	1.52969e-20	64	blastx_SP_RS
	Pmax_c24084	Contig	CO3_ONCMYRecName: Full=Complement C3; Contains: RecName: Full=Complement C3 beta chain; Contains: RecName: Full=Complement C3 alpha chain; Contains: RecName: Full=C3a anaphylatoxin; Contains: RecName: Full=Complement C3b alpha' chain; Contains: RecName: Full=Complement C3c alpha' chain fragment 1; Contains: RecName: Full=Complement C3dg fragment; Contains: RecName: Full=Complement C3g fragment; C…	482	P98093	6.23515e-30	61	blastx_SP_RS
	Pmax_c25198	Contig	CO3_ONCMYRecName: Full=Complement C3; Contains: RecName: Full=Complement C3 beta chain; Contains: RecName: Full=Complement C3 alpha chain; Contains: RecName: Full=C3a anaphylatoxin; Contains: RecName: Full=Complement C3b alpha' chain; Contains: RecName: Full=Complement C3c alpha' chain fragment 1; Contains: RecName: Full=Complement C3dg fragment; Contains: RecName: Full=Complement C3g fragment; C…	444	P98093	2.60321e-28	63	blastx_SP_RS
	Pmax_c25804	Contig	CO3_ONCMYRecName: Full=Complement C3; Contains: RecName: Full=Complement C3 beta chain; Contains: RecName: Full=Complement C3 alpha chain; Contains: RecName: Full=C3a anaphylatoxin; Contains: RecName: Full=Complement C3b alpha' chain; Contains: RecName: Full=Complement C3c alpha' chain fragment 1; Contains: RecName: Full=Complement C3dg fragment; Contains: RecName: Full=Complement C3g fragment; C…	428	P98093	1.90515e-26	60	blastx_SP_RS
	Pmax_c26630	Contig	CO3_ONCMYRecName: Full=Complement C3; Contains: RecName: Full=Complement C3 beta chain; Contains: RecName: Full=Complement C3 alpha chain; Contains: RecName: Full=C3a anaphylatoxin; Contains: RecName: Full=Complement C3b alpha' chain; Contains: RecName: Full=Complement C3c alpha' chain fragment 1; Contains: RecName: Full=Complement C3dg fragment; Contains: RecName: Full=Complement C3g fragment; C…	864	P98093	2.5439e-63	68	blastx_SP_RS
	Pmax_c27137	Contig	CO3_ONCMYRecName: Full=Complement C3; Contains: RecName: Full=Complement C3 beta chain; Contains: RecName: Full=Complement C3 alpha chain; Contains: RecName: Full=C3a anaphylatoxin; Contains: RecName: Full=Complement C3b alpha' chain; Contains: RecName: Full=Complement C3c alpha' chain fragment 1; Contains: RecName: Full=Complement C3dg fragment; Contains: RecName: Full=Complement C3g fragment; C…	488	P98093	1.12454e-26	62	blastx_SP_RS
	Pmax_c27676	Contig	CO3_ONCMYRecName: Full=Complement C3; Contains: RecName: Full=Complement C3 beta chain; Contains: RecName: Full=Complement C3 alpha chain; Contains: RecName: Full=C3a anaphylatoxin; Contains: RecName: Full=Complement C3b alpha' chain; Contains: RecName: Full=Complement C3c alpha' chain fragment 1; Contains: RecName: Full=Complement C3dg fragment; Contains: RecName: Full=Complement C3g fragment; C…	354	P98093	5.93866e-20	68	blastx_SP_RS
	Pmax_c29177	Contig	CO3_ONCMYRecName: Full=Complement C3; Contains: RecName: Full=Complement C3 beta chain; Contains: RecName: Full=Complement C3 alpha chain; Contains: RecName: Full=C3a anaphylatoxin; Contains: RecName: Full=Complement C3b alpha' chain; Contains: RecName: Full=Complement C3c alpha' chain fragment 1; Contains: RecName: Full=Complement C3dg fragment; Contains: RecName: Full=Complement C3g fragment; C…	469	P98093	4.43853e-20	65	blastx_SP_RS
	Pmax_c29916	Contig	CO3_ONCMYRecName: Full=Complement C3; Contains: RecName: Full=Complement C3 beta chain; Contains: RecName: Full=Complement C3 alpha chain; Contains: RecName: Full=C3a anaphylatoxin; Contains: RecName: Full=Complement C3b alpha' chain; Contains: RecName: Full=Complement C3c alpha' chain fragment 1; Contains: RecName: Full=Complement C3dg fragment; Contains: RecName: Full=Complement C3g fragment; C…	420	P98093	4.77142e-14	63	blastx_SP_RS
	Pmax_c30147	Contig	CO3_ONCMYRecName: Full=Complement C3; Contains: RecName: Full=Complement C3 beta chain; Contains: RecName: Full=Complement C3 alpha chain; Contains: RecName: Full=C3a anaphylatoxin; Contains: RecName: Full=Complement C3b alpha' chain; Contains: RecName: Full=Complement C3c alpha' chain fragment 1; Contains: RecName: Full=Complement C3dg fragment; Contains: RecName: Full=Complement C3g fragment; C…	422	P98093	3.89622e-08	69	blastx_SP_RS
	Pmax_c30349	Contig	CO3_ONCMYRecName: Full=Complement C3; Contains: RecName: Full=Complement C3 beta chain; Contains: RecName: Full=Complement C3 alpha chain; Contains: RecName: Full=C3a anaphylatoxin; Contains: RecName: Full=Complement C3b alpha' chain; Contains: RecName: Full=Complement C3c alpha' chain fragment 1; Contains: RecName: Full=Complement C3dg fragment; Contains: RecName: Full=Complement C3g fragment; C…	428	P98093	2.3343e-16	61	blastx_SP_RS
	Pmax_c30983	Contig	CO3_ONCMYRecName: Full=Complement C3; Contains: RecName: Full=Complement C3 beta chain; Contains: RecName: Full=Complement C3 alpha chain; Contains: RecName: Full=C3a anaphylatoxin; Contains: RecName: Full=Complement C3b alpha' chain; Contains: RecName: Full=Complement C3c alpha' chain fragment 1; Contains: RecName: Full=Complement C3dg fragment; Contains: RecName: Full=Complement C3g fragment; C…	403	P98093	2.04945e-20	61	blastx_SP_RS
	Pmax_c32423	Contig	CO3_ONCMYRecName: Full=Complement C3; Contains: RecName: Full=Complement C3 beta chain; Contains: RecName: Full=Complement C3 alpha chain; Contains: RecName: Full=C3a anaphylatoxin; Contains: RecName: Full=Complement C3b alpha' chain; Contains: RecName: Full=Complement C3c alpha' chain fragment 1; Contains: RecName: Full=Complement C3dg fragment; Contains: RecName: Full=Complement C3g fragment; C…	235	P98093	2.11539e-09	75	blastx_SP_RS
	Pmax_c34259	Contig	CO3_ONCMYRecName: Full=Complement C3; Contains: RecName: Full=Complement C3 beta chain; Contains: RecName: Full=Complement C3 alpha chain; Contains: RecName: Full=C3a anaphylatoxin; Contains: RecName: Full=Complement C3b alpha' chain; Contains: RecName: Full=Complement C3c alpha' chain fragment 1; Contains: RecName: Full=Complement C3dg fragment; Contains: RecName: Full=Complement C3g fragment; C…	462	P98093	1.8811e-18	69	blastx_SP_RS
	Pmax_c35572	Contig	CO3_ONCMYRecName: Full=Complement C3; Contains: RecName: Full=Complement C3 beta chain; Contains: RecName: Full=Complement C3 alpha chain; Contains: RecName: Full=C3a anaphylatoxin; Contains: RecName: Full=Complement C3b alpha' chain; Contains: RecName: Full=Complement C3c alpha' chain fragment 1; Contains: RecName: Full=Complement C3dg fragment; Contains: RecName: Full=Complement C3g fragment; C…	427	P98093	2.76246e-25	62	blastx_SP_RS
	Pmax_c36376	Contig	CO3_ONCMYRecName: Full=Complement C3; Contains: RecName: Full=Complement C3 beta chain; Contains: RecName: Full=Complement C3 alpha chain; Contains: RecName: Full=C3a anaphylatoxin; Contains: RecName: Full=Complement C3b alpha' chain; Contains: RecName: Full=Complement C3c alpha' chain fragment 1; Contains: RecName: Full=Complement C3dg fragment; Contains: RecName: Full=Complement C3g fragment; C…	409	P98093	4.39686e-07	64	blastx_SP_RS
	Pmax_c36662	Contig	CO3_ONCMYRecName: Full=Complement C3; Contains: RecName: Full=Complement C3 beta chain; Contains: RecName: Full=Complement C3 alpha chain; Contains: RecName: Full=C3a anaphylatoxin; Contains: RecName: Full=Complement C3b alpha' chain; Contains: RecName: Full=Complement C3c alpha' chain fragment 1; Contains: RecName: Full=Complement C3dg fragment; Contains: RecName: Full=Complement C3g fragment; C…	336	P98093	2.82744e-06	66	blastx_SP_RS
	Pmax_c38334	Contig	CO3_ONCMYRecName: Full=Complement C3; Contains: RecName: Full=Complement C3 beta chain; Contains: RecName: Full=Complement C3 alpha chain; Contains: RecName: Full=C3a anaphylatoxin; Contains: RecName: Full=Complement C3b alpha' chain; Contains: RecName: Full=Complement C3c alpha' chain fragment 1; Contains: RecName: Full=Complement C3dg fragment; Contains: RecName: Full=Complement C3g fragment; C…	259	P98093	2.52443e-10	63	blastx_SP_RS
	Pmax_c40695	Contig	CO3_ONCMYRecName: Full=Complement C3; Contains: RecName: Full=Complement C3 beta chain; Contains: RecName: Full=Complement C3 alpha chain; Contains: RecName: Full=C3a anaphylatoxin; Contains: RecName: Full=Complement C3b alpha' chain; Contains: RecName: Full=Complement C3c alpha' chain fragment 1; Contains: RecName: Full=Complement C3dg fragment; Contains: RecName: Full=Complement C3g fragment; C…	411	P98093	2.40286e-05	65	blastx_SP_RS
	Pmax_c40783	Contig	CO3_ONCMYRecName: Full=Complement C3; Contains: RecName: Full=Complement C3 beta chain; Contains: RecName: Full=Complement C3 alpha chain; Contains: RecName: Full=C3a anaphylatoxin; Contains: RecName: Full=Complement C3b alpha' chain; Contains: RecName: Full=Complement C3c alpha' chain fragment 1; Contains: RecName: Full=Complement C3dg fragment; Contains: RecName: Full=Complement C3g fragment; C…	416	P98093	4.32331e-23	63	blastx_SP_RS
	Pmax_c41519	Contig	CO3_ONCMYRecName: Full=Complement C3; Contains: RecName: Full=Complement C3 beta chain; Contains: RecName: Full=Complement C3 alpha chain; Contains: RecName: Full=C3a anaphylatoxin; Contains: RecName: Full=Complement C3b alpha' chain; Contains: RecName: Full=Complement C3c alpha' chain fragment 1; Contains: RecName: Full=Complement C3dg fragment; Contains: RecName: Full=Complement C3g fragment; C…	433	P98093	1.71997e-19	66	blastx_SP_RS
	Pmax_c42263	Contig	CO3_ONCMYRecName: Full=Complement C3; Contains: RecName: Full=Complement C3 beta chain; Contains: RecName: Full=Complement C3 alpha chain; Contains: RecName: Full=C3a anaphylatoxin; Contains: RecName: Full=Complement C3b alpha' chain; Contains: RecName: Full=Complement C3c alpha' chain fragment 1; Contains: RecName: Full=Complement C3dg fragment; Contains: RecName: Full=Complement C3g fragment; C…	358	P98093	5.55012e-10	72	blastx_SP_RS
	Pmax_c42429	Contig	CO3_ONCMYRecName: Full=Complement C3; Contains: RecName: Full=Complement C3 beta chain; Contains: RecName: Full=Complement C3 alpha chain; Contains: RecName: Full=C3a anaphylatoxin; Contains: RecName: Full=Complement C3b alpha' chain; Contains: RecName: Full=Complement C3c alpha' chain fragment 1; Contains: RecName: Full=Complement C3dg fragment; Contains: RecName: Full=Complement C3g fragment; C…	436	P98093	7.42956e-18	60	blastx_SP_RS
	Pmax_c43556	Contig	CO3_ONCMYRecName: Full=Complement C3; Contains: RecName: Full=Complement C3 beta chain; Contains: RecName: Full=Complement C3 alpha chain; Contains: RecName: Full=C3a anaphylatoxin; Contains: RecName: Full=Complement C3b alpha' chain; Contains: RecName: Full=Complement C3c alpha' chain fragment 1; Contains: RecName: Full=Complement C3dg fragment; Contains: RecName: Full=Complement C3g fragment; C…	499	P98093	4.30732e-24	64	blastx_SP_RS
	Pmax_c47013	Contig	CO3_ONCMYRecName: Full=Complement C3; Contains: RecName: Full=Complement C3 beta chain; Contains: RecName: Full=Complement C3 alpha chain; Contains: RecName: Full=C3a anaphylatoxin; Contains: RecName: Full=Complement C3b alpha' chain; Contains: RecName: Full=Complement C3c alpha' chain fragment 1; Contains: RecName: Full=Complement C3dg fragment; Contains: RecName: Full=Complement C3g fragment; C…	379	P98093	2.12314e-09	50	blastx_SP_RS
	Pmax_c49691	Contig	CO3_ONCMYRecName: Full=Complement C3; Contains: RecName: Full=Complement C3 beta chain; Contains: RecName: Full=Complement C3 alpha chain; Contains: RecName: Full=C3a anaphylatoxin; Contains: RecName: Full=Complement C3b alpha' chain; Contains: RecName: Full=Complement C3c alpha' chain fragment 1; Contains: RecName: Full=Complement C3dg fragment; Contains: RecName: Full=Complement C3g fragment; C…	312	P98093	7.37942e-15	69	blastx_SP_RS
	Pmax_c50162	Contig	CO3_ONCMYRecName: Full=Complement C3; Contains: RecName: Full=Complement C3 beta chain; Contains: RecName: Full=Complement C3 alpha chain; Contains: RecName: Full=C3a anaphylatoxin; Contains: RecName: Full=Complement C3b alpha' chain; Contains: RecName: Full=Complement C3c alpha' chain fragment 1; Contains: RecName: Full=Complement C3dg fragment; Contains: RecName: Full=Complement C3g fragment; C…	567	P98093	1.18582e-14	67	blastx_SP_RS
	Pmax_c50673	Contig	CO3_ONCMYRecName: Full=Complement C3; Contains: RecName: Full=Complement C3 beta chain; Contains: RecName: Full=Complement C3 alpha chain; Contains: RecName: Full=C3a anaphylatoxin; Contains: RecName: Full=Complement C3b alpha' chain; Contains: RecName: Full=Complement C3c alpha' chain fragment 1; Contains: RecName: Full=Complement C3dg fragment; Contains: RecName: Full=Complement C3g fragment; C…	503	P98093	2.25472e-20	67	blastx_SP_RS
	Pmax_c50739	Contig	CO3_ONCMYRecName: Full=Complement C3; Contains: RecName: Full=Complement C3 beta chain; Contains: RecName: Full=Complement C3 alpha chain; Contains: RecName: Full=C3a anaphylatoxin; Contains: RecName: Full=Complement C3b alpha' chain; Contains: RecName: Full=Complement C3c alpha' chain fragment 1; Contains: RecName: Full=Complement C3dg fragment; Contains: RecName: Full=Complement C3g fragment; C…	267	P98093	1.91301e-10	68	blastx_SP_RS
	Pmax_c53749	Contig	CO3_ONCMYRecName: Full=Complement C3; Contains: RecName: Full=Complement C3 beta chain; Contains: RecName: Full=Complement C3 alpha chain; Contains: RecName: Full=C3a anaphylatoxin; Contains: RecName: Full=Complement C3b alpha' chain; Contains: RecName: Full=Complement C3c alpha' chain fragment 1; Contains: RecName: Full=Complement C3dg fragment; Contains: RecName: Full=Complement C3g fragment; C…	814	P98093	2.46974e-33	69	blastx_SP_RS
	Pmax_c54616	Contig	CO3_ONCMYRecName: Full=Complement C3; Contains: RecName: Full=Complement C3 beta chain; Contains: RecName: Full=Complement C3 alpha chain; Contains: RecName: Full=C3a anaphylatoxin; Contains: RecName: Full=Complement C3b alpha' chain; Contains: RecName: Full=Complement C3c alpha' chain fragment 1; Contains: RecName: Full=Complement C3dg fragment; Contains: RecName: Full=Complement C3g fragment; C…	529	P98093	2.28118e-24	60	blastx_SP_RS
	Pmax_rep_c1031	Contig	CO3_ONCMYRecName: Full=Complement C3; Contains: RecName: Full=Complement C3 beta chain; Contains: RecName: Full=Complement C3 alpha chain; Contains: RecName: Full=C3a anaphylatoxin; Contains: RecName: Full=Complement C3b alpha' chain; Contains: RecName: Full=Complement C3c alpha' chain fragment 1; Contains: RecName: Full=Complement C3dg fragment; Contains: RecName: Full=Complement C3g fragment; C…	2187	P98093	1.43308e-172	70	blastx_SP_RS
	Pmax_rep_c11023	Contig	CO3_ONCMYRecName: Full=Complement C3; Contains: RecName: Full=Complement C3 beta chain; Contains: RecName: Full=Complement C3 alpha chain; Contains: RecName: Full=C3a anaphylatoxin; Contains: RecName: Full=Complement C3b alpha' chain; Contains: RecName: Full=Complement C3c alpha' chain fragment 1; Contains: RecName: Full=Complement C3dg fragment; Contains: RecName: Full=Complement C3g fragment; C…	524	P98093	6.94942e-26	59	blastx_SP_RS
	Pmax_rep_c11463	Contig	CO3_ONCMYRecName: Full=Complement C3; Contains: RecName: Full=Complement C3 beta chain; Contains: RecName: Full=Complement C3 alpha chain; Contains: RecName: Full=C3a anaphylatoxin; Contains: RecName: Full=Complement C3b alpha' chain; Contains: RecName: Full=Complement C3c alpha' chain fragment 1; Contains: RecName: Full=Complement C3dg fragment; Contains: RecName: Full=Complement C3g fragment; C…	989	P98093	1.30771e-48	65	blastx_SP_RS
	Pmax_rep_c14571	Contig	CO3_ONCMYRecName: Full=Complement C3; Contains: RecName: Full=Complement C3 beta chain; Contains: RecName: Full=Complement C3 alpha chain; Contains: RecName: Full=C3a anaphylatoxin; Contains: RecName: Full=Complement C3b alpha' chain; Contains: RecName: Full=Complement C3c alpha' chain fragment 1; Contains: RecName: Full=Complement C3dg fragment; Contains: RecName: Full=Complement C3g fragment; C…	911	P98093	5.34539e-30	62	blastx_SP_RS
	Pmax_rep_c15561	Contig	CO3_ONCMYRecName: Full=Complement C3; Contains: RecName: Full=Complement C3 beta chain; Contains: RecName: Full=Complement C3 alpha chain; Contains: RecName: Full=C3a anaphylatoxin; Contains: RecName: Full=Complement C3b alpha' chain; Contains: RecName: Full=Complement C3c alpha' chain fragment 1; Contains: RecName: Full=Complement C3dg fragment; Contains: RecName: Full=Complement C3g fragment; C…	452	P98093	1.40339e-37	84	blastx_SP_RS
	Pmax_rep_c15622	Contig	CO3_ONCMYRecName: Full=Complement C3; Contains: RecName: Full=Complement C3 beta chain; Contains: RecName: Full=Complement C3 alpha chain; Contains: RecName: Full=C3a anaphylatoxin; Contains: RecName: Full=Complement C3b alpha' chain; Contains: RecName: Full=Complement C3c alpha' chain fragment 1; Contains: RecName: Full=Complement C3dg fragment; Contains: RecName: Full=Complement C3g fragment; C…	497	P98093	5.80803e-29	61	blastx_SP_RS
	Pmax_rep_c162	Contig	CO3_ONCMYRecName: Full=Complement C3; Contains: RecName: Full=Complement C3 beta chain; Contains: RecName: Full=Complement C3 alpha chain; Contains: RecName: Full=C3a anaphylatoxin; Contains: RecName: Full=Complement C3b alpha' chain; Contains: RecName: Full=Complement C3c alpha' chain fragment 1; Contains: RecName: Full=Complement C3dg fragment; Contains: RecName: Full=Complement C3g fragment; C…	1747	P98093	9.89547e-158	69	blastx_SP_RS
	Pmax_rep_c16718	Contig	CO3_ONCMYRecName: Full=Complement C3; Contains: RecName: Full=Complement C3 beta chain; Contains: RecName: Full=Complement C3 alpha chain; Contains: RecName: Full=C3a anaphylatoxin; Contains: RecName: Full=Complement C3b alpha' chain; Contains: RecName: Full=Complement C3c alpha' chain fragment 1; Contains: RecName: Full=Complement C3dg fragment; Contains: RecName: Full=Complement C3g fragment; C…	1445	P98093	4.35399e-84	71	blastx_SP_RS
	Pmax_rep_c17364	Contig	CO3_ONCMYRecName: Full=Complement C3; Contains: RecName: Full=Complement C3 beta chain; Contains: RecName: Full=Complement C3 alpha chain; Contains: RecName: Full=C3a anaphylatoxin; Contains: RecName: Full=Complement C3b alpha' chain; Contains: RecName: Full=Complement C3c alpha' chain fragment 1; Contains: RecName: Full=Complement C3dg fragment; Contains: RecName: Full=Complement C3g fragment; C…	410	P98093	2.02473e-20	64	blastx_SP_RS
	Pmax_rep_c17589	Contig	CO3_ONCMYRecName: Full=Complement C3; Contains: RecName: Full=Complement C3 beta chain; Contains: RecName: Full=Complement C3 alpha chain; Contains: RecName: Full=C3a anaphylatoxin; Contains: RecName: Full=Complement C3b alpha' chain; Contains: RecName: Full=Complement C3c alpha' chain fragment 1; Contains: RecName: Full=Complement C3dg fragment; Contains: RecName: Full=Complement C3g fragment; C…	614	P98093	5.26482e-33	63	blastx_SP_RS
	Pmax_rep_c17620	Contig	CO3_ONCMYRecName: Full=Complement C3; Contains: RecName: Full=Complement C3 beta chain; Contains: RecName: Full=Complement C3 alpha chain; Contains: RecName: Full=C3a anaphylatoxin; Contains: RecName: Full=Complement C3b alpha' chain; Contains: RecName: Full=Complement C3c alpha' chain fragment 1; Contains: RecName: Full=Complement C3dg fragment; Contains: RecName: Full=Complement C3g fragment; C…	478	P98093	1.89406e-26	63	blastx_SP_RS
	Pmax_rep_c17944	Contig	CO3_ONCMYRecName: Full=Complement C3; Contains: RecName: Full=Complement C3 beta chain; Contains: RecName: Full=Complement C3 alpha chain; Contains: RecName: Full=C3a anaphylatoxin; Contains: RecName: Full=Complement C3b alpha' chain; Contains: RecName: Full=Complement C3c alpha' chain fragment 1; Contains: RecName: Full=Complement C3dg fragment; Contains: RecName: Full=Complement C3g fragment; C…	828	P98093	4.51745e-30	62	blastx_SP_RS
	Pmax_rep_c19116	Contig	CO3_ONCMYRecName: Full=Complement C3; Contains: RecName: Full=Complement C3 beta chain; Contains: RecName: Full=Complement C3 alpha chain; Contains: RecName: Full=C3a anaphylatoxin; Contains: RecName: Full=Complement C3b alpha' chain; Contains: RecName: Full=Complement C3c alpha' chain fragment 1; Contains: RecName: Full=Complement C3dg fragment; Contains: RecName: Full=Complement C3g fragment; C…	761	P98093	5.5782e-37	74	blastx_SP_RS
	Pmax_rep_c20827	Contig	CO3_ONCMYRecName: Full=Complement C3; Contains: RecName: Full=Complement C3 beta chain; Contains: RecName: Full=Complement C3 alpha chain; Contains: RecName: Full=C3a anaphylatoxin; Contains: RecName: Full=Complement C3b alpha' chain; Contains: RecName: Full=Complement C3c alpha' chain fragment 1; Contains: RecName: Full=Complement C3dg fragment; Contains: RecName: Full=Complement C3g fragment; C…	574	P98093	6.04688e-30	62	blastx_SP_RS
	Pmax_rep_c22816	Contig	CO3_ONCMYRecName: Full=Complement C3; Contains: RecName: Full=Complement C3 beta chain; Contains: RecName: Full=Complement C3 alpha chain; Contains: RecName: Full=C3a anaphylatoxin; Contains: RecName: Full=Complement C3b alpha' chain; Contains: RecName: Full=Complement C3c alpha' chain fragment 1; Contains: RecName: Full=Complement C3dg fragment; Contains: RecName: Full=Complement C3g fragment; C…	615	P98093	6.92407e-09	60	blastx_SP_RS
	Pmax_rep_c22862	Contig	CO3_ONCMYRecName: Full=Complement C3; Contains: RecName: Full=Complement C3 beta chain; Contains: RecName: Full=Complement C3 alpha chain; Contains: RecName: Full=C3a anaphylatoxin; Contains: RecName: Full=Complement C3b alpha' chain; Contains: RecName: Full=Complement C3c alpha' chain fragment 1; Contains: RecName: Full=Complement C3dg fragment; Contains: RecName: Full=Complement C3g fragment; C…	846	P98093	1.12294e-23	77	blastx_SP_RS
	Pmax_rep_c23225	Contig	CO3_ONCMYRecName: Full=Complement C3; Contains: RecName: Full=Complement C3 beta chain; Contains: RecName: Full=Complement C3 alpha chain; Contains: RecName: Full=C3a anaphylatoxin; Contains: RecName: Full=Complement C3b alpha' chain; Contains: RecName: Full=Complement C3c alpha' chain fragment 1; Contains: RecName: Full=Complement C3dg fragment; Contains: RecName: Full=Complement C3g fragment; C…	526	P98093	5.33334e-18	77	blastx_SP_RS
	Pmax_rep_c23355	Contig	CO3_ONCMYRecName: Full=Complement C3; Contains: RecName: Full=Complement C3 beta chain; Contains: RecName: Full=Complement C3 alpha chain; Contains: RecName: Full=C3a anaphylatoxin; Contains: RecName: Full=Complement C3b alpha' chain; Contains: RecName: Full=Complement C3c alpha' chain fragment 1; Contains: RecName: Full=Complement C3dg fragment; Contains: RecName: Full=Complement C3g fragment; C…	553	P98093	1.98218e-24	60	blastx_SP_RS
	Pmax_rep_c25212	Contig	CO3_ONCMYRecName: Full=Complement C3; Contains: RecName: Full=Complement C3 beta chain; Contains: RecName: Full=Complement C3 alpha chain; Contains: RecName: Full=C3a anaphylatoxin; Contains: RecName: Full=Complement C3b alpha' chain; Contains: RecName: Full=Complement C3c alpha' chain fragment 1; Contains: RecName: Full=Complement C3dg fragment; Contains: RecName: Full=Complement C3g fragment; C…	883	P98093	4.39712e-34	68	blastx_SP_RS
	Pmax_rep_c25519	Contig	CO3_ONCMYRecName: Full=Complement C3; Contains: RecName: Full=Complement C3 beta chain; Contains: RecName: Full=Complement C3 alpha chain; Contains: RecName: Full=C3a anaphylatoxin; Contains: RecName: Full=Complement C3b alpha' chain; Contains: RecName: Full=Complement C3c alpha' chain fragment 1; Contains: RecName: Full=Complement C3dg fragment; Contains: RecName: Full=Complement C3g fragment; C…	494	P98093	3.21948e-24	66	blastx_SP_RS
	Pmax_rep_c26284	Contig	CO3_ONCMYRecName: Full=Complement C3; Contains: RecName: Full=Complement C3 beta chain; Contains: RecName: Full=Complement C3 alpha chain; Contains: RecName: Full=C3a anaphylatoxin; Contains: RecName: Full=Complement C3b alpha' chain; Contains: RecName: Full=Complement C3c alpha' chain fragment 1; Contains: RecName: Full=Complement C3dg fragment; Contains: RecName: Full=Complement C3g fragment; C…	809	P98093	2.69203e-56	75	blastx_SP_RS
	Pmax_rep_c27033	Contig	CO3_ONCMYRecName: Full=Complement C3; Contains: RecName: Full=Complement C3 beta chain; Contains: RecName: Full=Complement C3 alpha chain; Contains: RecName: Full=C3a anaphylatoxin; Contains: RecName: Full=Complement C3b alpha' chain; Contains: RecName: Full=Complement C3c alpha' chain fragment 1; Contains: RecName: Full=Complement C3dg fragment; Contains: RecName: Full=Complement C3g fragment; C…	886	P98093	4.28558e-29	75	blastx_SP_RS
	Pmax_rep_c2783	Contig	CO3_ONCMYRecName: Full=Complement C3; Contains: RecName: Full=Complement C3 beta chain; Contains: RecName: Full=Complement C3 alpha chain; Contains: RecName: Full=C3a anaphylatoxin; Contains: RecName: Full=Complement C3b alpha' chain; Contains: RecName: Full=Complement C3c alpha' chain fragment 1; Contains: RecName: Full=Complement C3dg fragment; Contains: RecName: Full=Complement C3g fragment; C…	1564	P98093	5.40576e-144	74	blastx_SP_RS
	Pmax_rep_c29945	Contig	CO3_ONCMYRecName: Full=Complement C3; Contains: RecName: Full=Complement C3 beta chain; Contains: RecName: Full=Complement C3 alpha chain; Contains: RecName: Full=C3a anaphylatoxin; Contains: RecName: Full=Complement C3b alpha' chain; Contains: RecName: Full=Complement C3c alpha' chain fragment 1; Contains: RecName: Full=Complement C3dg fragment; Contains: RecName: Full=Complement C3g fragment; C…	525	P98093	1.54817e-25	62	blastx_SP_RS
	Pmax_rep_c3	Contig	CO3_ONCMYRecName: Full=Complement C3; Contains: RecName: Full=Complement C3 beta chain; Contains: RecName: Full=Complement C3 alpha chain; Contains: RecName: Full=C3a anaphylatoxin; Contains: RecName: Full=Complement C3b alpha' chain; Contains: RecName: Full=Complement C3c alpha' chain fragment 1; Contains: RecName: Full=Complement C3dg fragment; Contains: RecName: Full=Complement C3g fragment; C…	3821	P98093	0	71	blastx_SP_RS
	Pmax_rep_c30103	Contig	CO3_ONCMYRecName: Full=Complement C3; Contains: RecName: Full=Complement C3 beta chain; Contains: RecName: Full=Complement C3 alpha chain; Contains: RecName: Full=C3a anaphylatoxin; Contains: RecName: Full=Complement C3b alpha' chain; Contains: RecName: Full=Complement C3c alpha' chain fragment 1; Contains: RecName: Full=Complement C3dg fragment; Contains: RecName: Full=Complement C3g fragment; C…	619	P98093	2.41108e-09	64	blastx_SP_RS
	Pmax_rep_c30883	Contig	CO3_ONCMYRecName: Full=Complement C3; Contains: RecName: Full=Complement C3 beta chain; Contains: RecName: Full=Complement C3 alpha chain; Contains: RecName: Full=C3a anaphylatoxin; Contains: RecName: Full=Complement C3b alpha' chain; Contains: RecName: Full=Complement C3c alpha' chain fragment 1; Contains: RecName: Full=Complement C3dg fragment; Contains: RecName: Full=Complement C3g fragment; C…	584	P98093	2.31938e-24	66	blastx_SP_RS
	Pmax_rep_c31119	Contig	CO3_ONCMYRecName: Full=Complement C3; Contains: RecName: Full=Complement C3 beta chain; Contains: RecName: Full=Complement C3 alpha chain; Contains: RecName: Full=C3a anaphylatoxin; Contains: RecName: Full=Complement C3b alpha' chain; Contains: RecName: Full=Complement C3c alpha' chain fragment 1; Contains: RecName: Full=Complement C3dg fragment; Contains: RecName: Full=Complement C3g fragment; C…	435	P98093	2.47327e-18	70	blastx_SP_RS
	Pmax_rep_c31121	Contig	CO3_ONCMYRecName: Full=Complement C3; Contains: RecName: Full=Complement C3 beta chain; Contains: RecName: Full=Complement C3 alpha chain; Contains: RecName: Full=C3a anaphylatoxin; Contains: RecName: Full=Complement C3b alpha' chain; Contains: RecName: Full=Complement C3c alpha' chain fragment 1; Contains: RecName: Full=Complement C3dg fragment; Contains: RecName: Full=Complement C3g fragment; C…	1137	P98093	5.65197e-86	71	blastx_SP_RS
	Pmax_rep_c31206	Contig	CO3_ONCMYRecName: Full=Complement C3; Contains: RecName: Full=Complement C3 beta chain; Contains: RecName: Full=Complement C3 alpha chain; Contains: RecName: Full=C3a anaphylatoxin; Contains: RecName: Full=Complement C3b alpha' chain; Contains: RecName: Full=Complement C3c alpha' chain fragment 1; Contains: RecName: Full=Complement C3dg fragment; Contains: RecName: Full=Complement C3g fragment; C…	427	P98093	1.91751e-18	66	blastx_SP_RS
	Pmax_rep_c3138	Contig	CO3_ONCMYRecName: Full=Complement C3; Contains: RecName: Full=Complement C3 beta chain; Contains: RecName: Full=Complement C3 alpha chain; Contains: RecName: Full=C3a anaphylatoxin; Contains: RecName: Full=Complement C3b alpha' chain; Contains: RecName: Full=Complement C3c alpha' chain fragment 1; Contains: RecName: Full=Complement C3dg fragment; Contains: RecName: Full=Complement C3g fragment; C…	1179	P98093	0.000976951	52	blastx_SP_RS
	Pmax_rep_c31651	Contig	CO3_ONCMYRecName: Full=Complement C3; Contains: RecName: Full=Complement C3 beta chain; Contains: RecName: Full=Complement C3 alpha chain; Contains: RecName: Full=C3a anaphylatoxin; Contains: RecName: Full=Complement C3b alpha' chain; Contains: RecName: Full=Complement C3c alpha' chain fragment 1; Contains: RecName: Full=Complement C3dg fragment; Contains: RecName: Full=Complement C3g fragment; C…	460	P98093	1.0703e-21	65	blastx_SP_RS
	Pmax_rep_c32832	Contig	CO3_ONCMYRecName: Full=Complement C3; Contains: RecName: Full=Complement C3 beta chain; Contains: RecName: Full=Complement C3 alpha chain; Contains: RecName: Full=C3a anaphylatoxin; Contains: RecName: Full=Complement C3b alpha' chain; Contains: RecName: Full=Complement C3c alpha' chain fragment 1; Contains: RecName: Full=Complement C3dg fragment; Contains: RecName: Full=Complement C3g fragment; C…	450	P98093	2.33393e-24	64	blastx_SP_RS
	Pmax_rep_c34123	Contig	CO3_ONCMYRecName: Full=Complement C3; Contains: RecName: Full=Complement C3 beta chain; Contains: RecName: Full=Complement C3 alpha chain; Contains: RecName: Full=C3a anaphylatoxin; Contains: RecName: Full=Complement C3b alpha' chain; Contains: RecName: Full=Complement C3c alpha' chain fragment 1; Contains: RecName: Full=Complement C3dg fragment; Contains: RecName: Full=Complement C3g fragment; C…	402	P98093	8.9105e-16	68	blastx_SP_RS
	Pmax_rep_c34899	Contig	CO3_ONCMYRecName: Full=Complement C3; Contains: RecName: Full=Complement C3 beta chain; Contains: RecName: Full=Complement C3 alpha chain; Contains: RecName: Full=C3a anaphylatoxin; Contains: RecName: Full=Complement C3b alpha' chain; Contains: RecName: Full=Complement C3c alpha' chain fragment 1; Contains: RecName: Full=Complement C3dg fragment; Contains: RecName: Full=Complement C3g fragment; C…	324	P98093	2.19723e-06	65	blastx_SP_RS
	Pmax_rep_c35425	Contig	CO3_ONCMYRecName: Full=Complement C3; Contains: RecName: Full=Complement C3 beta chain; Contains: RecName: Full=Complement C3 alpha chain; Contains: RecName: Full=C3a anaphylatoxin; Contains: RecName: Full=Complement C3b alpha' chain; Contains: RecName: Full=Complement C3c alpha' chain fragment 1; Contains: RecName: Full=Complement C3dg fragment; Contains: RecName: Full=Complement C3g fragment; C…	381	P98093	6.12478e-25	75	blastx_SP_RS
	Pmax_rep_c36688	Contig	CO3_ONCMYRecName: Full=Complement C3; Contains: RecName: Full=Complement C3 beta chain; Contains: RecName: Full=Complement C3 alpha chain; Contains: RecName: Full=C3a anaphylatoxin; Contains: RecName: Full=Complement C3b alpha' chain; Contains: RecName: Full=Complement C3c alpha' chain fragment 1; Contains: RecName: Full=Complement C3dg fragment; Contains: RecName: Full=Complement C3g fragment; C…	290	P98093	9.57282e-10	70	blastx_SP_RS
	Pmax_rep_c371	Contig	CO3_ONCMYRecName: Full=Complement C3; Contains: RecName: Full=Complement C3 beta chain; Contains: RecName: Full=Complement C3 alpha chain; Contains: RecName: Full=C3a anaphylatoxin; Contains: RecName: Full=Complement C3b alpha' chain; Contains: RecName: Full=Complement C3c alpha' chain fragment 1; Contains: RecName: Full=Complement C3dg fragment; Contains: RecName: Full=Complement C3g fragment; C…	2256	P98093	4.6001e-81	69	blastx_SP_RS
	Pmax_rep_c37123	Contig	CO3_ONCMYRecName: Full=Complement C3; Contains: RecName: Full=Complement C3 beta chain; Contains: RecName: Full=Complement C3 alpha chain; Contains: RecName: Full=C3a anaphylatoxin; Contains: RecName: Full=Complement C3b alpha' chain; Contains: RecName: Full=Complement C3c alpha' chain fragment 1; Contains: RecName: Full=Complement C3dg fragment; Contains: RecName: Full=Complement C3g fragment; C…	299	P98093	3.14552e-13	67	blastx_SP_RS
	Pmax_rep_c37632	Contig	CO3_ONCMYRecName: Full=Complement C3; Contains: RecName: Full=Complement C3 beta chain; Contains: RecName: Full=Complement C3 alpha chain; Contains: RecName: Full=C3a anaphylatoxin; Contains: RecName: Full=Complement C3b alpha' chain; Contains: RecName: Full=Complement C3c alpha' chain fragment 1; Contains: RecName: Full=Complement C3dg fragment; Contains: RecName: Full=Complement C3g fragment; C…	898	P98093	1.824e-67	74	blastx_SP_RS
	Pmax_rep_c38613	Contig	CO3_ONCMYRecName: Full=Complement C3; Contains: RecName: Full=Complement C3 beta chain; Contains: RecName: Full=Complement C3 alpha chain; Contains: RecName: Full=C3a anaphylatoxin; Contains: RecName: Full=Complement C3b alpha' chain; Contains: RecName: Full=Complement C3c alpha' chain fragment 1; Contains: RecName: Full=Complement C3dg fragment; Contains: RecName: Full=Complement C3g fragment; C…	703	P98093	9.25512e-25	69	blastx_SP_RS
	Pmax_rep_c40882	Contig	CO3_ONCMYRecName: Full=Complement C3; Contains: RecName: Full=Complement C3 beta chain; Contains: RecName: Full=Complement C3 alpha chain; Contains: RecName: Full=C3a anaphylatoxin; Contains: RecName: Full=Complement C3b alpha' chain; Contains: RecName: Full=Complement C3c alpha' chain fragment 1; Contains: RecName: Full=Complement C3dg fragment; Contains: RecName: Full=Complement C3g fragment; C…	1277	P98093	3.72481e-36	61	blastx_SP_RS
	Pmax_rep_c41008	Contig	CO3_ONCMYRecName: Full=Complement C3; Contains: RecName: Full=Complement C3 beta chain; Contains: RecName: Full=Complement C3 alpha chain; Contains: RecName: Full=C3a anaphylatoxin; Contains: RecName: Full=Complement C3b alpha' chain; Contains: RecName: Full=Complement C3c alpha' chain fragment 1; Contains: RecName: Full=Complement C3dg fragment; Contains: RecName: Full=Complement C3g fragment; C…	347	P98093	1.20851e-12	55	blastx_SP_RS
	Pmax_rep_c4235	Contig	CO3_ONCMYRecName: Full=Complement C3; Contains: RecName: Full=Complement C3 beta chain; Contains: RecName: Full=Complement C3 alpha chain; Contains: RecName: Full=C3a anaphylatoxin; Contains: RecName: Full=Complement C3b alpha' chain; Contains: RecName: Full=Complement C3c alpha' chain fragment 1; Contains: RecName: Full=Complement C3dg fragment; Contains: RecName: Full=Complement C3g fragment; C…	474	P98093	6.50823e-43	82	blastx_SP_RS
	Pmax_rep_c4312	Contig	CO3_ONCMYRecName: Full=Complement C3; Contains: RecName: Full=Complement C3 beta chain; Contains: RecName: Full=Complement C3 alpha chain; Contains: RecName: Full=C3a anaphylatoxin; Contains: RecName: Full=Complement C3b alpha' chain; Contains: RecName: Full=Complement C3c alpha' chain fragment 1; Contains: RecName: Full=Complement C3dg fragment; Contains: RecName: Full=Complement C3g fragment; C…	1142	P98093	5.966e-43	67	blastx_SP_RS
	Pmax_rep_c43957	Contig	CO3_ONCMYRecName: Full=Complement C3; Contains: RecName: Full=Complement C3 beta chain; Contains: RecName: Full=Complement C3 alpha chain; Contains: RecName: Full=C3a anaphylatoxin; Contains: RecName: Full=Complement C3b alpha' chain; Contains: RecName: Full=Complement C3c alpha' chain fragment 1; Contains: RecName: Full=Complement C3dg fragment; Contains: RecName: Full=Complement C3g fragment; C…	454	P98093	7.73647e-20	67	blastx_SP_RS
	Pmax_rep_c45520	Contig	CO3_ONCMYRecName: Full=Complement C3; Contains: RecName: Full=Complement C3 beta chain; Contains: RecName: Full=Complement C3 alpha chain; Contains: RecName: Full=C3a anaphylatoxin; Contains: RecName: Full=Complement C3b alpha' chain; Contains: RecName: Full=Complement C3c alpha' chain fragment 1; Contains: RecName: Full=Complement C3dg fragment; Contains: RecName: Full=Complement C3g fragment; C…	679	P98093	6.38222e-44	67	blastx_SP_RS
	Pmax_rep_c47529	Contig	CO3_ONCMYRecName: Full=Complement C3; Contains: RecName: Full=Complement C3 beta chain; Contains: RecName: Full=Complement C3 alpha chain; Contains: RecName: Full=C3a anaphylatoxin; Contains: RecName: Full=Complement C3b alpha' chain; Contains: RecName: Full=Complement C3c alpha' chain fragment 1; Contains: RecName: Full=Complement C3dg fragment; Contains: RecName: Full=Complement C3g fragment; C…	900	P98093	3.86198e-33	71	blastx_SP_RS
	Pmax_rep_c50135	Contig	CO3_ONCMYRecName: Full=Complement C3; Contains: RecName: Full=Complement C3 beta chain; Contains: RecName: Full=Complement C3 alpha chain; Contains: RecName: Full=C3a anaphylatoxin; Contains: RecName: Full=Complement C3b alpha' chain; Contains: RecName: Full=Complement C3c alpha' chain fragment 1; Contains: RecName: Full=Complement C3dg fragment; Contains: RecName: Full=Complement C3g fragment; C…	468	P98093	1.99699e-12	56	blastx_SP_RS
	Pmax_rep_c51366	Contig	CO3_ONCMYRecName: Full=Complement C3; Contains: RecName: Full=Complement C3 beta chain; Contains: RecName: Full=Complement C3 alpha chain; Contains: RecName: Full=C3a anaphylatoxin; Contains: RecName: Full=Complement C3b alpha' chain; Contains: RecName: Full=Complement C3c alpha' chain fragment 1; Contains: RecName: Full=Complement C3dg fragment; Contains: RecName: Full=Complement C3g fragment; C…	414	P98093	7.94803e-09	72	blastx_SP_RS
	Pmax_rep_c52628	Contig	CO3_ONCMYRecName: Full=Complement C3; Contains: RecName: Full=Complement C3 beta chain; Contains: RecName: Full=Complement C3 alpha chain; Contains: RecName: Full=C3a anaphylatoxin; Contains: RecName: Full=Complement C3b alpha' chain; Contains: RecName: Full=Complement C3c alpha' chain fragment 1; Contains: RecName: Full=Complement C3dg fragment; Contains: RecName: Full=Complement C3g fragment; C…	553	P98093	4.707e-34	73	blastx_SP_RS
	Pmax_rep_c52861	Contig	CO3_ONCMYRecName: Full=Complement C3; Contains: RecName: Full=Complement C3 beta chain; Contains: RecName: Full=Complement C3 alpha chain; Contains: RecName: Full=C3a anaphylatoxin; Contains: RecName: Full=Complement C3b alpha' chain; Contains: RecName: Full=Complement C3c alpha' chain fragment 1; Contains: RecName: Full=Complement C3dg fragment; Contains: RecName: Full=Complement C3g fragment; C…	490	P98093	5.22371e-24	66	blastx_SP_RS
	Pmax_rep_c52886	Contig	CO3_ONCMYRecName: Full=Complement C3; Contains: RecName: Full=Complement C3 beta chain; Contains: RecName: Full=Complement C3 alpha chain; Contains: RecName: Full=C3a anaphylatoxin; Contains: RecName: Full=Complement C3b alpha' chain; Contains: RecName: Full=Complement C3c alpha' chain fragment 1; Contains: RecName: Full=Complement C3dg fragment; Contains: RecName: Full=Complement C3g fragment; C…	482	P98093	3.43725e-12	59	blastx_SP_RS
	Pmax_rep_c52979	Contig	CO3_ONCMYRecName: Full=Complement C3; Contains: RecName: Full=Complement C3 beta chain; Contains: RecName: Full=Complement C3 alpha chain; Contains: RecName: Full=C3a anaphylatoxin; Contains: RecName: Full=Complement C3b alpha' chain; Contains: RecName: Full=Complement C3c alpha' chain fragment 1; Contains: RecName: Full=Complement C3dg fragment; Contains: RecName: Full=Complement C3g fragment; C…	636	P98093	2.11624e-27	72	blastx_SP_RS
	Pmax_rep_c53642	Contig	CO3_ONCMYRecName: Full=Complement C3; Contains: RecName: Full=Complement C3 beta chain; Contains: RecName: Full=Complement C3 alpha chain; Contains: RecName: Full=C3a anaphylatoxin; Contains: RecName: Full=Complement C3b alpha' chain; Contains: RecName: Full=Complement C3c alpha' chain fragment 1; Contains: RecName: Full=Complement C3dg fragment; Contains: RecName: Full=Complement C3g fragment; C…	799	P98093	4.82954e-10	64	blastx_SP_RS
	Pmax_rep_c5454	Contig	CO3_ONCMYRecName: Full=Complement C3; Contains: RecName: Full=Complement C3 beta chain; Contains: RecName: Full=Complement C3 alpha chain; Contains: RecName: Full=C3a anaphylatoxin; Contains: RecName: Full=Complement C3b alpha' chain; Contains: RecName: Full=Complement C3c alpha' chain fragment 1; Contains: RecName: Full=Complement C3dg fragment; Contains: RecName: Full=Complement C3g fragment; C…	1516	P98093	9.42662e-61	66	blastx_SP_RS
	Pmax_rep_c54612	Contig	CO3_ONCMYRecName: Full=Complement C3; Contains: RecName: Full=Complement C3 beta chain; Contains: RecName: Full=Complement C3 alpha chain; Contains: RecName: Full=C3a anaphylatoxin; Contains: RecName: Full=Complement C3b alpha' chain; Contains: RecName: Full=Complement C3c alpha' chain fragment 1; Contains: RecName: Full=Complement C3dg fragment; Contains: RecName: Full=Complement C3g fragment; C…	878	P98093	3.48645e-07	63	blastx_SP_RS
	Pmax_rep_c54700	Contig	CO3_ONCMYRecName: Full=Complement C3; Contains: RecName: Full=Complement C3 beta chain; Contains: RecName: Full=Complement C3 alpha chain; Contains: RecName: Full=C3a anaphylatoxin; Contains: RecName: Full=Complement C3b alpha' chain; Contains: RecName: Full=Complement C3c alpha' chain fragment 1; Contains: RecName: Full=Complement C3dg fragment; Contains: RecName: Full=Complement C3g fragment; C…	367	P98093	1.6443e-22	64	blastx_SP_RS
	Pmax_rep_c54998	Contig	CO3_ONCMYRecName: Full=Complement C3; Contains: RecName: Full=Complement C3 beta chain; Contains: RecName: Full=Complement C3 alpha chain; Contains: RecName: Full=C3a anaphylatoxin; Contains: RecName: Full=Complement C3b alpha' chain; Contains: RecName: Full=Complement C3c alpha' chain fragment 1; Contains: RecName: Full=Complement C3dg fragment; Contains: RecName: Full=Complement C3g fragment; C…	438	P98093	1.18118e-20	66	blastx_SP_RS
	Pmax_rep_c55516	Contig	CO3_ONCMYRecName: Full=Complement C3; Contains: RecName: Full=Complement C3 beta chain; Contains: RecName: Full=Complement C3 alpha chain; Contains: RecName: Full=C3a anaphylatoxin; Contains: RecName: Full=Complement C3b alpha' chain; Contains: RecName: Full=Complement C3c alpha' chain fragment 1; Contains: RecName: Full=Complement C3dg fragment; Contains: RecName: Full=Complement C3g fragment; C…	443	P98093	7.8745e-09	69	blastx_SP_RS
	Pmax_rep_c56187	Contig	CO3_ONCMYRecName: Full=Complement C3; Contains: RecName: Full=Complement C3 beta chain; Contains: RecName: Full=Complement C3 alpha chain; Contains: RecName: Full=C3a anaphylatoxin; Contains: RecName: Full=Complement C3b alpha' chain; Contains: RecName: Full=Complement C3c alpha' chain fragment 1; Contains: RecName: Full=Complement C3dg fragment; Contains: RecName: Full=Complement C3g fragment; C…	574	P98093	4.80235e-19	74	blastx_SP_RS
	Pmax_rep_c56471	Contig	CO3_ONCMYRecName: Full=Complement C3; Contains: RecName: Full=Complement C3 beta chain; Contains: RecName: Full=Complement C3 alpha chain; Contains: RecName: Full=C3a anaphylatoxin; Contains: RecName: Full=Complement C3b alpha' chain; Contains: RecName: Full=Complement C3c alpha' chain fragment 1; Contains: RecName: Full=Complement C3dg fragment; Contains: RecName: Full=Complement C3g fragment; C…	538	P98093	2.58346e-26	63	blastx_SP_RS
	Pmax_rep_c5924	Contig	CO3_ONCMYRecName: Full=Complement C3; Contains: RecName: Full=Complement C3 beta chain; Contains: RecName: Full=Complement C3 alpha chain; Contains: RecName: Full=C3a anaphylatoxin; Contains: RecName: Full=Complement C3b alpha' chain; Contains: RecName: Full=Complement C3c alpha' chain fragment 1; Contains: RecName: Full=Complement C3dg fragment; Contains: RecName: Full=Complement C3g fragment; C…	1828	P98093	4.54706e-52	69	blastx_SP_RS
	Pmax_rep_c6487	Contig	CO3_ONCMYRecName: Full=Complement C3; Contains: RecName: Full=Complement C3 beta chain; Contains: RecName: Full=Complement C3 alpha chain; Contains: RecName: Full=C3a anaphylatoxin; Contains: RecName: Full=Complement C3b alpha' chain; Contains: RecName: Full=Complement C3c alpha' chain fragment 1; Contains: RecName: Full=Complement C3dg fragment; Contains: RecName: Full=Complement C3g fragment; C…	1196	P98093	8.04756e-62	69	blastx_SP_RS
	Pmax_rep_c8290	Contig	CO3_ONCMYRecName: Full=Complement C3; Contains: RecName: Full=Complement C3 beta chain; Contains: RecName: Full=Complement C3 alpha chain; Contains: RecName: Full=C3a anaphylatoxin; Contains: RecName: Full=Complement C3b alpha' chain; Contains: RecName: Full=Complement C3c alpha' chain fragment 1; Contains: RecName: Full=Complement C3dg fragment; Contains: RecName: Full=Complement C3g fragment; C…	1218	P98093	2.67034e-44	63	blastx_SP_RS
	Pmax_rep_c9639	Contig	CO3_ONCMYRecName: Full=Complement C3; Contains: RecName: Full=Complement C3 beta chain; Contains: RecName: Full=Complement C3 alpha chain; Contains: RecName: Full=C3a anaphylatoxin; Contains: RecName: Full=Complement C3b alpha' chain; Contains: RecName: Full=Complement C3c alpha' chain fragment 1; Contains: RecName: Full=Complement C3dg fragment; Contains: RecName: Full=Complement C3g fragment; C…	826	P98093	2.44441e-52	64	blastx_SP_RS
	Pmax_rep_c10840	Contig	CO3_RATRecName: Full=Complement C3; Contains: RecName: Full=Complement C3 beta chain; Contains: RecName: Full=Complement C3 alpha chain; AltName: Full=ENCF-1; AltName: Full=Neutrophil chemotactic factor-1; Contains: RecName: Full=Neutrophil chemotactic factor-2; AltName: Full=ENCF-2; Contains: RecName: Full=C3a anaphylatoxin; Contains: RecName: Full=Complement C3b alpha' chain; Contains: RecName:…	656	P01026	5.73093e-39	62	blastx_SP_RS
	Pmax_rep_c49958	Contig	CO3_RATRecName: Full=Complement C3; Contains: RecName: Full=Complement C3 beta chain; Contains: RecName: Full=Complement C3 alpha chain; AltName: Full=ENCF-1; AltName: Full=Neutrophil chemotactic factor-1; Contains: RecName: Full=Neutrophil chemotactic factor-2; AltName: Full=ENCF-2; Contains: RecName: Full=C3a anaphylatoxin; Contains: RecName: Full=Complement C3b alpha' chain; Contains: RecName:…	470	P01026	2.19636e-06	62	blastx_SP_RS
	Pmax_rep_c518	Contig	CO3_RATRecName: Full=Complement C3; Contains: RecName: Full=Complement C3 beta chain; Contains: RecName: Full=Complement C3 alpha chain; AltName: Full=ENCF-1; AltName: Full=Neutrophil chemotactic factor-1; Contains: RecName: Full=Neutrophil chemotactic factor-2; AltName: Full=ENCF-2; Contains: RecName: Full=C3a anaphylatoxin; Contains: RecName: Full=Complement C3b alpha' chain; Contains: RecName:…	1641	P01026	3.4729e-56	59	blastx_SP_RS
	Pmax_rep_c23245	Contig	complement component c3 [Epinephelus coioides]	453	ACL98143	1.13987e-08	100	blastx_nr
	Pmax_c45388	Contig	complement component c3 [Hippoglossus hippoglossus]	196	AAW72004	2.04709e-16	82	blastx_nr
	Pmax_c47976	Contig	complement component c3 [Hippoglossus hippoglossus]	277	AAW72004	5.07439e-09	60	blastx_nr
	Pmax_rep_c41204	Contig	complement component C3 [Paralichthys olivaceus]	408	BAA88901	3.42326e-13	91	blastx_nr
	Pmax_rep_c47726	Contig	complement component C3 [Paralichthys olivaceus]	219	BAA88901	5.57353e-08	70	blastx_nr
	Pmax_rep_c56786	Contig	complement component C3 [Paralichthys olivaceus]	204	BAA88901	1.25543e-15	93	blastx_nr
	Pmax_c49536	Contig	complement component C3 [Platichthys flesus]	366	CAD92658	4.4935e-24	89	blastx_nr
	Pmax_rep_c56819	Contig	complement component C3 protein [Psetta maxima]	410	ABD61712	2.28139e-17	78	blastx_nr
	Pmax_rep_c27524	Contig	complement component C3-2 [Oryzias latipes]	249	NP_001098553	1.52448e-05	71	blastx_nr
	GQW9QTB01DNQOD	Singleton	complement component c3 [Hippoglossus hippoglossus]	197	AAW72004	6.7e-07	66	blastx_nr
	GQW9QTB02IV8AK	Singleton	complement component C3 [Paralichthys olivaceus]	162	BAA88901	7.5e-05	70	blastx_nr
	GQW9QTB01DQU6B	Singleton	CO3_ONCMYRecName: Full=Complement C3; Contains: RecName: Full=Complement C3 beta chain; Contains: RecName: Full=Complement C3 alpha chain; Contains: RecName: Full=C3a anaphylatoxin; Contains: RecName: Full=Complement C3b alpha' chain; Contains: RecName: Full=Complement C3c alpha' chain fragment 1; Contains: RecName: Full=Complement C3dg fragment; Contains: RecName: Full=Complement C3g fragment; C…	306	P98093	1.7e-09	71	blastx_SP_RS
	GQW9QTB01AOX6U	Singleton	CO3_ONCMYRecName: Full=Complement C3; Contains: RecName: Full=Complement C3 beta chain; Contains: RecName: Full=Complement C3 alpha chain; Contains: RecName: Full=C3a anaphylatoxin; Contains: RecName: Full=Complement C3b alpha' chain; Contains: RecName: Full=Complement C3c alpha' chain fragment 1; Contains: RecName: Full=Complement C3dg fragment; Contains: RecName: Full=Complement C3g fragment; C…	254	P98093	1.9e-05	73	blastx_SP_RS
	GQW9QTB01DNWJX	Singleton	CO3_ONCMYRecName: Full=Complement C3; Contains: RecName: Full=Complement C3 beta chain; Contains: RecName: Full=Complement C3 alpha chain; Contains: RecName: Full=C3a anaphylatoxin; Contains: RecName: Full=Complement C3b alpha' chain; Contains: RecName: Full=Complement C3c alpha' chain fragment 1; Contains: RecName: Full=Complement C3dg fragment; Contains: RecName: Full=Complement C3g fragment; C…	308	P98093	1e-06	79	blastx_SP_RS
	GQW9QTB01ELBU5	Singleton	CO3_ONCMYRecName: Full=Complement C3; Contains: RecName: Full=Complement C3 beta chain; Contains: RecName: Full=Complement C3 alpha chain; Contains: RecName: Full=C3a anaphylatoxin; Contains: RecName: Full=Complement C3b alpha' chain; Contains: RecName: Full=Complement C3c alpha' chain fragment 1; Contains: RecName: Full=Complement C3dg fragment; Contains: RecName: Full=Complement C3g fragment; C…	221	P98093	0.00038	65	blastx_SP_RS
	GQW9QTB02HZE33	Singleton	CO3_ONCMYRecName: Full=Complement C3; Contains: RecName: Full=Complement C3 beta chain; Contains: RecName: Full=Complement C3 alpha chain; Contains: RecName: Full=C3a anaphylatoxin; Contains: RecName: Full=Complement C3b alpha' chain; Contains: RecName: Full=Complement C3c alpha' chain fragment 1; Contains: RecName: Full=Complement C3dg fragment; Contains: RecName: Full=Complement C3g fragment; C…	441	P98093	1.3e-06	81	blastx_SP_RS
	GQW9QTB01A3KO0	Singleton	CO3_ONCMYRecName: Full=Complement C3; Contains: RecName: Full=Complement C3 beta chain; Contains: RecName: Full=Complement C3 alpha chain; Contains: RecName: Full=C3a anaphylatoxin; Contains: RecName: Full=Complement C3b alpha' chain; Contains: RecName: Full=Complement C3c alpha' chain fragment 1; Contains: RecName: Full=Complement C3dg fragment; Contains: RecName: Full=Complement C3g fragment; C…	153	P98093	7.3e-08	70	blastx_SP_RS
	GQW9QTB02G5I4E	Singleton	CO3_ONCMYRecName: Full=Complement C3; Contains: RecName: Full=Complement C3 beta chain; Contains: RecName: Full=Complement C3 alpha chain; Contains: RecName: Full=C3a anaphylatoxin; Contains: RecName: Full=Complement C3b alpha' chain; Contains: RecName: Full=Complement C3c alpha' chain fragment 1; Contains: RecName: Full=Complement C3dg fragment; Contains: RecName: Full=Complement C3g fragment; C…	451	P98093	9.5e-16	68	blastx_SP_RS
	GQW9QTB02I7ZT4	Singleton	CO3_ONCMYRecName: Full=Complement C3; Contains: RecName: Full=Complement C3 beta chain; Contains: RecName: Full=Complement C3 alpha chain; Contains: RecName: Full=C3a anaphylatoxin; Contains: RecName: Full=Complement C3b alpha' chain; Contains: RecName: Full=Complement C3c alpha' chain fragment 1; Contains: RecName: Full=Complement C3dg fragment; Contains: RecName: Full=Complement C3g fragment; C…	519	P98093	5e-08	58	blastx_SP_RS
	GQW9QTB02JV9KN	Singleton	CO3_ONCMYRecName: Full=Complement C3; Contains: RecName: Full=Complement C3 beta chain; Contains: RecName: Full=Complement C3 alpha chain; Contains: RecName: Full=C3a anaphylatoxin; Contains: RecName: Full=Complement C3b alpha' chain; Contains: RecName: Full=Complement C3c alpha' chain fragment 1; Contains: RecName: Full=Complement C3dg fragment; Contains: RecName: Full=Complement C3g fragment; C…	343	P98093	6e-15	67	blastx_SP_RS
	GQW9QTB01ANZ1P	Singleton	CO3_ONCMYRecName: Full=Complement C3; Contains: RecName: Full=Complement C3 beta chain; Contains: RecName: Full=Complement C3 alpha chain; Contains: RecName: Full=C3a anaphylatoxin; Contains: RecName: Full=Complement C3b alpha' chain; Contains: RecName: Full=Complement C3c alpha' chain fragment 1; Contains: RecName: Full=Complement C3dg fragment; Contains: RecName: Full=Complement C3g fragment; C…	412	P98093	3.4e-10	66	blastx_SP_RS
	GQW9QTB02HRW75	Singleton	CO3_NAJKARecName: Full=Cobra venom factor; Short=CVF; AltName: Full=Complement C3 homolog; Contains: RecName: Full=Cobra venom factor alpha chain; Contains: RecName: Full=Cobra venom factor gamma chain; Contains: RecName: Full=Cobra venom factor beta chain; Flags: Precursor	379	Q91132	5.4e-19	61	blastx_SP_RS
	GQW9QTB01CJWFH	Singleton	CO3_LAMJARecName: Full=Complement C3; Contains: RecName: Full=Complement C3 beta chain; Contains: RecName: Full=Complement C3 alpha chain; Contains: RecName: Full=C3a anaphylatoxin; Contains: RecName: Full=Complement C3 gamma chain; Flags: Precursor	402	Q00685	7.3e-08	58	blastx_SP_RS
	GQW9QTB02GM77A	Singleton	CO3_CAVPORecName: Full=Complement C3; Contains: RecName: Full=Complement C3 beta chain; Contains: RecName: Full=Complement C3 alpha chain; Contains: RecName: Full=C3a anaphylatoxin; Contains: RecName: Full=Complement C3b alpha' chain; Contains: RecName: Full=Complement C3c alpha' chain fragment 1; Contains: RecName: Full=Complement C3dg fragment; Contains: RecName: Full=Complement C3g fragment; C…	359	P12387	1.6e-15	62	blastx_SP_RS
	GQW9QTB02FMQXE	Singleton	CO3_BOVINRecName: Full=Complement C3; Contains: RecName: Full=Complement C3 beta chain; Contains: RecName: Full=Complement C3 alpha chain; Contains: RecName: Full=C3a anaphylatoxin; Contains: RecName: Full=Complement C3b alpha' chain; Contains: RecName: Full=Complement C3c alpha' chain fragment 1; Contains: RecName: Full=Complement C3dg fragment; Contains: RecName: Full=Complement C3g fragment; C…	293	Q2UVX4	1.1e-06	62	blastx_SP_RS
C4	Pmax_rep_c1575	Contig	CO4_BOVINRecName: Full=Complement C4; Contains: RecName: Full=Complement C4 alpha chain; Contains: RecName: Full=C4a anaphylatoxin; Contains: RecName: Full=Complement C4 gamma chain; Flags: Precursor	1048	P01030	4.40927e-58	63	blastx_SP_RS
	Pmax_rep_c33799	Contig	CO4_BOVINRecName: Full=Complement C4; Contains: RecName: Full=Complement C4 alpha chain; Contains: RecName: Full=C4a anaphylatoxin; Contains: RecName: Full=Complement C4 gamma chain; Flags: Precursor	608	P01030	9.88892e-16	46	blastx_SP_RS
	Pmax_rep_c342	Contig	CO4_BOVINRecName: Full=Complement C4; Contains: RecName: Full=Complement C4 alpha chain; Contains: RecName: Full=C4a anaphylatoxin; Contains: RecName: Full=Complement C4 gamma chain; Flags: Precursor	1220	P01030	1.56042e-68	62	blastx_SP_RS
	Pmax_rep_c3326	Contig	CO4A_HUMANRecName: Full=Complement C4-A; AltName: Full=Acidic complement C4; AltName: Full=C3 and PZP-like alpha-2-macroglobulin domain-containing protein 2; Contains: RecName: Full=Complement C4 beta chain; Contains: RecName: Full=Complement C4-A alpha chain; Contains: RecName: Full=C4a anaphylatoxin; Contains: RecName: Full=C4b-A; Contains: RecName: Full=C4d-A; Contains: RecName: Full=Complemen…	1718	P0C0L4	2.21529e-69	52	blastx_SP_RS
	Pmax_rep_c19566	Contig	CO4B_HUMANRecName: Full=Complement C4-B; AltName: Full=Basic complement C4; AltName: Full=C3 and PZP-like alpha-2-macroglobulin domain-containing protein 3; Contains: RecName: Full=Complement C4 beta chain; Contains: RecName: Full=Complement C4-B alpha chain; Contains: RecName: Full=C4a anaphylatoxin; Contains: RecName: Full=C4b-B; Contains: RecName: Full=C4d-B; Contains: RecName: Full=Complement…	870	P0C0L5	2.6729e-52	59	blastx_SP_RS
	Pmax_rep_c5438	Contig	CO4B_HUMANRecName: Full=Complement C4-B; AltName: Full=Basic complement C4; AltName: Full=C3 and PZP-like alpha-2-macroglobulin domain-containing protein 3; Contains: RecName: Full=Complement C4 beta chain; Contains: RecName: Full=Complement C4-B alpha chain; Contains: RecName: Full=C4a anaphylatoxin; Contains: RecName: Full=C4b-B; Contains: RecName: Full=C4d-B; Contains: RecName: Full=Complement…	825	P0C0L5	1.25832e-40	56	blastx_SP_RS
	Pmax_rep_c43033	Contig	CO4B_MOUSERecName: Full=Complement C4-B; Contains: RecName: Full=Complement C4 beta chain; Contains: RecName: Full=Complement C4 alpha chain; Contains: RecName: Full=C4a anaphylatoxin; Contains: RecName: Full=Complement C4 gamma chain; Flags: Precursor	597	P01029	4.79679e-20	58	blastx_SP_RS
	Pmax_c21669	Contig	complement component C4 [Takifugu rubripes]	689	CAD45003	2.18833e-31	71	blastx_nr
	GQW9QTB01A59XM	Singleton	complement C4 precursor [Oncorhynchus mykiss]	186	NP_001117857	9.8e-05	66	blastx_nr
	GQW9QTB02HER5C	Singleton	PREDICTED: complement C4-like [Oreochromis niloticus]	324	XP_003454474	2.7e-16	72	blastx_nr
	GQW9QTB01AZSXC	Singleton	PREDICTED: complement C4-like [Oreochromis niloticus]	252	XP_003454474	6.3e-13	78	blastx_nr
C5	Pmax_c10956	Contig	CO5_MOUSERecName: Full=Complement C5; AltName: Full=Hemolytic complement; Contains: RecName: Full=Complement C5 beta chain; Contains: RecName: Full=Complement C5 alpha chain; Contains: RecName: Full=C5a anaphylatoxin; Contains: RecName: Full=Complement C5 alpha' chain; Flags: Precursor	1116	P06684	2.59046e-59	58	blastx_SP_RS
	Pmax_rep_c24203	Contig	CO5_MOUSERecName: Full=Complement C5; AltName: Full=Hemolytic complement; Contains: RecName: Full=Complement C5 beta chain; Contains: RecName: Full=Complement C5 alpha chain; Contains: RecName: Full=C5a anaphylatoxin; Contains: RecName: Full=Complement C5 alpha' chain; Flags: Precursor	878	P06684	3.59955e-12	58	blastx_SP_RS
	Pmax_rep_c494	Contig	CO5_MOUSERecName: Full=Complement C5; AltName: Full=Hemolytic complement; Contains: RecName: Full=Complement C5 beta chain; Contains: RecName: Full=Complement C5 alpha chain; Contains: RecName: Full=C5a anaphylatoxin; Contains: RecName: Full=Complement C5 alpha' chain; Flags: Precursor	765	P06684	5.09843e-30	54	blastx_SP_RS
	GQW9QTB02JXQNH	Singleton	CO5_MOUSERecName: Full=Complement C5; AltName: Full=Hemolytic complement; Contains: RecName: Full=Complement C5 beta chain; Contains: RecName: Full=Complement C5 alpha chain; Contains: RecName: Full=C5a anaphylatoxin; Contains: RecName: Full=Complement C5 alpha' chain; Flags: Precursor	433	P06684	1.2e-07	51	blastx_SP_RS
	GQW9QTB01CM0YG	Singleton	PREDICTED: complement C5 [Oreochromis niloticus]	280	XP_003455551	8e-05	48	blastx_nr
C7	Pmax_rep_c2179	Contig	CO7_BOVINRecName: Full=Complement component C7; Flags: Precursor	1111	Q29RQ1	5.40558e-25	54	blastx_SP_RS
	Pmax_c21242	Contig	CO7_HUMANRecName: Full=Complement component C7; Flags: Precursor	1076	P10643	2.30169e-41	61	blastx_SP_RS
C8	Pmax_rep_c12976	Contig	CO8A_HUMANRecName: Full=Complement component C8 alpha chain; AltName: Full=Complement component 8 subunit alpha; Flags: Precursor	696	P07357	1.10682e-30	60	blastx_SP_RS
	Pmax_rep_c1509	Contig	CO8A_HUMANRecName: Full=Complement component C8 alpha chain; AltName: Full=Complement component 8 subunit alpha; Flags: Precursor	2059	P07357	5.51642e-118	58	blastx_SP_RS
	Pmax_c51117	Contig	CO8A_RABITRecName: Full=Complement component C8 alpha chain; AltName: Full=Complement component 8 subunit alpha; Flags: Precursor	317	P98136	2.52659e-10	87	blastx_SP_RS
	Pmax_rep_c49212	Contig	CO8B_MOUSERecName: Full=Complement component C8 beta chain; AltName: Full=Complement component 8 subunit beta; Flags: Precursor	440	Q8BH35	4.62531e-17	67	blastx_SP_RS
	Pmax_c40049	Contig	CO8B_PAROLRecName: Full=Complement component C8 beta chain; AltName: Full=Complement component 8 subunit beta; Flags: Precursor	857	Q9PVW7	1.3132e-35	64	blastx_SP_RS
	Pmax_rep_c14947	Contig	CO8B_PAROLRecName: Full=Complement component C8 beta chain; AltName: Full=Complement component 8 subunit beta; Flags: Precursor	667	Q9PVW7	3.22065e-69	85	blastx_SP_RS
	Pmax_rep_c28270	Contig	CO8B_PAROLRecName: Full=Complement component C8 beta chain; AltName: Full=Complement component 8 subunit beta; Flags: Precursor	460	Q9PVW7	4.05771e-29	86	blastx_SP_RS
	Pmax_rep_c36039	Contig	CO8B_PAROLRecName: Full=Complement component C8 beta chain; AltName: Full=Complement component 8 subunit beta; Flags: Precursor	454	Q9PVW7	2.0218e-44	96	blastx_SP_RS
	Pmax_rep_c39576	Contig	CO8B_PAROLRecName: Full=Complement component C8 beta chain; AltName: Full=Complement component 8 subunit beta; Flags: Precursor	1074	Q9PVW7	2.8453e-100	80	blastx_SP_RS
	Pmax_rep_c403	Contig	CO8B_PAROLRecName: Full=Complement component C8 beta chain; AltName: Full=Complement component 8 subunit beta; Flags: Precursor	1972	Q9PVW7	0	89	blastx_SP_RS
	Pmax_rep_c43713	Contig	CO8B_PAROLRecName: Full=Complement component C8 beta chain; AltName: Full=Complement component 8 subunit beta; Flags: Precursor	440	Q9PVW7	8.12666e-30	76	blastx_SP_RS
	Pmax_rep_c48936	Contig	CO8B_PAROLRecName: Full=Complement component C8 beta chain; AltName: Full=Complement component 8 subunit beta; Flags: Precursor	575	Q9PVW7	6.75864e-45	87	blastx_SP_RS
	Pmax_rep_c49683	Contig	CO8B_PAROLRecName: Full=Complement component C8 beta chain; AltName: Full=Complement component 8 subunit beta; Flags: Precursor	345	Q9PVW7	1.2071e-25	88	blastx_SP_RS
	Pmax_rep_c5277	Contig	CO8B_PAROLRecName: Full=Complement component C8 beta chain; AltName: Full=Complement component 8 subunit beta; Flags: Precursor	597	Q9PVW7	1.083e-88	87	blastx_SP_RS
	Pmax_rep_c54939	Contig	CO8B_PAROLRecName: Full=Complement component C8 beta chain; AltName: Full=Complement component 8 subunit beta; Flags: Precursor	500	Q9PVW7	2.58944e-37	79	blastx_SP_RS
	Pmax_rep_c56503	Contig	CO8B_PAROLRecName: Full=Complement component C8 beta chain; AltName: Full=Complement component 8 subunit beta; Flags: Precursor	632	Q9PVW7	6.08314e-27	94	blastx_SP_RS
	Pmax_rep_c11235	Contig	CO8G_MOUSERecName: Full=Complement component C8 gamma chain; Flags: Precursor	740	Q8VCG4	1.06688e-13	52	blastx_SP_RS
	Pmax_rep_c12940	Contig	CO8G_MOUSERecName: Full=Complement component C8 gamma chain; Flags: Precursor	840	Q8VCG4	3.69662e-11	57	blastx_SP_RS
	Pmax_rep_c320	Contig	CO8G_MOUSERecName: Full=Complement component C8 gamma chain; Flags: Precursor	1143	Q8VCG4	1.86753e-20	52	blastx_SP_RS
	Pmax_rep_c25304	Contig	complement component C8 gamma [Oncorhynchus mykiss]	510	NP_001117880	1.06498e-17	79	blastx_nr
	Pmax_rep_c27053	Contig	Complement component C8 gamma chain precursor [Salmo salar]	404	ACN10054	1.06856e-14	50	blastx_nr
	GQW9QTB02H5FZL	Singleton	Complement component C8 gamma chain [Dicentrarchus labrax]	441	CBN81860	1e-15	85	blastx_nr
	GQW9QTB01CEZI8	Singleton	PREDICTED: complement component C8 gamma chain-like [Oreochromis niloticus]	181	XP_003443552	1.6e-06	77	blastx_nr
	GQW9QTB02GWUUQ	Singleton	PREDICTED: complement component C8 gamma chain-like [Oreochromis niloticus]	438	XP_003443552	5e-15	80	blastx_nr
	GQW9QTB02GHJ30	Singleton	CO8B_PAROLRecName: Full=Complement component C8 beta chain; AltName: Full=Complement component 8 subunit beta; Flags: Precursor	244	Q9PVW7	1.5e-05	67	blastx_SP_RS
	GQW9QTB01B54EW	Singleton	CO8B_PAROLRecName: Full=Complement component C8 beta chain; AltName: Full=Complement component 8 subunit beta; Flags: Precursor	515	Q9PVW7	1.5e-09	71	blastx_SP_RS
	GQW9QTB02GFKX8	Singleton	CO8B_PAROLRecName: Full=Complement component C8 beta chain; AltName: Full=Complement component 8 subunit beta; Flags: Precursor	425	Q9PVW7	1.2e-07	91	blastx_SP_RS
	GQW9QTB02FOV19	Singleton	CO8B_PAROLRecName: Full=Complement component C8 beta chain; AltName: Full=Complement component 8 subunit beta; Flags: Precursor	445	Q9PVW7	3.1e-11	72	blastx_SP_RS
	GQW9QTB02HEPPT	Singleton	CO8B_ONCMYRecName: Full=Complement component C8 beta chain; AltName: Full=Complement component 8 subunit beta; Flags: Precursor	303	Q90X85	1e-06	64	blastx_SP_RS
C9	Pmax_rep_c10354	Contig	CO9_FUGRURecName: Full=Complement component C9; Flags: Precursor	1267	P79755	2.08941e-140	86	blastx_SP_RS
	Pmax_rep_c13349	Contig	CO9_FUGRURecName: Full=Complement component C9; Flags: Precursor	1117	P79755	2.20195e-159	83	blastx_SP_RS
	Pmax_rep_c136	Contig	CO9_FUGRURecName: Full=Complement component C9; Flags: Precursor	2124	P79755	0	83	blastx_SP_RS
	Pmax_rep_c18202	Contig	CO9_FUGRURecName: Full=Complement component C9; Flags: Precursor	974	P79755	1.41204e-39	85	blastx_SP_RS
	Pmax_rep_c33180	Contig	CO9_FUGRURecName: Full=Complement component C9; Flags: Precursor	596	P79755	5.20598e-83	90	blastx_SP_RS
	Pmax_rep_c4628	Contig	CO9_FUGRURecName: Full=Complement component C9; Flags: Precursor	1582	P79755	4.27304e-88	77	blastx_SP_RS
	Pmax_rep_c47102	Contig	CO9_FUGRURecName: Full=Complement component C9; Flags: Precursor	384	P79755	0.000119617	60	blastx_SP_RS
	Pmax_rep_c49634	Contig	CO9_FUGRURecName: Full=Complement component C9; Flags: Precursor	672	P79755	3.68924e-20	76	blastx_SP_RS
	Pmax_rep_c51901	Contig	CO9_FUGRURecName: Full=Complement component C9; Flags: Precursor	468	P79755	5.40063e-34	71	blastx_SP_RS
	Pmax_rep_c52142	Contig	CO9_FUGRURecName: Full=Complement component C9; Flags: Precursor	920	P79755	6.57294e-68	89	blastx_SP_RS
	Pmax_rep_c53161	Contig	CO9_FUGRURecName: Full=Complement component C9; Flags: Precursor	832	P79755	2.93496e-45	88	blastx_SP_RS
	Pmax_rep_c53715	Contig	CO9_FUGRURecName: Full=Complement component C9; Flags: Precursor	718	P79755	1.22193e-35	75	blastx_SP_RS
	Pmax_rep_c53820	Contig	CO9_FUGRURecName: Full=Complement component C9; Flags: Precursor	446	P79755	2.204e-06	63	blastx_SP_RS
	Pmax_rep_c54424	Contig	CO9_FUGRURecName: Full=Complement component C9; Flags: Precursor	749	P79755	5.92385e-60	86	blastx_SP_RS
	Pmax_rep_c55036	Contig	CO9_FUGRURecName: Full=Complement component C9; Flags: Precursor	509	P79755	2.06232e-24	75	blastx_SP_RS
	Pmax_rep_c56040	Contig	CO9_FUGRURecName: Full=Complement component C9; Flags: Precursor	441	P79755	3.67336e-06	58	blastx_SP_RS
	Pmax_rep_c56220	Contig	CO9_FUGRURecName: Full=Complement component C9; Flags: Precursor	451	P79755	1.3161e-43	73	blastx_SP_RS
	Pmax_rep_c600	Contig	CO9_FUGRURecName: Full=Complement component C9; Flags: Precursor	1900	P79755	0	86	blastx_SP_RS
	Pmax_rep_c7820	Contig	CO9_FUGRURecName: Full=Complement component C9; Flags: Precursor	2083	P79755	0	80	blastx_SP_RS
	GQW9QTB02GHYGJ	Singleton	CO9_ONCMYRecName: Full=Complement component C9	323	P06682	9.1e-27	64	blastx_SP_RS
	GQW9QTB02IEHWY	Singleton	CO9_ONCMYRecName: Full=Complement component C9	210	P06682	1.9e-08	62	blastx_SP_RS
	GQW9QTB02IM4SM	Singleton	CO9_FUGRURecName: Full=Complement component C9; Flags: Precursor	409	P79755	1.3e-20	75	blastx_SP_RS
	GQW9QTB01ECG48	Singleton	CO9_FUGRURecName: Full=Complement component C9; Flags: Precursor	310	P79755	8.7e-22	64	blastx_SP_RS
	GQW9QTB01ESA0B	Singleton	CO9_FUGRURecName: Full=Complement component C9; Flags: Precursor	365	P79755	4.6e-23	53	blastx_SP_RS
	GQW9QTB02GJ124	Singleton	CO9_FUGRURecName: Full=Complement component C9; Flags: Precursor	440	P79755	9.5e-37	54	blastx_SP_RS
CR1	Pmax_c38470	Contig	CR1_HUMANRecName: Full=Complement receptor type 1; AltName: Full=C3b/C4b receptor; AltName: CD_antigen=CD35; Flags: Precursor	465	P17927	9.29536e-18	42	blastx_SP_RS
CR2	GQW9QTB02IM69C	Singleton	CR2_MOUSE Complement receptor type 2; Cr2; Complement C3d receptor; CD_antigen=CD21; Precursor	315	P19070	0.00048	40	blastx_SP_RS
C3aR1	Pmax_rep_c7727	Contig	C3AR_RATRecName: Full=C3a anaphylatoxin chemotactic receptor; Short=C3AR; Short=C3a-R	1474	O55197	2.6624e-28	63	blastx_SP_RS
	GQW9QTB01D4VJM	Singleton	C3AR_RATRecName: Full=C3a anaphylatoxin chemotactic receptor; Short=C3AR; Short=C3a-R	405	O55197	2.6e-13	64	blastx_SP_RS
	GQW9QTB02JTYJ9	Singleton	C3AR_RATRecName: Full=C3a anaphylatoxin chemotactic receptor; Short=C3AR; Short=C3a-R	404	O55197	2e-21	66	blastx_SP_RS
C5aR1	Pmax_c12877	Contig	C5AR_DANRERecName: Full=C5a anaphylatoxin chemotactic receptor; Short=C5a-R; Short=C5aR	1243	P0C7U5	3.2211e-45	61	blastx_SP_RS
Bf	Pmax_rep_c2203	Contig	CFAB_BOVINRecName: Full=Complement factor B; AltName: Full=C3/C5 convertase; AltName: Full=EC-VMFB; Contains: RecName: Full=Complement factor B Ba fragment; Contains: RecName: Full=Complement factor B Bb fragment; Flags: Precursor	1751	P81187	9.28738e-47	58	blastx_SP_RS
	Pmax_rep_c6872	Contig	CFAB_BOVINRecName: Full=Complement factor B; AltName: Full=C3/C5 convertase; AltName: Full=EC-VMFB; Contains: RecName: Full=Complement factor B Ba fragment; Contains: RecName: Full=Complement factor B Bb fragment; Flags: Precursor	668	P81187	3.30894e-13	63	blastx_SP_RS
	Pmax_rep_c618	Contig	CFAB_GORGORecName: Full=Complement factor B; AltName: Full=C3/C5 convertase; Contains: RecName: Full=Complement factor B Ba fragment; Contains: RecName: Full=Complement factor B Bb fragment; Flags: Precursor	1711	Q864V9	7.80626e-75	56	blastx_SP_RS
	Pmax_rep_c18422	Contig	CFAB_MOUSERecName: Full=Complement factor B; AltName: Full=C3/C5 convertase; Contains: RecName: Full=Complement factor B Ba fragment; Contains: RecName: Full=Complement factor B Bb fragment; Flags: Precursor	471	P04186	5.93978e-28	60	blastx_SP_RS
	Pmax_rep_c505	Contig	CFAB_MOUSERecName: Full=Complement factor B; AltName: Full=C3/C5 convertase; Contains: RecName: Full=Complement factor B Ba fragment; Contains: RecName: Full=Complement factor B Bb fragment; Flags: Precursor	2786	P04186	1.46462e-31	56	blastx_SP_RS
	Pmax_rep_c110	Contig	CFAB_PANTRRecName: Full=Complement factor B; AltName: Full=C3/C5 convertase; Contains: RecName: Full=Complement factor B Ba fragment; Contains: RecName: Full=Complement factor B Bb fragment; Flags: Precursor	2539	Q864W0	3.85918e-124	56	blastx_SP_RS
	Pmax_rep_c36251	Contig	CFAB_PANTRRecName: Full=Complement factor B; AltName: Full=C3/C5 convertase; Contains: RecName: Full=Complement factor B Ba fragment; Contains: RecName: Full=Complement factor B Bb fragment; Flags: Precursor	604	Q864W0	5.83942e-13	57	blastx_SP_RS
	GQW9QTB01CF73A	Singleton	PREDICTED: complement factor B-like [Oreochromis niloticus]	182	XP_003446797	0.00068	68	blastx_nr
Hf1	Pmax_rep_c29029	Contig	CFAH_BOVINRecName: Full=Complement factor H; AltName: Full=H factor 1; Flags: Precursor	680	Q28085	5.87332e-21	41	blastx_SP_RS
	Pmax_rep_c1117	Contig	CFAH_HUMANRecName: Full=Complement factor H; AltName: Full=H factor 1; Flags: Precursor	2092	P08603	3.26316e-41	37	blastx_SP_RS
	Pmax_rep_c119	Contig	CFAH_HUMANRecName: Full=Complement factor H; AltName: Full=H factor 1; Flags: Precursor	1112	P08603	1.63453e-21	39	blastx_SP_RS
	Pmax_rep_c13383	Contig	CFAH_HUMANRecName: Full=Complement factor H; AltName: Full=H factor 1; Flags: Precursor	1028	P08603	7.88202e-28	40	blastx_SP_RS
	Pmax_rep_c19176	Contig	CFAH_HUMANRecName: Full=Complement factor H; AltName: Full=H factor 1; Flags: Precursor	585	P08603	4.11313e-05	55	blastx_SP_RS
	Pmax_rep_c2090	Contig	CFAH_HUMANRecName: Full=Complement factor H; AltName: Full=H factor 1; Flags: Precursor	1380	P08603	1.16711e-22	39	blastx_SP_RS
	Pmax_rep_c22986	Contig	CFAH_HUMANRecName: Full=Complement factor H; AltName: Full=H factor 1; Flags: Precursor	575	P08603	4.88871e-11	55	blastx_SP_RS
	Pmax_rep_c23777	Contig	CFAH_HUMANRecName: Full=Complement factor H; AltName: Full=H factor 1; Flags: Precursor	560	P08603	0.000107658	58	blastx_SP_RS
	Pmax_rep_c28203	Contig	CFAH_HUMANRecName: Full=Complement factor H; AltName: Full=H factor 1; Flags: Precursor	607	P08603	1.96598e-16	53	blastx_SP_RS
	Pmax_rep_c317	Contig	CFAH_HUMANRecName: Full=Complement factor H; AltName: Full=H factor 1; Flags: Precursor	756	P08603	5.88935e-23	45	blastx_SP_RS
	Pmax_rep_c36528	Contig	CFAH_HUMANRecName: Full=Complement factor H; AltName: Full=H factor 1; Flags: Precursor	471	P08603	3.05766e-16	46	blastx_SP_RS
	Pmax_rep_c36632	Contig	CFAH_HUMANRecName: Full=Complement factor H; AltName: Full=H factor 1; Flags: Precursor	904	P08603	1.43332e-19	38	blastx_SP_RS
	Pmax_rep_c44272	Contig	CFAH_HUMANRecName: Full=Complement factor H; AltName: Full=H factor 1; Flags: Precursor	528	P08603	0.00020077	53	blastx_SP_RS
	Pmax_rep_c45138	Contig	CFAH_HUMANRecName: Full=Complement factor H; AltName: Full=H factor 1; Flags: Precursor	494	P08603	1.50246e-05	51	blastx_SP_RS
	Pmax_rep_c52780	Contig	CFAH_HUMANRecName: Full=Complement factor H; AltName: Full=H factor 1; Flags: Precursor	497	P08603	2.14764e-07	51	blastx_SP_RS
	Pmax_rep_c545	Contig	CFAH_HUMANRecName: Full=Complement factor H; AltName: Full=H factor 1; Flags: Precursor	1758	P08603	9.67674e-36	39	blastx_SP_RS
	Pmax_rep_c8475	Contig	CFAH_HUMANRecName: Full=Complement factor H; AltName: Full=H factor 1; Flags: Precursor	629	P08603	3.79005e-05	53	blastx_SP_RS
	Pmax_rep_c997	Contig	CFAH_HUMANRecName: Full=Complement factor H; AltName: Full=H factor 1; Flags: Precursor	1158	P08603	2.9539e-05	51	blastx_SP_RS
	Pmax_rep_c2433	Contig	CFAH_MOUSERecName: Full=Complement factor H; AltName: Full=Protein beta-1-H; Flags: Precursor	760	P06909	2.58188e-18	43	blastx_SP_RS
	Pmax_rep_c300	Contig	CFAH_MOUSERecName: Full=Complement factor H; AltName: Full=Protein beta-1-H; Flags: Precursor	1446	P06909	1.86354e-18	37	blastx_SP_RS
	Pmax_rep_c442	Contig	CFAH_MOUSERecName: Full=Complement factor H; AltName: Full=Protein beta-1-H; Flags: Precursor	2480	P06909	1.07296e-70	39	blastx_SP_RS
	Pmax_rep_c51674	Contig	CFAH_MOUSERecName: Full=Complement factor H; AltName: Full=Protein beta-1-H; Flags: Precursor	645	P06909	4.024e-05	44	blastx_SP_RS
	Pmax_rep_c54332	Contig	CFAH_MOUSERecName: Full=Complement factor H; AltName: Full=Protein beta-1-H; Flags: Precursor	591	P06909	0.000160964	42	blastx_SP_RS
	Pmax_rep_c652	Contig	CFAH_MOUSERecName: Full=Complement factor H; AltName: Full=Protein beta-1-H; Flags: Precursor	3193	P06909	6.51483e-15	42	blastx_SP_RS
	Pmax_rep_c56284	Contig	complement factor H1 protein [Oncorhynchus masou formosanus]	549	ABY55261	3.04028e-13	63	blastx_nr
	GQW9QTB01C9WV7	Singleton	CFAH_BOVINRecName: Full=Complement factor H; AltName: Full=H factor 1; Flags: Precursor	432	Q28085	0.00022	55	blastx_SP_RS
	GQW9QTB01DCJFH	Singleton	PREDICTED: complement factor H-like, partial [Oreochromis niloticus]	272	XP_003453585	3.8e-19	62	blastx_nr
	GQW9QTB01DH85N	Singleton	complement factor H precursor [Oncorhynchus mykiss]	287	ABY55261	2.3e-07	52	blastx_nr
	GQW9QTB02GDREU	Singleton	complement factor H [Epinephelus bruneus]	449	AEB31330	1.1e-06	59	blastx_nr
Df	Pmax_rep_c36913	Contig	complement factor D/adipsin and kallikrein-like serine protease [Paralichthys olivaceus]	250	ACV89350	3.50635e-10	91	blastx_nr
	GQW9QTB01BMJ1A	Singleton	CFAD_BOVINRecName: Full=Complement factor D; AltName: Full=Adipsin; AltName: Full=C3 convertase activator; AltName: Full=Properdin factor D; Flags: Precursor	329	Q3T0A3	1.2e-05	68	blastx_SP_RS
If	Pmax_rep_c13129	Contig	CFAI_MOUSERecName: Full=Complement factor I; AltName: Full=C3B/C4B inactivator; Contains: RecName: Full=Complement factor I heavy chain; Contains: RecName: Full=Complement factor I light chain; Flags: Precursor	1008	Q61129	2.73499e-25	56	blastx_SP_RS
	Pmax_rep_c22220	Contig	CFAI_MOUSERecName: Full=Complement factor I; AltName: Full=C3B/C4B inactivator; Contains: RecName: Full=Complement factor I heavy chain; Contains: RecName: Full=Complement factor I light chain; Flags: Precursor	413	Q61129	3.43962e-20	75	blastx_SP_RS
	Pmax_rep_c1809	Contig	CFAI_PONABRecName: Full=Complement factor I; AltName: Full=C3B/C4B inactivator; Contains: RecName: Full=Complement factor I heavy chain; Contains: RecName: Full=Complement factor I light chain; Flags: Precursor	790	Q5R5A4	2.43743e-30	74	blastx_SP_RS
	Pmax_rep_c51384	Contig	CFAI_PONABRecName: Full=Complement factor I; AltName: Full=C3B/C4B inactivator; Contains: RecName: Full=Complement factor I heavy chain; Contains: RecName: Full=Complement factor I light chain; Flags: Precursor	673	Q5R5A4	1.76521e-30	74	blastx_SP_RS
	Pmax_rep_c4393	Contig	CFAI_RATRecName: Full=Complement factor I; AltName: Full=C3B/C4B inactivator; Contains: RecName: Full=Complement factor I heavy chain; Contains: RecName: Full=Complement factor I light chain; Flags: Precursor	1919	Q9WUW3	7.11231e-88	53	blastx_SP_RS
	GQW9QTB01EMRLU	Singleton	CFAI_RATRecName: Full=Complement factor I; AltName: Full=C3B/C4B inactivator; Contains: RecName: Full=Complement factor I heavy chain; Contains: RecName: Full=Complement factor I light chain; Flags: Precursor	402	Q9WUW3	1.7e-09	53	blastx_SP_RS
	GQW9QTB01BUXIB	Singleton	CFAI_RATRecName: Full=Complement factor I; AltName: Full=C3B/C4B inactivator; Contains: RecName: Full=Complement factor I heavy chain; Contains: RecName: Full=Complement factor I light chain; Flags: Precursor	328	Q9WUW3	3.1e-11	59	blastx_SP_RS
Properdin	Pmax_c35308	Contig	PROP_HUMANRecName: Full=Properdin; AltName: Full=Complement factor P; Flags: Precursor	546	P27918	7.96064e-18	40	blastx_SP_RS
	Pmax_rep_c31935	Contig	PROP_MOUSERecName: Full=Properdin; AltName: Full=Complement factor P; Flags: Precursor	386	P11680	0.000119145	41	blastx_SP_RS
	Pmax_c9791	Contig	PROP_CAVPORecName: Full=Properdin; AltName: Full=Complement factor P; Flags: Precursor	745	Q64181	1.95214e-31	42	blastx_SP_RS
	GQW9QTB01AW5EA	Singleton	PROP_CAVPORecName: Full=Properdin; AltName: Full=Complement factor P; Flags: Precursor	424	Q64181	1.1e-11	48	blastx_SP_RS
Ficolin-1	Pmax_rep_c53191	Contig	FCN1_HUMANRecName: Full=Ficolin-1; AltName: Full=Collagen/fibrinogen domain-containing protein 1; AltName: Full=Ficolin-A; AltName: Full=Ficolin-alpha; AltName: Full=M-ficolin; Flags: Precursor	485	O00602	3.19543e-18	63	blastx_SP_RS
MASP-1	Pmax_rep_c4500	Contig	MASP1_RATRecName: Full=Mannan-binding lectin serine protease 1; AltName: Full=Complement factor MASP-3; AltName: Full=Complement-activating component of Ra-reactive factor; AltName: Full=Mannose-binding lectin-associated serine protease 1; Short=MASP-1; AltName: Full=Mannose-binding protein-associated serine protease; AltName: Full=Ra-reactive factor serine protease p100; Short=RaRF; AltName: Ful…	1166	Q8CHN8	2.82918e-80	61	blastx_SP_RS
	Pmax_rep_c4987	Contig	MASP1_RATRecName: Full=Mannan-binding lectin serine protease 1; AltName: Full=Complement factor MASP-3; AltName: Full=Complement-activating component of Ra-reactive factor; AltName: Full=Mannose-binding lectin-associated serine protease 1; Short=MASP-1; AltName: Full=Mannose-binding protein-associated serine protease; AltName: Full=Ra-reactive factor serine protease p100; Short=RaRF; AltName: Ful…	972	Q8CHN8	1.61081e-27	54	blastx_SP_RS
	Pmax_c40849	Contig	MASP1_RATRecName: Full=Mannan-binding lectin serine protease 1; AltName: Full=Complement factor MASP-3; AltName: Full=Complement-activating component of Ra-reactive factor; AltName: Full=Mannose-binding lectin-associated serine protease 1; Short=MASP-1; AltName: Full=Mannose-binding protein-associated serine protease; AltName: Full=Ra-reactive factor serine protease p100; Short=RaRF; AltName: Ful…	564	Q8CHN8	3.75311e-13	59	blastx_SP_RS
	Pmax_c9143	Contig	MASP1_RATRecName: Full=Mannan-binding lectin serine protease 1; AltName: Full=Complement factor MASP-3; AltName: Full=Complement-activating component of Ra-reactive factor; AltName: Full=Mannose-binding lectin-associated serine protease 1; Short=MASP-1; AltName: Full=Mannose-binding protein-associated serine protease; AltName: Full=Ra-reactive factor serine protease p100; Short=RaRF; AltName: Ful…	1486	Q8CHN8	2.53059e-127	76	blastx_SP_RS
	GQW9QTB01EFSCQ	Singleton	MASP1_RATRecName: Full=Mannan-binding lectin serine protease 1; AltName: Full=Complement factor MASP-3; AltName: Full=Complement-activating component of Ra-reactive factor; AltName: Full=Mannose-binding lectin-associated serine protease 1; Short=MASP-1; AltName: Full=Mannose-binding protein-associated serine protease; AltName: Full=Ra-reactive factor serine protease p100; Short=RaRF; AltName: Ful…	343	Q8CHN8	2.4e+16	52	blastx_SP_RS
	GQW9QTB01EBTW2	Singleton	MASP1_RATRecName: Full=Mannan-binding lectin serine protease 1; AltName: Full=Complement factor MASP-3; AltName: Full=Complement-activating component of Ra-reactive factor; AltName: Full=Mannose-binding lectin-associated serine protease 1; Short=MASP-1; AltName: Full=Mannose-binding protein-associated serine protease; AltName: Full=Ra-reactive factor serine protease p100; Short=RaRF; AltName: Ful…	403	Q8CHN8	2.8e-15	66	blastx_SP_RS
MASP-2	Pmax_c47880	Contig	MASP2_HUMANRecName: Full=Mannan-binding lectin serine protease 2; AltName: Full=MBL-associated serine protease 2; AltName: Full=Mannose-binding protein-associated serine protease 2; Short=MASP-2; Contains: RecName: Full=Mannan-binding lectin serine protease 2 A chain; Contains: RecName: Full=Mannan-binding lectin serine protease 2 B chain; Flags: Precursor	492	O00187	0.000162064	48	blastx_SP_RS
	Pmax_rep_c53354	Contig	MASP2_HUMANRecName: Full=Mannan-binding lectin serine protease 2; AltName: Full=MBL-associated serine protease 2; AltName: Full=Mannose-binding protein-associated serine protease 2; Short=MASP-2; Contains: RecName: Full=Mannan-binding lectin serine protease 2 A chain; Contains: RecName: Full=Mannan-binding lectin serine protease 2 B chain; Flags: Precursor	491	O00187	0.000471535	48	blastx_SP_RS
	Pmax_rep_c50280	Contig	MASP2_MOUSERecName: Full=Mannan-binding lectin serine protease 2; AltName: Full=MBL-associated serine protease 2; AltName: Full=Mannose-binding protein-associated serine protease 2; Short=MASP-2; Contains: RecName: Full=Mannan-binding lectin serine protease 2 A chain; Contains: RecName: Full=Mannan-binding lectin serine protease 2 B chain; Flags: Precursor	709	Q91WP0	9.47869e-09	47	blastx_SP_RS
	Pmax_rep_c47308	Contig	MASP2_RATRecName: Full=Mannan-binding lectin serine protease 2; AltName: Full=MBL-associated serine protease 2; AltName: Full=Mannose-binding protein-associated serine protease 2; Short=MASP-2; Contains: RecName: Full=Mannan-binding lectin serine protease 2 A chain; Contains: RecName: Full=Mannan-binding lectin serine protease 2 B chain; Flags: Precursor	754	Q9JJS8	6.8989e-25	45	blastx_SP_RS
	Pmax_rep_c50857	Contig	MASP2_RATRecName: Full=Mannan-binding lectin serine protease 2; AltName: Full=MBL-associated serine protease 2; AltName: Full=Mannose-binding protein-associated serine protease 2; Short=MASP-2; Contains: RecName: Full=Mannan-binding lectin serine protease 2 A chain; Contains: RecName: Full=Mannan-binding lectin serine protease 2 B chain; Flags: Precursor	355	Q9JJS8	0.000157007	67	blastx_SP_RS
	GQW9QTB02IJW6G	Singleton	MASP2_HUMANRecName: Full=Mannan-binding lectin serine protease 2; AltName: Full=MBL-associated serine protease 2; AltName: Full=Mannose-binding protein-associated serine protease 2; Short=MASP-2; Contains: RecName: Full=Mannan-binding lectin serine protease 2 A chain; Contains: RecName: Full=Mannan-binding lectin serine protease 2 B chain; Flags: Precursor	149	O00187	0.00038	59	blastx_SP_RS
Serpin G1	Pmax_rep_c10866	Contig	IC1_HUMANRecName: Full=Plasma protease C1 inhibitor; Short=C1 Inh; Short=C1Inh; AltName: Full=C1 esterase inhibitor; AltName: Full=C1-inhibiting factor; AltName: Full=Serpin G1; Flags: Precursor	801	P05155	3.8376e-24	56	blastx_SP_RS
	Pmax_rep_c16532	Contig	IC1_HUMANRecName: Full=Plasma protease C1 inhibitor; Short=C1 Inh; Short=C1Inh; AltName: Full=C1 esterase inhibitor; AltName: Full=C1-inhibiting factor; AltName: Full=Serpin G1; Flags: Precursor	480	P05155	7.43252e-15	61	blastx_SP_RS
	Pmax_rep_c51783	Contig	IC1_HUMANRecName: Full=Plasma protease C1 inhibitor; Short=C1 Inh; Short=C1Inh; AltName: Full=C1 esterase inhibitor; AltName: Full=C1-inhibiting factor; AltName: Full=Serpin G1; Flags: Precursor	679	P05155	1.29796e-12	63	blastx_SP_RS
	Pmax_rep_c548	Contig	IC1_HUMANRecName: Full=Plasma protease C1 inhibitor; Short=C1 Inh; Short=C1Inh; AltName: Full=C1 esterase inhibitor; AltName: Full=C1-inhibiting factor; AltName: Full=Serpin G1; Flags: Precursor	2136	P05155	2.99721e-58	56	blastx_SP_RS
	Pmax_rep_c71	Contig	IC1_HUMANRecName: Full=Plasma protease C1 inhibitor; Short=C1 Inh; Short=C1Inh; AltName: Full=C1 esterase inhibitor; AltName: Full=C1-inhibiting factor; AltName: Full=Serpin G1; Flags: Precursor	2169	P05155	3.05515e-58	56	blastx_SP_RS
	Pmax_rep_c16827	Contig	IC1_MOUSERecName: Full=Plasma protease C1 inhibitor; Short=C1 Inh; Short=C1Inh; AltName: Full=C1 esterase inhibitor; AltName: Full=C1-inhibiting factor; AltName: Full=Serpin G1; Flags: Precursor	745	P97290	3.57417e-17	53	blastx_SP_RS
	Pmax_rep_c20876	Contig	IC1_MOUSERecName: Full=Plasma protease C1 inhibitor; Short=C1 Inh; Short=C1Inh; AltName: Full=C1 esterase inhibitor; AltName: Full=C1-inhibiting factor; AltName: Full=Serpin G1; Flags: Precursor	290	P97290	6.20492e-09	56	blastx_SP_RS
	Pmax_rep_c23109	Contig	IC1_MOUSERecName: Full=Plasma protease C1 inhibitor; Short=C1 Inh; Short=C1Inh; AltName: Full=C1 esterase inhibitor; AltName: Full=C1-inhibiting factor; AltName: Full=Serpin G1; Flags: Precursor	710	P97290	2.2009e-14	60	blastx_SP_RS
	Pmax_rep_c28290	Contig	IC1_MOUSERecName: Full=Plasma protease C1 inhibitor; Short=C1 Inh; Short=C1Inh; AltName: Full=C1 esterase inhibitor; AltName: Full=C1-inhibiting factor; AltName: Full=Serpin G1; Flags: Precursor	413	P97290	2.47072e-10	61	blastx_SP_RS
	Pmax_rep_c32434	Contig	IC1_MOUSERecName: Full=Plasma protease C1 inhibitor; Short=C1 Inh; Short=C1Inh; AltName: Full=C1 esterase inhibitor; AltName: Full=C1-inhibiting factor; AltName: Full=Serpin G1; Flags: Precursor	846	P97290	4.87097e-27	51	blastx_SP_RS
	Pmax_rep_c35892	Contig	IC1_MOUSERecName: Full=Plasma protease C1 inhibitor; Short=C1 Inh; Short=C1Inh; AltName: Full=C1 esterase inhibitor; AltName: Full=C1-inhibiting factor; AltName: Full=Serpin G1; Flags: Precursor	498	P97290	3.90485e-17	53	blastx_SP_RS
	Pmax_rep_c38865	Contig	IC1_MOUSERecName: Full=Plasma protease C1 inhibitor; Short=C1 Inh; Short=C1Inh; AltName: Full=C1 esterase inhibitor; AltName: Full=C1-inhibiting factor; AltName: Full=Serpin G1; Flags: Precursor	670	P97290	5.45419e-16	55	blastx_SP_RS
	Pmax_rep_c42752	Contig	IC1_MOUSERecName: Full=Plasma protease C1 inhibitor; Short=C1 Inh; Short=C1Inh; AltName: Full=C1 esterase inhibitor; AltName: Full=C1-inhibiting factor; AltName: Full=Serpin G1; Flags: Precursor	600	P97290	1.46802e-08	51	blastx_SP_RS
	Pmax_rep_c48734	Contig	IC1_MOUSERecName: Full=Plasma protease C1 inhibitor; Short=C1 Inh; Short=C1Inh; AltName: Full=C1 esterase inhibitor; AltName: Full=C1-inhibiting factor; AltName: Full=Serpin G1; Flags: Precursor	641	P97290	2.32626e-13	60	blastx_SP_RS
	Pmax_rep_c53612	Contig	IC1_MOUSERecName: Full=Plasma protease C1 inhibitor; Short=C1 Inh; Short=C1Inh; AltName: Full=C1 esterase inhibitor; AltName: Full=C1-inhibiting factor; AltName: Full=Serpin G1; Flags: Precursor	492	P97290	4.11173e-16	54	blastx_SP_RS
	Pmax_rep_c54171	Contig	IC1_MOUSERecName: Full=Plasma protease C1 inhibitor; Short=C1 Inh; Short=C1Inh; AltName: Full=C1 esterase inhibitor; AltName: Full=C1-inhibiting factor; AltName: Full=Serpin G1; Flags: Precursor	483	P97290	4.96337e-11	58	blastx_SP_RS
	Pmax_rep_c55834	Contig	IC1_MOUSERecName: Full=Plasma protease C1 inhibitor; Short=C1 Inh; Short=C1Inh; AltName: Full=C1 esterase inhibitor; AltName: Full=C1-inhibiting factor; AltName: Full=Serpin G1; Flags: Precursor	454	P97290	3.14826e-13	60	blastx_SP_RS
	Pmax_rep_c55880	Contig	IC1_MOUSERecName: Full=Plasma protease C1 inhibitor; Short=C1 Inh; Short=C1Inh; AltName: Full=C1 esterase inhibitor; AltName: Full=C1-inhibiting factor; AltName: Full=Serpin G1; Flags: Precursor	550	P97290	7.43455e-08	63	blastx_SP_RS
	Pmax_rep_c56567	Contig	IC1_MOUSERecName: Full=Plasma protease C1 inhibitor; Short=C1 Inh; Short=C1Inh; AltName: Full=C1 esterase inhibitor; AltName: Full=C1-inhibiting factor; AltName: Full=Serpin G1; Flags: Precursor	415	P97290	1.2262e-10	63	blastx_SP_RS
	Pmax_rep_c673	Contig	IC1_MOUSERecName: Full=Plasma protease C1 inhibitor; Short=C1 Inh; Short=C1Inh; AltName: Full=C1 esterase inhibitor; AltName: Full=C1-inhibiting factor; AltName: Full=Serpin G1; Flags: Precursor	918	P97290	5.2505e-18	53	blastx_SP_RS
	Pmax_rep_c7818	Contig	IC1_MOUSERecName: Full=Plasma protease C1 inhibitor; Short=C1 Inh; Short=C1Inh; AltName: Full=C1 esterase inhibitor; AltName: Full=C1-inhibiting factor; AltName: Full=Serpin G1; Flags: Precursor	622	P97290	5.42849e-17	49	blastx_SP_RS
CD59	Pmax_rep_c21026	Contig	CD59_AOTTRRecName: Full=CD59 glycoprotein; AltName: Full=MAC-inhibitory protein; Short=MAC-IP; AltName: Full=Membrane attack complex inhibition factor; Short=MACIF; AltName: Full=Protectin; AltName: CD_antigen=CD59; Flags: Precursor	842	P51447	0.000258339	57	blastx_SP_RS
	Pmax_rep_c2079	Contig	CD59_RATRecName: Full=CD59 glycoprotein; AltName: Full=MAC-inhibitory protein; Short=MAC-IP; AltName: Full=Membrane attack complex inhibition factor; Short=MACIF; AltName: Full=Protectin; AltName: CD_antigen=CD59; Flags: Precursor	453	P27274	7.25793e-10	58	blastx_SP_RS
	Pmax_rep_c4820	Contig	CD59_RATRecName: Full=CD59 glycoprotein; AltName: Full=MAC-inhibitory protein; Short=MAC-IP; AltName: Full=Membrane attack complex inhibition factor; Short=MACIF; AltName: Full=Protectin; AltName: CD_antigen=CD59; Flags: Precursor	625	P27274	6.73655e-07	55	blastx_SP_RS
	GQW9QTB02GKRE2	Singleton	PREDICTED: CD59 glycoprotein-like [Oreochromis niloticus]	373	XP_003458330	9.7e-06	62	blastx_nr
	GQW9QTB01BJ9JZ	Singleton	PREDICTED: CD59 glycoprotein-like [Oreochromis niloticus]	413	XP_003458330	1.7e-07	65	blastx_nr
Kallikrein	Pmax_rep_c2402	Contig	KLK1_RATRecName: Full=Kallikrein-1; AltName: Full=Gamma-NGF; AltName: Full=Nerve growth factor gamma chain; AltName: Full=PS kallikrein; AltName: Full=Pancreatic kallikrein; AltName: Full=RGK-1; Short=rK-1; AltName: Full=Tissue kallikrein; AltName: Full=True tissue kallikrein; Short=True kallikrein; Contains: RecName: Full=Nerve growth factor gamma chain 1; Contains: RecName: Full=Nerve growth fa…	1005	P00758	1.14867e-07	72	blastx_SP_RS
	Pmax_c39573	Contig	KLKB1_HUMANRecName: Full=Plasma kallikrein; AltName: Full=Fletcher factor; AltName: Full=Kininogenin; AltName: Full=Plasma prekallikrein; Contains: RecName: Full=Plasma kallikrein heavy chain; Contains: RecName: Full=Plasma kallikrein light chain; Flags: Precursor	509	P03952	2.53273e-06	61	blastx_SP_RS
	Pmax_rep_c27146	Contig	KLKB1_MOUSERecName: Full=Plasma kallikrein; AltName: Full=Fletcher factor; AltName: Full=Kininogenin; AltName: Full=Plasma prekallikrein; Contains: RecName: Full=Plasma kallikrein heavy chain; Contains: RecName: Full=Plasma kallikrein light chain; Flags: Precursor	1297	P26262	1.19027e-13	53	blastx_SP_RS
	Pmax_rep_c8720	Contig	KLKB1_RATRecName: Full=Plasma kallikrein; AltName: Full=Fletcher factor; AltName: Full=Kininogenin; AltName: Full=Plasma prekallikrein; Contains: RecName: Full=Plasma kallikrein heavy chain; Contains: RecName: Full=Plasma kallikrein light chain; Flags: Precursor	624	P14272	1.26752e-13	46	blastx_SP_RS
	GQW9QTB01DRYXI	Singleton	KLKB1_HUMANRecName: Full=Plasma kallikrein; AltName: Full=Fletcher factor; AltName: Full=Kininogenin; AltName: Full=Plasma prekallikrein; Contains: RecName: Full=Plasma kallikrein heavy chain; Contains: RecName: Full=Plasma kallikrein light chain; Flags: Precursor	382	P03952	6.1e-15	68	blastx_SP_RS
Thrombin	Pmax_c24323	Contig	THRB_BOVINRecName: Full=Prothrombin; AltName: Full=Coagulation factor II; Contains: RecName: Full=Activation peptide fragment 1; Contains: RecName: Full=Activation peptide fragment 2; Contains: RecName: Full=Thrombin light chain; Contains: RecName: Full=Thrombin heavy chain; Flags: Precursor	952	P00735	1.15571e-06	52	blastx_SP_RS
	Pmax_rep_c14397	Contig	THRB_BOVINRecName: Full=Prothrombin; AltName: Full=Coagulation factor II; Contains: RecName: Full=Activation peptide fragment 1; Contains: RecName: Full=Activation peptide fragment 2; Contains: RecName: Full=Thrombin light chain; Contains: RecName: Full=Thrombin heavy chain; Flags: Precursor	758	P00735	4.40402e-18	52	blastx_SP_RS
	Pmax_rep_c28841	Contig	THRB_BOVINRecName: Full=Prothrombin; AltName: Full=Coagulation factor II; Contains: RecName: Full=Activation peptide fragment 1; Contains: RecName: Full=Activation peptide fragment 2; Contains: RecName: Full=Thrombin light chain; Contains: RecName: Full=Thrombin heavy chain; Flags: Precursor	607	P00735	2.09561e-26	72	blastx_SP_RS
	Pmax_rep_c37539	Contig	THRB_BOVINRecName: Full=Prothrombin; AltName: Full=Coagulation factor II; Contains: RecName: Full=Activation peptide fragment 1; Contains: RecName: Full=Activation peptide fragment 2; Contains: RecName: Full=Thrombin light chain; Contains: RecName: Full=Thrombin heavy chain; Flags: Precursor	422	P00735	3.28308e-23	82	blastx_SP_RS
	Pmax_c33185	Contig	THRB_HUMANRecName: Full=Prothrombin; AltName: Full=Coagulation factor II; Contains: RecName: Full=Activation peptide fragment 1; Contains: RecName: Full=Activation peptide fragment 2; Contains: RecName: Full=Thrombin light chain; Contains: RecName: Full=Thrombin heavy chain; Flags: Precursor	431	P00734	2.65353e-20	61	blastx_SP_RS
	Pmax_rep_c10316	Contig	THRB_HUMANRecName: Full=Prothrombin; AltName: Full=Coagulation factor II; Contains: RecName: Full=Activation peptide fragment 1; Contains: RecName: Full=Activation peptide fragment 2; Contains: RecName: Full=Thrombin light chain; Contains: RecName: Full=Thrombin heavy chain; Flags: Precursor	620	P00734	1.84423e-57	77	blastx_SP_RS
	Pmax_rep_c14902	Contig	THRB_HUMANRecName: Full=Prothrombin; AltName: Full=Coagulation factor II; Contains: RecName: Full=Activation peptide fragment 1; Contains: RecName: Full=Activation peptide fragment 2; Contains: RecName: Full=Thrombin light chain; Contains: RecName: Full=Thrombin heavy chain; Flags: Precursor	1174	P00734	2.13948e-35	80	blastx_SP_RS
	Pmax_rep_c2226	Contig	THRB_HUMANRecName: Full=Prothrombin; AltName: Full=Coagulation factor II; Contains: RecName: Full=Activation peptide fragment 1; Contains: RecName: Full=Activation peptide fragment 2; Contains: RecName: Full=Thrombin light chain; Contains: RecName: Full=Thrombin heavy chain; Flags: Precursor	1043	P00734	8.56483e-54	62	blastx_SP_RS
	Pmax_rep_c24045	Contig	THRB_HUMANRecName: Full=Prothrombin; AltName: Full=Coagulation factor II; Contains: RecName: Full=Activation peptide fragment 1; Contains: RecName: Full=Activation peptide fragment 2; Contains: RecName: Full=Thrombin light chain; Contains: RecName: Full=Thrombin heavy chain; Flags: Precursor	501	P00734	9.86272e-29	89	blastx_SP_RS
	Pmax_rep_c24932	Contig	THRB_HUMANRecName: Full=Prothrombin; AltName: Full=Coagulation factor II; Contains: RecName: Full=Activation peptide fragment 1; Contains: RecName: Full=Activation peptide fragment 2; Contains: RecName: Full=Thrombin light chain; Contains: RecName: Full=Thrombin heavy chain; Flags: Precursor	418	P00734	3.89217e-40	86	blastx_SP_RS
	Pmax_rep_c30313	Contig	THRB_HUMANRecName: Full=Prothrombin; AltName: Full=Coagulation factor II; Contains: RecName: Full=Activation peptide fragment 1; Contains: RecName: Full=Activation peptide fragment 2; Contains: RecName: Full=Thrombin light chain; Contains: RecName: Full=Thrombin heavy chain; Flags: Precursor	471	P00734	1.97275e-31	79	blastx_SP_RS
	Pmax_rep_c32718	Contig	THRB_HUMANRecName: Full=Prothrombin; AltName: Full=Coagulation factor II; Contains: RecName: Full=Activation peptide fragment 1; Contains: RecName: Full=Activation peptide fragment 2; Contains: RecName: Full=Thrombin light chain; Contains: RecName: Full=Thrombin heavy chain; Flags: Precursor	341	P00734	1.6376e-23	74	blastx_SP_RS
	Pmax_rep_c33577	Contig	THRB_HUMANRecName: Full=Prothrombin; AltName: Full=Coagulation factor II; Contains: RecName: Full=Activation peptide fragment 1; Contains: RecName: Full=Activation peptide fragment 2; Contains: RecName: Full=Thrombin light chain; Contains: RecName: Full=Thrombin heavy chain; Flags: Precursor	568	P00734	6.06199e-27	88	blastx_SP_RS
	Pmax_rep_c4	Contig	THRB_HUMANRecName: Full=Prothrombin; AltName: Full=Coagulation factor II; Contains: RecName: Full=Activation peptide fragment 1; Contains: RecName: Full=Activation peptide fragment 2; Contains: RecName: Full=Thrombin light chain; Contains: RecName: Full=Thrombin heavy chain; Flags: Precursor	2025	P00734	0	68	blastx_SP_RS
	Pmax_rep_c418	Contig	THRB_HUMANRecName: Full=Prothrombin; AltName: Full=Coagulation factor II; Contains: RecName: Full=Activation peptide fragment 1; Contains: RecName: Full=Activation peptide fragment 2; Contains: RecName: Full=Thrombin light chain; Contains: RecName: Full=Thrombin heavy chain; Flags: Precursor	633	P00734	3.08819e-58	83	blastx_SP_RS
	Pmax_rep_c41968	Contig	THRB_HUMANRecName: Full=Prothrombin; AltName: Full=Coagulation factor II; Contains: RecName: Full=Activation peptide fragment 1; Contains: RecName: Full=Activation peptide fragment 2; Contains: RecName: Full=Thrombin light chain; Contains: RecName: Full=Thrombin heavy chain; Flags: Precursor	488	P00734	1.42917e-05	71	blastx_SP_RS
	Pmax_rep_c48436	Contig	THRB_HUMANRecName: Full=Prothrombin; AltName: Full=Coagulation factor II; Contains: RecName: Full=Activation peptide fragment 1; Contains: RecName: Full=Activation peptide fragment 2; Contains: RecName: Full=Thrombin light chain; Contains: RecName: Full=Thrombin heavy chain; Flags: Precursor	676	P00734	3.71123e-36	66	blastx_SP_RS
	Pmax_rep_c55461	Contig	THRB_HUMANRecName: Full=Prothrombin; AltName: Full=Coagulation factor II; Contains: RecName: Full=Activation peptide fragment 1; Contains: RecName: Full=Activation peptide fragment 2; Contains: RecName: Full=Thrombin light chain; Contains: RecName: Full=Thrombin heavy chain; Flags: Precursor	377	P00734	7.24655e-34	92	blastx_SP_RS
	Pmax_rep_c725	Contig	THRB_HUMANRecName: Full=Prothrombin; AltName: Full=Coagulation factor II; Contains: RecName: Full=Activation peptide fragment 1; Contains: RecName: Full=Activation peptide fragment 2; Contains: RecName: Full=Thrombin light chain; Contains: RecName: Full=Thrombin heavy chain; Flags: Precursor	1227	P00734	1.03745e-120	77	blastx_SP_RS
	Pmax_rep_c9430	Contig	THRB_HUMANRecName: Full=Prothrombin; AltName: Full=Coagulation factor II; Contains: RecName: Full=Activation peptide fragment 1; Contains: RecName: Full=Activation peptide fragment 2; Contains: RecName: Full=Thrombin light chain; Contains: RecName: Full=Thrombin heavy chain; Flags: Precursor	420	P00734	7.06411e-42	83	blastx_SP_RS
	Pmax_rep_c9990	Contig	THRB_HUMANRecName: Full=Prothrombin; AltName: Full=Coagulation factor II; Contains: RecName: Full=Activation peptide fragment 1; Contains: RecName: Full=Activation peptide fragment 2; Contains: RecName: Full=Thrombin light chain; Contains: RecName: Full=Thrombin heavy chain; Flags: Precursor	2023	P00734	7.37624e-75	68	blastx_SP_RS
	Pmax_c45352	Contig	THRB_MOUSERecName: Full=Prothrombin; AltName: Full=Coagulation factor II; Contains: RecName: Full=Activation peptide fragment 1; Contains: RecName: Full=Activation peptide fragment 2; Contains: RecName: Full=Thrombin light chain; Contains: RecName: Full=Thrombin heavy chain; Flags: Precursor	382	P19221	4.12737e-05	58	blastx_SP_RS
	Pmax_rep_c12813	Contig	THRB_MOUSERecName: Full=Prothrombin; AltName: Full=Coagulation factor II; Contains: RecName: Full=Activation peptide fragment 1; Contains: RecName: Full=Activation peptide fragment 2; Contains: RecName: Full=Thrombin light chain; Contains: RecName: Full=Thrombin heavy chain; Flags: Precursor	529	P19221	6.83664e-37	75	blastx_SP_RS
	Pmax_rep_c14536	Contig	THRB_MOUSERecName: Full=Prothrombin; AltName: Full=Coagulation factor II; Contains: RecName: Full=Activation peptide fragment 1; Contains: RecName: Full=Activation peptide fragment 2; Contains: RecName: Full=Thrombin light chain; Contains: RecName: Full=Thrombin heavy chain; Flags: Precursor	833	P19221	8.27079e-64	71	blastx_SP_RS
	Pmax_rep_c21604	Contig	THRB_MOUSERecName: Full=Prothrombin; AltName: Full=Coagulation factor II; Contains: RecName: Full=Activation peptide fragment 1; Contains: RecName: Full=Activation peptide fragment 2; Contains: RecName: Full=Thrombin light chain; Contains: RecName: Full=Thrombin heavy chain; Flags: Precursor	1103	P19221	1.83347e-41	71	blastx_SP_RS
	Pmax_rep_c33191	Contig	THRB_MOUSERecName: Full=Prothrombin; AltName: Full=Coagulation factor II; Contains: RecName: Full=Activation peptide fragment 1; Contains: RecName: Full=Activation peptide fragment 2; Contains: RecName: Full=Thrombin light chain; Contains: RecName: Full=Thrombin heavy chain; Flags: Precursor	610	P19221	6.61775e-20	76	blastx_SP_RS
	Pmax_rep_c35649	Contig	THRB_MOUSERecName: Full=Prothrombin; AltName: Full=Coagulation factor II; Contains: RecName: Full=Activation peptide fragment 1; Contains: RecName: Full=Activation peptide fragment 2; Contains: RecName: Full=Thrombin light chain; Contains: RecName: Full=Thrombin heavy chain; Flags: Precursor	1081	P19221	2.02542e-37	72	blastx_SP_RS
	Pmax_rep_c39981	Contig	THRB_MOUSERecName: Full=Prothrombin; AltName: Full=Coagulation factor II; Contains: RecName: Full=Activation peptide fragment 1; Contains: RecName: Full=Activation peptide fragment 2; Contains: RecName: Full=Thrombin light chain; Contains: RecName: Full=Thrombin heavy chain; Flags: Precursor	442	P19221	4.63605e-09	84	blastx_SP_RS
	Pmax_rep_c14125	Contig	THRB_PONABRecName: Full=Prothrombin; AltName: Full=Coagulation factor II; Contains: RecName: Full=Activation peptide fragment 1; Contains: RecName: Full=Activation peptide fragment 2; Contains: RecName: Full=Thrombin light chain; Contains: RecName: Full=Thrombin heavy chain; Flags: Precursor	813	Q5R537	3.46226e-19	56	blastx_SP_RS
	Pmax_rep_c15039	Contig	THRB_PONABRecName: Full=Prothrombin; AltName: Full=Coagulation factor II; Contains: RecName: Full=Activation peptide fragment 1; Contains: RecName: Full=Activation peptide fragment 2; Contains: RecName: Full=Thrombin light chain; Contains: RecName: Full=Thrombin heavy chain; Flags: Precursor	1231	Q5R537	1.91531e-90	71	blastx_SP_RS
	Pmax_rep_c1928	Contig	THRB_PONABRecName: Full=Prothrombin; AltName: Full=Coagulation factor II; Contains: RecName: Full=Activation peptide fragment 1; Contains: RecName: Full=Activation peptide fragment 2; Contains: RecName: Full=Thrombin light chain; Contains: RecName: Full=Thrombin heavy chain; Flags: Precursor	1716	Q5R537	2.84008e-125	59	blastx_SP_RS
	Pmax_rep_c34845	Contig	THRB_PONABRecName: Full=Prothrombin; AltName: Full=Coagulation factor II; Contains: RecName: Full=Activation peptide fragment 1; Contains: RecName: Full=Activation peptide fragment 2; Contains: RecName: Full=Thrombin light chain; Contains: RecName: Full=Thrombin heavy chain; Flags: Precursor	577	Q5R537	7.27141e-23	62	blastx_SP_RS
	Pmax_rep_c55477	Contig	THRB_PONABRecName: Full=Prothrombin; AltName: Full=Coagulation factor II; Contains: RecName: Full=Activation peptide fragment 1; Contains: RecName: Full=Activation peptide fragment 2; Contains: RecName: Full=Thrombin light chain; Contains: RecName: Full=Thrombin heavy chain; Flags: Precursor	764	Q5R537	1.02968e-22	53	blastx_SP_RS
	Pmax_rep_c8309	Contig	THRB_PONABRecName: Full=Prothrombin; AltName: Full=Coagulation factor II; Contains: RecName: Full=Activation peptide fragment 1; Contains: RecName: Full=Activation peptide fragment 2; Contains: RecName: Full=Thrombin light chain; Contains: RecName: Full=Thrombin heavy chain; Flags: Precursor	860	Q5R537	3.5746e-58	56	blastx_SP_RS
	Pmax_rep_c8794	Contig	THRB_PONABRecName: Full=Prothrombin; AltName: Full=Coagulation factor II; Contains: RecName: Full=Activation peptide fragment 1; Contains: RecName: Full=Activation peptide fragment 2; Contains: RecName: Full=Thrombin light chain; Contains: RecName: Full=Thrombin heavy chain; Flags: Precursor	1469	Q5R537	6.62711e-96	57	blastx_SP_RS
	Pmax_rep_c17216	Contig	THRB_RATRecName: Full=Prothrombin; AltName: Full=Coagulation factor II; Contains: RecName: Full=Activation peptide fragment 1; Contains: RecName: Full=Activation peptide fragment 2; Contains: RecName: Full=Thrombin light chain; Contains: RecName: Full=Thrombin heavy chain; Flags: Precursor	1406	P18292	3.03703e-42	74	blastx_SP_RS
	Pmax_rep_c21874	Contig	THRB_RATRecName: Full=Prothrombin; AltName: Full=Coagulation factor II; Contains: RecName: Full=Activation peptide fragment 1; Contains: RecName: Full=Activation peptide fragment 2; Contains: RecName: Full=Thrombin light chain; Contains: RecName: Full=Thrombin heavy chain; Flags: Precursor	627	P18292	3.27166e-09	72	blastx_SP_RS
	GQW9QTB01DZHMV	Singleton	PREDICTED: prothrombin-like [Oreochromis niloticus]	118	XP_003457825	7.4e-06	69	blastx_nr
	GQW9QTB01CD6R1	Singleton	THRB_RATRecName: Full=Prothrombin; AltName: Full=Coagulation factor II; Contains: RecName: Full=Activation peptide fragment 1; Contains: RecName: Full=Activation peptide fragment 2; Contains: RecName: Full=Thrombin light chain; Contains: RecName: Full=Thrombin heavy chain; Flags: Precursor	280	P18292	6.9e-11	79	blastx_SP_RS
	GQW9QTB02GUYK1	Singleton	THRB_PONABRecName: Full=Prothrombin; AltName: Full=Coagulation factor II; Contains: RecName: Full=Activation peptide fragment 1; Contains: RecName: Full=Activation peptide fragment 2; Contains: RecName: Full=Thrombin light chain; Contains: RecName: Full=Thrombin heavy chain; Flags: Precursor	420	Q5R537	1.9e-21	48	blastx_SP_RS
	GQW9QTB01EVNY7	Singleton	THRB_PONABRecName: Full=Prothrombin; AltName: Full=Coagulation factor II; Contains: RecName: Full=Activation peptide fragment 1; Contains: RecName: Full=Activation peptide fragment 2; Contains: RecName: Full=Thrombin light chain; Contains: RecName: Full=Thrombin heavy chain; Flags: Precursor	240	Q5R537	4.4e-13	68	blastx_SP_RS
	GQW9QTB02JODMS	Singleton	THRB_HUMANRecName: Full=Prothrombin; AltName: Full=Coagulation factor II; Contains: RecName: Full=Activation peptide fragment 1; Contains: RecName: Full=Activation peptide fragment 2; Contains: RecName: Full=Thrombin light chain; Contains: RecName: Full=Thrombin heavy chain; Flags: Precursor	408	P00734	3.1e-19	73	blastx_SP_RS
	GQW9QTB02FQNXI	Singleton	THRB_HUMANRecName: Full=Prothrombin; AltName: Full=Coagulation factor II; Contains: RecName: Full=Activation peptide fragment 1; Contains: RecName: Full=Activation peptide fragment 2; Contains: RecName: Full=Thrombin light chain; Contains: RecName: Full=Thrombin heavy chain; Flags: Precursor	519	P00734	1.1e-20	69	blastx_SP_RS
	GQW9QTB02FN9I7	Singleton	THRB_BOVINRecName: Full=Prothrombin; AltName: Full=Coagulation factor II; Contains: RecName: Full=Activation peptide fragment 1; Contains: RecName: Full=Activation peptide fragment 2; Contains: RecName: Full=Thrombin light chain; Contains: RecName: Full=Thrombin heavy chain; Flags: Precursor	528	P00735	9.7e-23	53	blastx_SP_RS
