# Supplementary material for: High-Throughput Sequence Analysis of Turbot (Scophthalmus maximus) Transcriptome Using 454-Pyrosequencing for the Discovery of Antiviral Immune Genes
Source: PLoS One. 2012 May 18;7(5):e35369. doi: 10.1371/journal.pone.0035369 (PMC3356354; doi:10.1371/journal.pone.0035369)
Supplement: Table S4 — Information of the contigs and singletons identified as homologous to molecules involved in the Toll-like receptor signaling pathway. (XLSX) [file pone.0035369.s004.xlsx]

## Sheet: Hoja1
Table S4. Information of the contigs and singletons identified as homologous to molecules involved in the Toll-like receptor signaling pathway
Protein	Sequence name	Sequence type	Sequence description	Sequence length (bp)	Hit Accession	E-Value	Similarity (%)	Blast
LBP	Pmax_rep_c15789	Contig	lipopolysaccharide-binding protein/bactericidal permeability-increasing protein [Paralichthys olivaceus]	641	ACV74252	2.4388e-19	76	blastx_nr
TLR2	Pmax_c12390	Contig	TLR2_CRIGRRecName: Full=Toll-like receptor 2; AltName: CD_antigen=CD282; Flags: Precursor	733	Q9R1F8	2.3408e-21	48	blastx_SP_RS
	Pmax_c14525	Contig	TLR22_CHICKRecName: Full=Toll-like receptor 2 type-2; Flags: Precursor	1513	Q9DGB6	1.26468e-73	62	blastx_SP_RS
	GQW9QTB01C8QDT	Singleton	TLR2_CRIGRRecName: Full=Toll-like receptor 2; AltName: CD_antigen=CD282; Flags: Precursor	406	Q9R1F8	1.6e-10	63	blastx_SP_RS
TLR3	Pmax_c31831	Contig	toll-like receptor 3 [Paralichthys olivaceus]	761	BAD01047	7.78346e-26	55	blastx_nr
	Pmax_c45858	Contig	toll-like receptor 3 [Paralichthys olivaceus]	285	BAD01047	1.73126e-20	66	blastx_nr
	GQW9QTB01CHNMO	Singleton	toll-like receptor 3 [Paralichthys olivaceus]	309	BAD01047	1.7e-35	76	blastx_nr
	GQW9QTB02I9LZ6	Singleton	toll-like receptor 3 [Paralichthys olivaceus]	215	BAD01047	2.4e-09	83	blastx_nr
	GQW9QTB02FMVM0	Singleton	TLR3_MOUSERecName: Full=Toll-like receptor 3; AltName: CD_antigen=CD283; Flags: Precursor	465	Q99MB1	1.4e-16	56	blastx_SP_RS
TLR5	Pmax_rep_c5879	Contig	TLR5_HUMANRecName: Full=Toll-like receptor 5; AltName: Full=Toll/interleukin-1 receptor-like protein 3; Flags: Precursor	1801	O60602	7.69567e-12	48	blastx_SP_RS
	GQW9QTB02J0Y4W	Singleton	toll-like receptor 5 soluble form [Paralichthys olivaceus]	329	BAJ16368	1.5e-18	72	blastx_nr
	GQW9QTB01A12PN	Singleton	TLR5_HUMANRecName: Full=Toll-like receptor 5; AltName: Full=Toll/interleukin-1 receptor-like protein 3; Flags: Precursor	404	O60602	1e-14	48	blastx_SP_RS
TLR6	Pmax_c26742	Contig	TLR6_BOVINRecName: Full=Toll-like receptor 6; AltName: CD_antigen=CD286; Flags: Precursor	411	Q704V6	1.03987e-16	79	blastx_SP_RS
	GQW9QTB02IFG3L	Singleton	TLR6_HUMANRecName: Full=Toll-like receptor 6; AltName: CD_antigen=CD286; Flags: Precursor	355	Q9Y2C9	1.2e-07	64	blastx_SP_RS
	GQW9QTB02HM4A5	Singleton	TLR6_BOVINRecName: Full=Toll-like receptor 6; AltName: CD_antigen=CD286; Flags: Precursor	210	Q704V6	2.3e-14	70	blastx_SP_RS
	GQW9QTB02JIU03	Singleton	TLR6_BOVINRecName: Full=Toll-like receptor 6; AltName: CD_antigen=CD286; Flags: Precursor	259	Q704V6	6.2e-15	69	blastx_SP_RS
TLR7	GQW9QTB01B0SDH	Singleton	TLR7_HUMANRecName: Full=Toll-like receptor 7; Flags: Precursor	286	Q9NYK1	1.1e-08	59	blastx_SP_RS
	GQW9QTB02HCTQA	Singleton	TLR7_HUMANRecName: Full=Toll-like receptor 7; Flags: Precursor	444	Q9NYK2	1.5e-29	53	blastx_SP_RS
TLR8	GQW9QTB01AZ258	Singleton	TLR8 [Takifugu rubripes]	321	AAW69376	8.8e-15	85	blastx_nr
TLR13	Pmax_c19458	Contig	TLR13_MOUSERecName: Full=Toll-like receptor 13; Flags: Precursor	508	Q6R5N8	3.55943e-21	64	blastx_SP_RS
	Pmax_c27482	Contig	TLR13_MOUSERecName: Full=Toll-like receptor 13; Flags: Precursor	693	Q6R5N8	3.09546e-17	81	blastx_SP_RS
	Pmax_c29315	Contig	TLR13_MOUSERecName: Full=Toll-like receptor 13; Flags: Precursor	669	Q6R5N8	4.02619e-27	67	blastx_SP_RS
	Pmax_c37799	Contig	TLR13_MOUSERecName: Full=Toll-like receptor 13; Flags: Precursor	546	Q6R5N8	1.03728e-25	75	blastx_SP_RS
	GQW9QTB01BIZ7H	Singleton	TLR13_MOUSERecName: Full=Toll-like receptor 13; Flags: Precursor	420	Q6R5N8	1.7e-25	64	blastx_SP_RS
	GQW9QTB01AR1B9	Singleton	TLR13_MOUSERecName: Full=Toll-like receptor 13; Flags: Precursor	287	Q6R5N8	9e-06	71	blastx_SP_RS
MyD88	Pmax_c50433	Contig	MYD88_ONCMYRecName: Full=Myeloid differentiation primary response protein MyD88	251	Q4LBC6	4.29229e-31	98	blastx_SP_RS
Rac1	Pmax_rep_c15923	Contig	RAC1_RATRecName: Full=Ras-related C3 botulinum toxin substrate 1; AltName: Full=p21-Rac1; Flags: Precursor	863	Q6RUV5	1.81885e-69	87	blastx_SP_RS
	Pmax_rep_c658	Contig	RAC1_RATRecName: Full=Ras-related C3 botulinum toxin substrate 1; AltName: Full=p21-Rac1; Flags: Precursor	2007	Q6RUV5	1.2868e-80	96	blastx_SP_RS
	GQW9QTB02FODBA	Singleton	RAC1_RATRecName: Full=Ras-related C3 botulinum toxin substrate 1; AltName: Full=p21-Rac1; Flags: Precursor	289	Q6RUV5	2.1e-23	67	blastx_SP_RS
	GQW9QTB01C1MIT	Singleton	RAC1_CAEELRecName: Full=Ras-related protein ced-10; AltName: Full=CErac1; AltName: Full=Cell death protein 10; AltName: Full=Cell-corpse engulfment protein ced-10; AltName: Full=Ras-related protein rac-1; Flags: Precursor	382	Q03206	5.7e-10	60	blastx_SP_RS
PI3K	Pmax_c51796	Contig	P3C2A_MOUSERecName: Full=Phosphatidylinositol-4-phosphate 3-kinase C2 domain-containing subunit alpha; Short=PI3K-C2-alpha; Short=PtdIns-3-kinase C2 subunit alpha; AltName: Full=Cpk-m; AltName: Full=Phosphoinositide 3-kinase-C2-alpha; AltName: Full=p170	493	Q61194	1.66548e-25	75	blastx_SP_RS
	Pmax_c29649	Contig	P85A_MOUSERecName: Full=Phosphatidylinositol 3-kinase regulatory subunit alpha; Short=PI3-kinase regulatory subunit alpha; Short=PI3K regulatory subunit alpha; Short=PtdIns-3-kinase regulatory subunit alpha; AltName: Full=Phosphatidylinositol 3-kinase 85 kDa regulatory subunit alpha; Short=PI3-kinase subunit p85-alpha; Short=PtdIns-3-kinase regulatory subunit p85-alpha	517	P26450	7.4203e-18	97	blastx_SP_RS
	Pmax_c9390	Contig	PI3R5_HUMANRecName: Full=Phosphoinositide 3-kinase regulatory subunit 5; Short=PI3-kinase regulatory subunit 5; AltName: Full=PI3-kinase p101 subunit; AltName: Full=Phosphatidylinositol-4,5-bisphosphate 3-kinase regulatory subunit; Short=PtdIns-3-kinase regulatory subunit; AltName: Full=Protein FOAP-2; AltName: Full=PtdIns-3-kinase p101; AltName: Full=p101-PI3K	876	Q8WYR1	6.07305e-28	68	blastx_SP_RS
	Pmax_rep_c9153	Contig	PK3C3_XENLARecName: Full=Phosphatidylinositol 3-kinase catalytic subunit type 3; Short=PI3-kinase type 3; Short=PI3K type 3; Short=PtdIns-3-kinase type 3; AltName: Full=Phosphoinositide-3-kinase class 3	1260	Q6AZN6	1.29649e-150	91	blastx_SP_RS
	Pmax_c27257	Contig	PK3CB_MOUSERecName: Full=Phosphatidylinositol-4,5-bisphosphate 3-kinase catalytic subunit beta isoform; Short=PI3-kinase subunit beta; Short=PI3K-beta; Short=PtdIns-3-kinase subunit beta; AltName: Full=Phosphatidylinositol-4,5-bisphosphate 3-kinase 110 kDa catalytic subunit beta; Short=PtdIns-3-kinase subunit p110-beta	751	Q8BTI9	1.09217e-21	98	blastx_SP_RS
	Pmax_rep_c2029	Contig	PK3CD_HUMANRecName: Full=Phosphatidylinositol-4,5-bisphosphate 3-kinase catalytic subunit delta isoform; Short=PI3-kinase subunit delta; Short=PI3K-delta; Short=PtdIns-3-kinase subunit delta; AltName: Full=Phosphatidylinositol-4,5-bisphosphate 3-kinase 110 kDa catalytic subunit delta; Short=PtdIns-3-kinase subunit p110-delta	2369	O00329	2.01663e-26	92	blastx_SP_RS
	Pmax_rep_c18134	Contig	PK3CG_PIGRecName: Full=Phosphatidylinositol-4,5-bisphosphate 3-kinase catalytic subunit gamma isoform; Short=PI3-kinase subunit gamma; Short=PI3K-gamma; Short=PtdIns-3-kinase subunit gamma; AltName: Full=Phosphatidylinositol-4,5-bisphosphate 3-kinase 110 kDa catalytic subunit gamma; Short=PtdIns-3-kinase subunit p110-gamma; AltName: Full=p120-PI3K	618	O02697	1.7279e-08	50	blastx_SP_RS
	GQW9QTB02II1EI	Singleton	PK3CG_PIGRecName: Full=Phosphatidylinositol-4,5-bisphosphate 3-kinase catalytic subunit gamma isoform; Short=PI3-kinase subunit gamma; Short=PI3K-gamma; Short=PI3Kgamma; Short=PtdIns-3-kinase subunit gamma; AltName: Full=Phosphatidylinositol-4,5-bisphosphate 3-kinase 110 kDa catalytic subunit gamma; Short=PtdIns-3-kinase subunit p110-gamma; Short=p110gamma; AltName: Full=Phosphoinositide-3-kinase…	236	O02697	1.2e-05	79	blastx_SP_RS
	GQW9QTB02F0Q7A	Singleton	PK3CG_PIGRecName: Full=Phosphatidylinositol-4,5-bisphosphate 3-kinase catalytic subunit gamma isoform; Short=PI3-kinase subunit gamma; Short=PI3K-gamma; Short=PI3Kgamma; Short=PtdIns-3-kinase subunit gamma; AltName: Full=Phosphatidylinositol-4,5-bisphosphate 3-kinase 110 kDa catalytic subunit gamma; Short=PtdIns-3-kinase subunit p110-gamma; Short=p110gamma; AltName: Full=Phosphoinositide-3-kinase…	376	O02697	2.3e-09	79	blastx_SP_RS
	GQW9QTB02JHXP3	Singleton	PK3CG_PIGRecName: Full=Phosphatidylinositol-4,5-bisphosphate 3-kinase catalytic subunit gamma isoform; Short=PI3-kinase subunit gamma; Short=PI3K-gamma; Short=PI3Kgamma; Short=PtdIns-3-kinase subunit gamma; AltName: Full=Phosphatidylinositol-4,5-bisphosphate 3-kinase 110 kDa catalytic subunit gamma; Short=PtdIns-3-kinase subunit p110-gamma; Short=p110gamma; AltName: Full=Phosphoinositide-3-kinase…	383	O02697	5.3e-19	61	blastx_SP_RS
	GQW9QTB01DQ4AW	Singleton	PK3CG_HUMANRecName: Full=Phosphatidylinositol-4,5-bisphosphate 3-kinase catalytic subunit gamma isoform; Short=PI3-kinase subunit gamma; Short=PI3K-gamma; Short=PI3Kgamma; Short=PtdIns-3-kinase subunit gamma; AltName: Full=Phosphatidylinositol-4,5-bisphosphate 3-kinase 110 kDa catalytic subunit gamma; Short=PtdIns-3-kinase subunit p110-gamma; Short=p110gamma; AltName: Full=Phosphoinositide-3-kina…	429	P48736	1.3e-17	75	blastx_SP_RS
	GQW9QTB01ED80Y	Singleton	PK3CG_HUMANRecName: Full=Phosphatidylinositol-4,5-bisphosphate 3-kinase catalytic subunit gamma isoform; Short=PI3-kinase subunit gamma; Short=PI3K-gamma; Short=PI3Kgamma; Short=PtdIns-3-kinase subunit gamma; AltName: Full=Phosphatidylinositol-4,5-bisphosphate 3-kinase 110 kDa catalytic subunit gamma; Short=PtdIns-3-kinase subunit p110-gamma; Short=p110gamma; AltName: Full=Phosphoinositide-3-kina…	383	P48736	3.5e-39	57	blastx_SP_RS
	GQW9QTB02J1CBH	Singleton	PK3CD_HUMANRecName: Full=Phosphatidylinositol-4,5-bisphosphate 3-kinase catalytic subunit delta isoform; Short=PI3-kinase subunit delta; Short=PI3K-delta; Short=PI3Kdelta; Short=PtdIns-3-kinase subunit delta; AltName: Full=Phosphatidylinositol-4,5-bisphosphate 3-kinase 110 kDa catalytic subunit delta; Short=PtdIns-3-kinase subunit p110-delta; Short=p110delta	380	O00329	6.7e-54	63	blastx_SP_RS
	GQW9QTB01ANUGO	Singleton	PK3CA_HUMANRecName: Full=Phosphatidylinositol-4,5-bisphosphate 3-kinase catalytic subunit alpha isoform; Short=PI3-kinase subunit alpha; Short=PI3K-alpha; Short=PI3Kalpha; Short=PtdIns-3-kinase subunit alpha; AltName: Full=Phosphatidylinositol-4,5-bisphosphate 3-kinase 110 kDa catalytic subunit alpha; Short=PtdIns-3-kinase subunit p110-alpha; Short=p110alpha; AltName: Full=Phosphoinositide-3-kina…	530	P42336	7.8e-36	57	blastx_SP_RS
	GQW9QTB01DKPCG	Singleton	PK3C3_PIGRecName: Full=Phosphatidylinositol 3-kinase catalytic subunit type 3; Short=PI3-kinase type 3; Short=PI3K type 3; Short=PtdIns-3-kinase type 3; AltName: Full=Phosphoinositide-3-kinase class 3	290	Q5D891	2.3e-14	91	blastx_SP_RS
	GQW9QTB02FU2HP	Singleton	PK3C3_PIGRecName: Full=Phosphatidylinositol 3-kinase catalytic subunit type 3; Short=PI3-kinase type 3; Short=PI3K type 3; Short=PtdIns-3-kinase type 3; AltName: Full=Phosphoinositide-3-kinase class 3	128	Q5D891	2e-13	90	blastx_SP_RS
	GQW9QTB01ERNQR	Singleton	PK3C3_PIGRecName: Full=Phosphatidylinositol 3-kinase catalytic subunit type 3; Short=PI3-kinase type 3; Short=PI3K type 3; Short=PtdIns-3-kinase type 3; AltName: Full=Phosphoinositide-3-kinase class 3	405	Q5D891	4.1e-19	65	blastx_SP_RS
	GQW9QTB01C6CYL	Singleton	P85B_HUMANRecName: Full=Phosphatidylinositol 3-kinase regulatory subunit beta; Short=PI3-kinase regulatory subunit beta; Short=PI3K regulatory subunit beta; Short=PtdIns-3-kinase regulatory subunit beta; AltName: Full=Phosphatidylinositol 3-kinase 85 kDa regulatory subunit beta; Short=PI3-kinase subunit p85-beta; Short=PtdIns-3-kinase regulatory subunit p85-beta	475	AAD22671	1.5e-26	62	blastx_SP_RS
	GQW9QTB02IDTP9	Singleton	P85A_RATRecName: Full=Phosphatidylinositol 3-kinase regulatory subunit alpha; Short=PI3-kinase regulatory subunit alpha; Short=PI3K regulatory subunit alpha; Short=PtdIns-3-kinase regulatory subunit alpha; AltName: Full=Phosphatidylinositol 3-kinase 85 kDa regulatory subunit alpha; Short=PI3-kinase subunit p85-alpha; Short=PtdIns-3-kinase regulatory subunit p85-alpha	464	Q63787	8.1e-36	60	blastx_SP_RS
	GQW9QTB02ILCV0	Singleton	P3C2A_MOUSERecName: Full=Phosphatidylinositol-4-phosphate 3-kinase C2 domain-containing subunit alpha; Short=PI3K-C2-alpha; Short=PtdIns-3-kinase C2 subunit alpha; AltName: Full=Cpk-m; AltName: Full=Phosphoinositide 3-kinase-C2-alpha; AltName: Full=p170	505	Q61194	9.5e-11	99	blastx_SP_RS
AKT	Pmax_c13494	Contig	AKT1_XENLARecName: Full=RAC-alpha serine/threonine-protein kinase; AltName: Full=Protein kinase Akt-1; Short=xAkt; AltName: Full=Protein kinase B, alpha; Short=PKB alpha; AltName: Full=RAC-PK-alpha	1119	Q98TY9	8.17667e-138	95	blastx_SP_RS
	Pmax_rep_c41425	Contig	AKT2A_XENLARecName: Full=RAC-beta serine/threonine-protein kinase A; AltName: Full=Protein kinase Akt-2-A; AltName: Full=Protein kinase B, beta-A; Short=PKB beta-A; AltName: Full=RAC-PK-beta-A	466	Q7ZX15	8.34901e-43	82	blastx_SP_RS
	GQW9QTB01CX08E	Singleton	AKT3_HUMANRecName: Full=RAC-gamma serine/threonine-protein kinase; AltName: Full=Protein kinase Akt-3; AltName: Full=Protein kinase B gamma; Short=PKB gamma; AltName: Full=RAC-PK-gamma; AltName: Full=STK-2	518	Q9Y243	3.9e-13	93	blastx_SP_RS
	GQW9QTB02I5D6T	Singleton	AKT2A_XENLARecName: Full=RAC-beta serine/threonine-protein kinase A; AltName: Full=Protein kinase Akt-2-A; AltName: Full=Protein kinase B, beta-A; Short=PKB beta-A; AltName: Full=RAC-PK-beta-A	452	Q7ZX15	6e-63	87	blastx_SP_RS
	GQW9QTB01B0ZA0	Singleton	AKT1_XENLARecName: Full=RAC-alpha serine/threonine-protein kinase; AltName: Full=Protein kinase Akt-1; Short=xAkt; AltName: Full=Protein kinase B, alpha; Short=PKB alpha; AltName: Full=RAC-PK-alpha	327	Q98TY9	2.2e-33	84	blastx_SP_RS
IRAK4	Pmax_c14136	Contig	IRAK4_HUMANRecName: Full=Interleukin-1 receptor-associated kinase 4; Short=IRAK-4; AltName: Full=Renal carcinoma antigen NY-REN-64	934	Q9NWZ3	1.08366e-33	71	blastx_SP_RS
	GQW9QTB01C06CU	Singleton	IRAK4_HUMANRecName: Full=Interleukin-1 receptor-associated kinase 4; Short=IRAK-4; AltName: Full=Renal carcinoma antigen NY-REN-64	247	Q9NWZ4	4e-12	85	blastx_SP_RS
FADD	Pmax_c36643	Contig	FADD_BOVINRecName: Full=Protein FADD; AltName: Full=FAS-associated death domain protein; AltName: Full=FAS-associating death domain-containing protein	492	Q645M6	2.95351e-06	59	blastx_SP_RS
	Pmax_c9384	Contig	FADD_HUMANRecName: Full=Protein FADD; AltName: Full=FAS-associated death domain protein; AltName: Full=FAS-associating death domain-containing protein; AltName: Full=Growth-inhibiting gene 3 protein; AltName: Full=Mediator of receptor induced toxicity	730	Q13158	2.02779e-25	56	blastx_SP_RS
CASP8	Pmax_c10510	Contig	caspase 8 [Ictalurus punctatus]	1385	AAT37512	1.0489e-06	58	blastx_nr
	Pmax_c23127	Contig	caspase 8 [Ictalurus punctatus]	838	AAT37512	2.10089e-09	58	blastx_nr
	Pmax_c29360	Contig	CASP8_HUMANRecName: Full=Caspase-8; Short=CASP-8; AltName: Full=Apoptotic cysteine protease; AltName: Full=Apoptotic protease Mch-5; AltName: Full=CAP4; AltName: Full=FADD-homologous ICE/ced-3-like protease; AltName: Full=FADD-like ICE; Short=FLICE; AltName: Full=ICE-like apoptotic protease 5; AltName: Full=MORT1-associated ced-3 homolog; Short=MACH; Contains: RecName: Full=Caspase-8 subunit p18;…	404	Q14790	4.13202e-05	67	blastx_SP_RS
	Pmax_c16476	Contig	CASP8_MOUSERecName: Full=Caspase-8; Short=CASP-8; Contains: RecName: Full=Caspase-8 subunit p18; Contains: RecName: Full=Caspase-8 subunit p10; Flags: Precursor	1100	O89110	4.35523e-35	54	blastx_SP_RS
	Pmax_c27673	Contig	CASP8_MOUSERecName: Full=Caspase-8; Short=CASP-8; Contains: RecName: Full=Caspase-8 subunit p18; Contains: RecName: Full=Caspase-8 subunit p10; Flags: Precursor	484	O89110	1.10572e-10	48	blastx_SP_RS
	Pmax_rep_c9638	Contig	CASP8_MOUSERecName: Full=Caspase-8; Short=CASP-8; Contains: RecName: Full=Caspase-8 subunit p18; Contains: RecName: Full=Caspase-8 subunit p10; Flags: Precursor	1025	O89110	7.11102e-21	73	blastx_SP_RS
	Pmax_rep_c23286	Contig	caspase-8 [Dicentrarchus labrax]	674	ACO53629	9.09851e-06	86	blastx_nr
	GQW9QTB01D5C6V	Singleton	PREDICTED: caspase-8-like [Oreochromis niloticus]	337	XP_003457507	4.1e-09	72	blastx_nr
BinCARD	Pmax_c44554	Contig	Bcl10-interacting CARD protein [Osmerus mordax]	286	ACO08952	1.68075e-07	91	blastx_nr
	Pmax_c35008	Contig	BINCA_HUMANRecName: Full=Bcl10-interacting CARD protein; Short=BinCARD	356	Q96LW7	1.6111e-18	67	blastx_SP_RS
	Pmax_c18243	Contig	BINCA_MOUSERecName: Full=Bcl10-interacting CARD protein; Short=BinCARD	1039	Q9D1I2	1.78966e-11	56	blastx_SP_RS
BCL-10	GQW9QTB01CIHXD	Singleton	BCL10_HUMANRecName: Full=B-cell lymphoma/leukemia 10; AltName: Full=B-cell CLL/lymphoma 10; Short=Bcl-10; AltName: Full=CARD-containing molecule enhancing NF-kappa-B; AltName: Full=CARD-like apoptotic protein; Short=hCLAP; AltName: Full=CED-3/ICH-1 prodomain homologous E10-like regulator; Short=CIPER; AltName: Full=Cellular homolog of vCARMEN; Short=cCARMEN; AltName: Full=Cellular-E10; Short=c-E1…	430	O95999	5e-17	75	blastx_SP_RS
MALT1	Pmax_rep_c2300	Contig	MALT1_HUMANRecName: Full=Mucosa-associated lymphoid tissue lymphoma translocation protein 1; AltName: Full=MALT lymphoma-associated translocation; AltName: Full=Paracaspase	2304	Q9UDY8	2.35934e-56	62	blastx_SP_RS
	Pmax_rep_c5389	Contig	MALT1_HUMANRecName: Full=Mucosa-associated lymphoid tissue lymphoma translocation protein 1; AltName: Full=MALT lymphoma-associated translocation; AltName: Full=Paracaspase	891	Q9UDY8	1.39575e-27	55	blastx_SP_RS
	Pmax_c14498	Contig	MALT1_MOUSERecName: Full=Mucosa-associated lymphoid tissue lymphoma translocation protein 1 homolog; AltName: Full=Paracaspase	1124	Q2TBA3	1.84186e-97	76	blastx_SP_RS
	Pmax_c20147	Contig	MALT1_MOUSERecName: Full=Mucosa-associated lymphoid tissue lymphoma translocation protein 1 homolog; AltName: Full=Paracaspase	477	Q2TBA3	1.27341e-14	70	blastx_SP_RS
Pellino	Pmax_c34603	Contig	PELI2_HUMANRecName: Full=Protein pellino homolog 2; Short=Pellino-2	321	Q9HAT8	3.25742e-42	97	blastx_SP_RS
Cathepsin K	Pmax_rep_c13969	Contig	CATK_RABITRecName: Full=Cathepsin K; AltName: Full=Protein OC-2; Flags: Precursor	1300	P43236	9.99393e-53	67	blastx_SP_RS
	GQW9QTB02H5XRN	Singleton	CATK_RATRecName: Full=Cathepsin K; Flags: Precursor	483	O35186	1.5e-21	62	blastx_SP_RS
TRAM	Pmax_c13670	Contig	TRAM1_BOVINRecName: Full=Translocating chain-associated membrane protein 1	1555	Q9GKZ4	1.64887e-68	72	blastx_SP_RS
	Pmax_c29589	Contig	TRAM1_RATRecName: Full=Translocating chain-associated membrane protein 1	781	Q5XI41	1.25992e-40	65	blastx_SP_RS
	Pmax_c20377	Contig	TRAM2_HUMANRecName: Full=Translocating chain-associated membrane protein 2	508	Q15035	4.18517e-38	80	blastx_SP_RS
	Pmax_c36550	Contig	TRAM2_HUMANRecName: Full=Translocating chain-associated membrane protein 2	343	Q15035	1.25678e-14	67	blastx_SP_RS
	Pmax_rep_c5693	Contig	TRAM2_HUMANRecName: Full=Translocating chain-associated membrane protein 2	1122	Q15035	5.88773e-19	71	blastx_SP_RS
	GQW9QTB02IJR6L	SIngleton	TRAM2_HUMANRecName: Full=Translocating chain-associated membrane protein 2	498	Q15035	4.9e-20	62	blastx_SP_RS
	GQW9QTB02GW197	Singleton	TRAM2_HUMANRecName: Full=Translocating chain-associated membrane protein 2	398	Q15035	1.7e-09	64	blastx_SP_RS
	GQW9QTB01A3WVE	Singleton	TRAM1_HUMANRecName: Full=Translocating chain-associated membrane protein 1	321	Q15035	2e-13	62	blastx_SP_RS
	GQW9QTB01A0MX7	Singleton	TRAM1_BOVINRecName: Full=Translocating chain-associated membrane protein 1	328	Q9GKZ4	2.4e-19	85	blastx_SP_RS
	GQW9QTB01B33EV	Singleton	TRAM1_BOVINRecName: Full=Translocating chain-associated membrane protein 1	361	Q9GKZ5	6.3e-12	81	blastx_SP_RS
TRIF	Pmax_c21390	Contig	TCAM1_BOVINRecName: Full=TIR domain-containing adapter molecule 1; Short=TICAM-1; AltName: Full=Toll-interleukin-1 receptor domain-containing adapter protein inducing interferon beta; Short=TIR domain-containing adapter protein inducing IFN-beta	743	Q4JF29	1.11106e-18	60	blastx_SP_RS
TRAF3	GQW9QTB02H5MFI	Singleton	PREDICTED: TRAF3-interacting JNK-activating modulator-like [Danio rerio]	299	XP_003199138	3.9e-07	66	blastx_nr
TBK1	Pmax_c11944	Contig	TBK1_HUMANRecName: Full=Serine/threonine-protein kinase TBK1; AltName: Full=NF-kappa-B-activating kinase; AltName: Full=T2K; AltName: Full=TANK-binding kinase 1	773	Q9UHD2	3.60852e-39	66	blastx_SP_RS
	Pmax_rep_c4944	Contig	TBK1_XENLARecName: Full=Serine/threonine-protein kinase TBK1	1553	Q6DFJ6	1.1215e-17	53	blastx_SP_RS
	GQW9QTB01E17J6	Singleton	TBK1_HUMANRecName: Full=Serine/threonine-protein kinase TBK1; AltName: Full=NF-kappa-B-activating kinase; AltName: Full=T2K; AltName: Full=TANK-binding kinase 1	378	Q9UHD2	0.00049	59	blastx_SP_RS
RIP1	Pmax_c9997	Contig	RIPK1_HUMANRecName: Full=Receptor-interacting serine/threonine-protein kinase 1; AltName: Full=Cell death protein RIP; AltName: Full=Receptor-interacting protein 1; Short=RIP-1; AltName: Full=Serine/threonine-protein kinase RIP	2409	Q13546	4.26199e-24	59	blastx_SP_RS
mTOR	Pmax_rep_c9713	Contig	MTOR_HUMANRecName: Full=Serine/threonine-protein kinase mTOR; AltName: Full=FK506-binding protein 12-rapamycin complex-associated protein 1; AltName: Full=FKBP12-rapamycin complex-associated protein; AltName: Full=Mammalian target of rapamycin; Short=mTOR; AltName: Full=Mechanistic target of rapamycin; AltName: Full=Rapamycin target protein 1; Short=RAPT1	1165	P42345	3.08684e-111	98	blastx_SP_RS
	GQW9QTB01CDWQH	Singleton	MTOR_HUMANRecName: Full=Serine/threonine-protein kinase mTOR; AltName: Full=FK506-binding protein 12-rapamycin complex-associated protein 1; AltName: Full=FKBP12-rapamycin complex-associated protein; AltName: Full=Mammalian target of rapamycin; Short=mTOR; AltName: Full=Mechanistic target of rapamycin; AltName: Full=Rapamycin and FKBP12 target 1; AltName: Full=Rapamycin target protein 1	370	P42345	1.4e-40	75	blastx_SP_RS
Raptor	GQW9QTB01CRC98	Singleton	RPTOR_HUMANRecName: Full=Regulatory-associated protein of mTOR; Short=Raptor; AltName: Full=p150 target of rapamycin (TOR)-scaffold protein	377	Q8N122	4.3e-16	57	blastx_SP_RS
TAB1	GQW9QTB01BDQ6B	Singleton	TAB1_MOUSERecName: Full=TGF-beta-activated kinase 1 and MAP3K7-binding protein 1; AltName: Full=Mitogen-activated protein kinase kinase kinase 7-interacting protein 1; AltName: Full=TGF-beta-activated kinase 1-binding protein 1; Short=TAK1-binding protein 1	442	Q8CF89	1.9e-32	80	blastx_SP_RS
TAK1	Pmax_c47167	Contig	MARK3_HUMANRecName: Full=MAP/microtubule affinity-regulating kinase 3; AltName: Full=C-TAK1; Short=cTAK1; AltName: Full=Cdc25C-associated protein kinase 1; AltName: Full=ELKL motif kinase 2; Short=EMK-2; AltName: Full=Protein kinase STK10; AltName: Full=Ser/Thr protein kinase PAR-1; AltName: Full=Serine/threonine-protein kinase p78	363	P27448	1.94083e-39	86	blastx_SP_RS
IKKα	Pmax_c20782	Contig	IKKA_DANRERecName: Full=Inhibitor of nuclear factor kappa-B kinase subunit alpha; Short=I kappa-B kinase alpha; Short=IKK-A; Short=IKK-alpha; Short=IkBKA; Short=IkappaB kinase; AltName: Full=Conserved helix-loop-helix ubiquitous kinase; AltName: Full=I-kappa-B kinase 1; Short=IKK1; AltName: Full=Nuclear factor NF-kappa-B inhibitor kinase alpha; Short=NFKBIKA	718	Q4G3H4	1.68931e-69	75	blastx_SP_RS
	Pmax_rep_c5137	Contig	IKKA_DANRERecName: Full=Inhibitor of nuclear factor kappa-B kinase subunit alpha; Short=I kappa-B kinase alpha; Short=IKK-A; Short=IKK-alpha; Short=IkBKA; Short=IkappaB kinase; AltName: Full=Conserved helix-loop-helix ubiquitous kinase; AltName: Full=I-kappa-B kinase 1; Short=IKK1; AltName: Full=Nuclear factor NF-kappa-B inhibitor kinase alpha; Short=NFKBIKA	895	Q4G3H4	1.61421e-07	79	blastx_SP_RS
	GQW9QTB02F9FJP	Singleton	IKKA_DANRERecName: Full=Inhibitor of nuclear factor kappa-B kinase subunit alpha; Short=I kappa-B kinase alpha; Short=IKK-A; Short=IKK-alpha; Short=IkBKA; Short=IkappaB kinase; AltName: Full=Conserved helix-loop-helix ubiquitous kinase; AltName: Full=I-kappa-B kinase 1; Short=IKK1; AltName: Full=Nuclear factor NF-kappa-B inhibitor kinase alpha; Short=NFKBIKA	317	Q4G3H4	2.2e-36	76	blastx_SP_RS
	GQW9QTB02H6LDX	Singleton	IKKA_DANRERecName: Full=Inhibitor of nuclear factor kappa-B kinase subunit alpha; Short=I kappa-B kinase alpha; Short=IKK-A; Short=IKK-alpha; Short=IkBKA; Short=IkappaB kinase; AltName: Full=Conserved helix-loop-helix ubiquitous kinase; AltName: Full=I-kappa-B kinase 1; Short=IKK1; AltName: Full=Nuclear factor NF-kappa-B inhibitor kinase alpha; Short=NFKBIKA	318	Q4G3H4	2e-05	46	blastx_SP_RS
IKKβ	Pmax_rep_c2827	Contig	IKKbeta [Siniperca chuatsi]	2239	ADK47101	1.25023e-12	92	blastx_nr
IKKε	GQW9QTB02GZ3JU	Singleton	IKKE_HUMANRecName: Full=Inhibitor of nuclear factor kappa-B kinase subunit epsilon; Short=I-kappa-B kinase epsilon; Short=IKK-E; Short=IKK-epsilon; Short=IkBKE; AltName: Full=Inducible I kappa-B kinase; Short=IKK-i	455	Q14164	1.3e-20	60	blastx_SP_RS
	GQW9QTB01AY87R	Singleton	IKKE_HUMANRecName: Full=Inhibitor of nuclear factor kappa-B kinase subunit epsilon; Short=I-kappa-B kinase epsilon; Short=IKK-E; Short=IKK-epsilon; Short=IkBKE; AltName: Full=Inducible I kappa-B kinase; Short=IKK-i	339	Q14164	1.4e-24	66	blastx_SP_RS
IκBα	Pmax_rep_c5000	Contig	IKBA_MOUSERecName: Full=NF-kappa-B inhibitor alpha; AltName: Full=I-kappa-B-alpha; Short=IkB-alpha; Short=IkappaBalpha	916	Q9Z1E3	1.46425e-27	77	blastx_SP_RS
NF-κB	GQW9QTB02JDU2I	Singleton	NFKB1_DROMERecName: Full=Nuclear factor NF-kappa-B p110 subunit; AltName: Full=Rel-p110; AltName: Full=Relish protein; Contains: RecName: Full=Nuclear factor NF-kappa-B p68 subunit; AltName: Full=Rel-p68; Contains: RecName: Full=Nuclear factor NF-kappa-B p49 subunit; AltName: Full=Rel-p49	336	Q94527	3.5e-15	58	blastx_SP_RS
MKK4	Pmax_rep_c5473	Contig	MP2K4_MOUSERecName: Full=Dual specificity mitogen-activated protein kinase kinase 4; Short=MAP kinase kinase 4; Short=MAPKK 4; AltName: Full=C-JUN N-terminal kinase kinase 1; Short=JNK kinase 1; Short=JNKK 1; AltName: Full=JNK-activating kinase 1; AltName: Full=MAPK/ERK kinase 4; Short=MEK 4; AltName: Full=SAPK/ERK kinase 1; Short=SEK1	1258	P47809	1.7501e-140	95	blastx_SP_RS
	GQW9QTB01C681X	Singleton	MP2K4_MOUSERecName: Full=Dual specificity mitogen-activated protein kinase kinase 4; Short=MAP kinase kinase 4; Short=MAPKK 4; AltName: Full=C-JUN N-terminal kinase kinase 1; Short=JNK kinase 1; Short=JNKK 1; AltName: Full=JNK-activating kinase 1; AltName: Full=MAPK/ERK kinase 4; Short=MEK 4; AltName: Full=SAPK/ERK kinase 1; Short=SEK1	466	P47809	4.7e-60	78	blastx_SP_RS
MKK3/6	Pmax_c27332	Contig	MP2K6_DANRERecName: Full=Dual specificity mitogen-activated protein kinase kinase 6; Short=MAP kinase kinase 6; Short=MAPKK 6; AltName: Full=Mitogen-activated protein kinase kinase 3; Short=zMKK3	450	Q9DGE0	2.90489e-75	96	blastx_SP_RS
p38	Pmax_rep_c4756	Contig	MK13_HUMANRecName: Full=Mitogen-activated protein kinase 13; Short=MAP kinase 13; Short=MAPK 13; AltName: Full=Mitogen-activated protein kinase p38 delta; Short=MAP kinase p38 delta; AltName: Full=Stress-activated protein kinase 4	1880	O15264	1.24262e-52	77	blastx_SP_RS
	Pmax_c44849	Contig	MK14_MOUSERecName: Full=Mitogen-activated protein kinase 14; Short=MAP kinase 14; Short=MAPK 14; AltName: Full=CRK1; AltName: Full=Mitogen-activated protein kinase p38 alpha; Short=MAP kinase p38 alpha	394	P47811	1.34615e-16	81	blastx_SP_RS
	Pmax_rep_c32077	Contig	MK14_RATRecName: Full=Mitogen-activated protein kinase 14; Short=MAP kinase 14; Short=MAPK 14; AltName: Full=CRK1; AltName: Full=Mitogen-activated protein kinase p38 alpha; Short=MAP kinase p38 alpha	728	P70618	1.72061e-16	74	blastx_SP_RS
	Pmax_c14274	Contig	MK14A_CYPCARecName: Full=Mitogen-activated protein kinase 14A; Short=MAP kinase 14A; Short=MAPK 14A; AltName: Full=Mitogen-activated protein kinase p38a; Short=MAP kinase p38a; Short=cp38a	958	Q90336	4.53112e-51	84	blastx_SP_RS
	Pmax_rep_c3848	Contig	MK14B_DANRERecName: Full=Mitogen-activated protein kinase 14B; Short=MAP kinase 14B; Short=MAPK 14B; AltName: Full=Mitogen-activated protein kinase p38b; Short=MAP kinase p38b; Short=zp38b	1760	Q9DGE1	1.94965e-44	81	blastx_SP_RS
	Pmax_c13218	Contig	MK12_MOUSERecName: Full=Mitogen-activated protein kinase 12; Short=MAP kinase 12; Short=MAPK 12; AltName: Full=Extracellular signal-regulated kinase 6; Short=ERK-6; AltName: Full=Mitogen-activated protein kinase p38 gamma; Short=MAP kinase p38 gamma; AltName: Full=Stress-activated protein kinase 3	860	O08911	1.966e-49	75	blastx_SP_RS
	GQW9QTB01AFTZ6	Singleton	MK14B_DROMERecName: Full=Mitogen-activated protein kinase 14B; Short=MAP kinase 14B; Short=MAPK 14B; AltName: Full=MAP kinase p38b; Short=D-p38b	420	O61443	9e-12	81	blastx_SP_RS
	GQW9QTB02IM24C	Singleton	MK11_MOUSERecName: Full=Mitogen-activated protein kinase 11; Short=MAP kinase 11; Short=MAPK 11; AltName: Full=Mitogen-activated protein kinase p38 beta; Short=MAP kinase p38 beta; Short=p38B	427	Q9WUI1	8.23e-44	87	blastx_SP_RS
	GQW9QTB02H4E55	Singleton	MK11_HUMANRecName: Full=Mitogen-activated protein kinase 11; Short=MAP kinase 11; Short=MAPK 11; AltName: Full=Mitogen-activated protein kinase p38 beta; Short=MAP kinase p38 beta; Short=p38b; AltName: Full=Stress-activated protein kinase 2b; Short=SAPK2b; AltName: Full=p38-2	355	Q15759	1.2e-31	76	blastx_SP_RS
MEK2	Pmax_c41480	Contig	MP2K2_CYPCARecName: Full=Dual specificity mitogen-activated protein kinase kinase 2; Short=MAP kinase kinase 2; Short=MAPKK 2; AltName: Full=ERK activator kinase 2; AltName: Full=MAPK/ERK kinase 2; Short=MEK2	368	Q90321	6.86569e-29	60	blastx_SP_RS
ERK	Pmax_rep_c5761	Contig	MK03_HUMANRecName: Full=Mitogen-activated protein kinase 3; Short=MAP kinase 3; Short=MAPK 3; AltName: Full=ERT2; AltName: Full=Extracellular signal-regulated kinase 1; Short=ERK-1; AltName: Full=Insulin-stimulated MAP2 kinase; AltName: Full=MAP kinase isoform p44; Short=p44-MAPK; AltName: Full=Microtubule-associated protein 2 kinase; AltName: Full=Mitogen-activated protein kinase 1; Short=MAP ki…	1186	P27361	1.49719e-169	90	blastx_SP_RS
IRF3	Pmax_c24592	Contig	IRF3_CHICKRecName: Full=Interferon regulatory factor 3; Short=IRF-3	474	Q90643	3.26011e-10	66	blastx_SP_RS
	Pmax_rep_c3357	Contig	IRF3_MOUSERecName: Full=Interferon regulatory factor 3; Short=IRF-3	1827	P70671	2.52415e-10	59	blastx_SP_RS
IRF5	Pmax_c16840	Contig	IRF5_MOUSERecName: Full=Interferon regulatory factor 5; Short=IRF-5	1374	P56477	1.856e-14	52	blastx_SP_RS
IRF7	GQW9QTB02GIDHI	Singleton	interferon regulatory factor 7 [Scophthalmus maximus]	326	ADQ52413	5.6e-22	64	blastx_nr
AP-1	Pmax_rep_c7487	Contig	JUN_BOVINRecName: Full=Transcription factor AP-1; AltName: Full=Activator protein 1; Short=AP1; AltName: Full=Proto-oncogene c-Jun; AltName: Full=V-jun avian sarcoma virus 17 oncogene homolog	997	O77627	1.33344e-16	90	blastx_SP_RS
TNFα	Pmax_c18108	Contig	TNFA_SPAAURecName: Full=Tumor necrosis factor; AltName: Full=TNF-alpha	670	Q8JFG3	6.00241e-31	82	blastx_SP_RS
	GQW9QTB02G5HX3	Singleton	TNFA_SPAAURecName: Full=Tumor necrosis factor; AltName: Full=TNF-alpha	145	Q8JFG3	0.00081	61	blastx_SP_RS
IL-1β	Pmax_c27084	Contig	IL1B_ONCMYRecName: Full=Interleukin-1 beta; Flags: Precursor	537	Q9YGD3	1.05375e-11	55	blastx_SP_RS
	Pmax_c27886	Contig	IL1B_ONCMYRecName: Full=Interleukin-1 beta; Flags: Precursor	941	Q9YGD3	3.27662e-38	77	blastx_SP_RS
	Pmax_rep_c10441	Contig	IL1B_ONCMYRecName: Full=Interleukin-1 beta; Flags: Precursor	1263	Q9YGD3	0.000482485	54	blastx_SP_RS
IL-12	Pmax_c18047	Contig	IL12B_MACMURecName: Full=Interleukin-12 subunit beta; Short=IL-12B; AltName: Full=Cytotoxic lymphocyte maturation factor 40 kDa subunit; Short=CLMF p40; AltName: Full=IL-12 subunit p40; Flags: Precursor	789	P48095	1.10175e-06	46	blastx_SP_RS
	Pmax_c18275	Contig	IL12B_PAPANRecName: Full=Interleukin-12 subunit beta; Short=IL-12B; AltName: Full=Cytotoxic lymphocyte maturation factor 40 kDa subunit; Short=CLMF p40; AltName: Full=IL-12 subunit p40; Flags: Precursor	817	Q865Y3	4.56519e-11	46	blastx_SP_RS
	GQW9QTB02ICEVA	Singleton	interleukin-12b [Tetraodon nigroviridis]	406	AAR25701	1.8e-26	63	blastx_nr
	GQW9QTB01DJEOQ	Singleton	interleukin-12 beta [Hippoglossus hippoglossus]	277	ACY54777	1.5e-06	60	blastx_nr
IL-8	Pmax_c20256	Contig	IL8_CHICKRecName: Full=Interleukin-8; Short=IL-8; AltName: Full=9E3; AltName: Full=C-X-C motif chemokine 8; AltName: Full=CEF-4; AltName: Full=Embryo fibroblast protein 1; Short=EMF-1; Flags: Precursor	781	P08317	1.04028e-09	67	blastx_SP_RS
	Pmax_rep_c1153	Contig	IL8_CHICKRecName: Full=Interleukin-8; Short=IL-8; AltName: Full=9E3; AltName: Full=C-X-C motif chemokine 8; AltName: Full=CEF-4; AltName: Full=Embryo fibroblast protein 1; Short=EMF-1; Flags: Precursor	1510	P08317	5.39811e-08	62	blastx_SP_RS
	Pmax_rep_c2261	Contig	IL8_CHICKRecName: Full=Interleukin-8; Short=IL-8; AltName: Full=9E3; AltName: Full=C-X-C motif chemokine 8; AltName: Full=CEF-4; AltName: Full=Embryo fibroblast protein 1; Short=EMF-1; Flags: Precursor	888	P08317	4.05486e-11	64	blastx_SP_RS
	Pmax_rep_c52176	Contig	IL8_CHICKRecName: Full=Interleukin-8; Short=IL-8; AltName: Full=9E3; AltName: Full=C-X-C motif chemokine 8; AltName: Full=CEF-4; AltName: Full=Embryo fibroblast protein 1; Short=EMF-1; Flags: Precursor	550	P08317	1.65625e-07	67	blastx_SP_RS
	GQW9QTB02IZ9E1	Singleton	interleukin-8 like protein [Hippoglossus hippoglossus]	215	ACY54778	1.2e-13	74	blastx_nr
MIP-1α	GQW9QTB01A3X4M	Singleton	MIP1alpha [Paralichthys olivaceus]	348	BAC10649	1.2e-14	66	blastx_nr
MIP-1β	Pmax_rep_c23756	Contig	CC4L_HUMANRecName: Full=C-C motif chemokine 4-like; AltName: Full=Lymphocyte activation gene 1 protein; Short=LAG-1; AltName: Full=Macrophage inflammatory protein 1-beta; Short=MIP-1-beta; AltName: Full=Monocyte adherence-induced protein 5-alpha; AltName: Full=Small-inducible cytokine A4-like; Flags: Precursor	403	Q8NHW4	5.05969e-11	60	blastx_SP_RS
	Pmax_rep_c2420	Contig	CC4L_HUMANRecName: Full=C-C motif chemokine 4-like; AltName: Full=Lymphocyte activation gene 1 protein; Short=LAG-1; AltName: Full=Macrophage inflammatory protein 1-beta; Short=MIP-1-beta; AltName: Full=Monocyte adherence-induced protein 5-alpha; AltName: Full=Small-inducible cytokine A4-like; Flags: Precursor	906	Q8NHW4	2.08694e-10	60	blastx_SP_RS
IFN	Pmax_rep_c17727	Contig	interferon phi 2 [Danio rerio]	523	NP_001104552	6.65269e-05	54	blastx_nr
	GQW9QTB02GOOWK	Singleton	interferon alpha 2 precursor [Salmo salar]	464	NP_001117042	4.5e-19	57	blastx_nr
CD40	Pmax_c20055	Contig	TNR5_CALJARecName: Full=Tumor necrosis factor receptor superfamily member 5; AltName: Full=B-cell surface antigen CD40; AltName: Full=CD40L receptor; AltName: CD_antigen=CD40; Flags: Precursor	753	Q3LRP1	6.93097e-08	48	blastx_SP_RS
	Pmax_c15523	Contig	TNR5_HORSERecName: Full=Tumor necrosis factor receptor superfamily member 5; AltName: Full=B-cell surface antigen CD40; AltName: Full=CD40L receptor; AltName: CD_antigen=CD40; Flags: Precursor	1095	Q3ZTK5	9.6856e-12	42	blastx_SP_RS
	Pmax_c16936	Contig	TNR5_HUMANRecName: Full=Tumor necrosis factor receptor superfamily member 5; AltName: Full=B-cell surface antigen CD40; AltName: Full=Bp50; AltName: Full=CD40L receptor; AltName: Full=CDw40; AltName: CD_antigen=CD40; Flags: Precursor	659	P25942	9.2954e-22	52	blastx_SP_RS
	GQW9QTB02J5NG2	Singleton	TNR5_PIGRecName: Full=Tumor necrosis factor receptor superfamily member 5; AltName: Full=B-cell surface antigen CD40; AltName: Full=CD40L receptor; AltName: CD_antigen=CD40; Flags: Precursor	407	Q8SQ34	5.3e-11	47	blastx_SP_RS
	GQW9QTB01A7IYK	Singleton	TNR5_CALJARecName: Full=Tumor necrosis factor receptor superfamily member 5; AltName: Full=B-cell surface antigen CD40; AltName: Full=CD40L receptor; AltName: CD_antigen=CD40; Flags: Precursor	390	Q3LRP1	0.00082	46	blastx_SP_RS
