# Supplementary material for: High-Throughput Sequence Analysis of Turbot (Scophthalmus maximus) Transcriptome Using 454-Pyrosequencing for the Discovery of Antiviral Immune Genes
Source: PLoS One. 2012 May 18;7(5):e35369. doi: 10.1371/journal.pone.0035369 (PMC3356354; doi:10.1371/journal.pone.0035369)
Supplement: Table S5 — Information of the contigs and singletons identified as homologous to molecules involved in the B cell receptor signaling pathway. (XLSX) [file pone.0035369.s005.xlsx]

## Sheet: Hoja1
Table S5. Information of the contigs and singletons identified as homologous to molecules involved in the B cell receptor signaling pathway
Protein	Sequence name	Sequence type	Sequence description	Sequence length (bp)	Hit Accession	E-Value	Similarity (%)	Blast
CD22	Pmax_c42327	Contig	CD22_HUMANRecName: Full=B-cell receptor CD22; AltName: Full=B-lymphocyte cell adhesion molecule; Short=BL-CAM; AltName: Full=Sialic acid-binding Ig-like lectin 2; Short=Siglec-2; AltName: Full=T-cell surface antigen Leu-14; AltName: CD_antigen=CD22; Flags: Precursor	412	P20273	3.13824e-05	60	blastx_SP_RS
	Pmax_rep_c14040	Contig	CD22_HUMANRecName: Full=B-cell receptor CD22; AltName: Full=B-lymphocyte cell adhesion molecule; Short=BL-CAM; AltName: Full=Sialic acid-binding Ig-like lectin 2; Short=Siglec-2; AltName: Full=T-cell surface antigen Leu-14; AltName: CD_antigen=CD22; Flags: Precursor	830	P20273	4.00368e-10	47	blastx_SP_RS
	Pmax_rep_c22234	Contig	CD22_HUMANRecName: Full=B-cell receptor CD22; AltName: Full=B-lymphocyte cell adhesion molecule; Short=BL-CAM; AltName: Full=Sialic acid-binding Ig-like lectin 2; Short=Siglec-2; AltName: Full=T-cell surface antigen Leu-14; AltName: CD_antigen=CD22; Flags: Precursor	480	P20273	9.08564e-13	52	blastx_SP_RS
	Pmax_rep_c23793	Contig	CD22_HUMANRecName: Full=B-cell receptor CD22; AltName: Full=B-lymphocyte cell adhesion molecule; Short=BL-CAM; AltName: Full=Sialic acid-binding Ig-like lectin 2; Short=Siglec-2; AltName: Full=T-cell surface antigen Leu-14; AltName: CD_antigen=CD22; Flags: Precursor	1149	P20273	1.44499e-12	52	blastx_SP_RS
	Pmax_rep_c7274	Contig	CD22_MOUSERecName: Full=B-cell receptor CD22; AltName: Full=B-lymphocyte cell adhesion molecule; Short=BL-CAM; AltName: Full=Sialic acid-binding Ig-like lectin 2; Short=Siglec-2; AltName: Full=T-cell surface antigen Leu-14; AltName: CD_antigen=CD22; Flags: Precursor	1387	P35329	1.70368e-05	50	blastx_SP_RS
CD81	Pmax_rep_c3207	Contig	CD81_HUMANRecName: Full=CD81 antigen; AltName: Full=26 kDa cell surface protein TAPA-1; AltName: Full=Target of the antiproliferative antibody 1; AltName: Full=Tetraspanin-28; Short=Tspan-28; AltName: CD_antigen=CD81	1577	P60033	1.62332e-79	75	blastx_SP_RS
	Pmax_rep_c52640	Contig	CD81_MOUSERecName: Full=CD81 antigen; AltName: Full=26 kDa cell surface protein TAPA-1; AltName: Full=Target of the antiproliferative antibody 1; AltName: CD_antigen=CD81	758	P35762	1.31073e-54	73	blastx_SP_RS
	Pmax_rep_c52774	Contig	CD81_MOUSERecName: Full=CD81 antigen; AltName: Full=26 kDa cell surface protein TAPA-1; AltName: Full=Target of the antiproliferative antibody 1; AltName: CD_antigen=CD81	472	P35762	8.34615e-06	71	blastx_SP_RS
	Pmax_c23746	Contig	CD81_SAGOERecName: Full=CD81 protein; AltName: CD_antigen=CD81	715	Q9N0J9	4.58967e-43	61	blastx_SP_RS
	Pmax_c11661	Contig	CD81_HUMANRecName: Full=CD81 antigen; AltName: Full=26 kDa cell surface protein TAPA-1; AltName: Full=Target of the antiproliferative antibody 1; AltName: Full=Tetraspanin-28; Short=Tspan-28; AltName: CD_antigen=CD81	1168	P60033	8.01006e-59	81	blastx_SP_RS
	Pmax_c45154	Contig	CD81_BOVINRecName: Full=CD81 antigen; AltName: CD_antigen=CD81	510	Q3ZCD0	2.27488e-31	88	blastx_SP_RS
CD21	GQW9QTB02IM69C	Singleton	CR2_MOUSE Complement receptor type 2; Cr2; Complement C3d receptor; CD_antigen=CD21; Precursor	315	P19070	0.00048	40	blastx_SP_RS
SHP1	Pmax_c16811	Contig	PTN6_HUMANRecName: Full=Tyrosine-protein phosphatase non-receptor type 6; AltName: Full=Hematopoietic cell protein-tyrosine phosphatase; AltName: Full=Protein-tyrosine phosphatase 1C; Short=PTP-1C; AltName: Full=Protein-tyrosine phosphatase SHP-1; AltName: Full=SH-PTP1	1132	P29350	1.35913e-23	87	blastx_SP_RS
	Pmax_rep_c12802	Contig	PTN6_HUMANRecName: Full=Tyrosine-protein phosphatase non-receptor type 6; AltName: Full=Hematopoietic cell protein-tyrosine phosphatase; AltName: Full=Protein-tyrosine phosphatase 1C; Short=PTP-1C; AltName: Full=Protein-tyrosine phosphatase SHP-1; AltName: Full=SH-PTP1	610	P29350	3.36739e-48	73	blastx_SP_RS
	Pmax_rep_c25323	Contig	PTN6_HUMANRecName: Full=Tyrosine-protein phosphatase non-receptor type 6; AltName: Full=Hematopoietic cell protein-tyrosine phosphatase; AltName: Full=Protein-tyrosine phosphatase 1C; Short=PTP-1C; AltName: Full=Protein-tyrosine phosphatase SHP-1; AltName: Full=SH-PTP1	822	P29350	4.62015e-19	65	blastx_SP_RS
	Pmax_c30446	Contig	PTN6_MOUSERecName: Full=Tyrosine-protein phosphatase non-receptor type 6; AltName: Full=70Z-SHP; AltName: Full=Hematopoietic cell protein-tyrosine phosphatase; AltName: Full=PTPTY-42; AltName: Full=Protein-tyrosine phosphatase 1C; Short=PTP-1C; AltName: Full=SH-PTP1; Short=SHP-1	430	P29351	1.24063e-09	73	blastx_SP_RS
	Pmax_rep_c51461	Contig	PTN6_RATRecName: Full=Tyrosine-protein phosphatase non-receptor type 6; AltName: Full=Protein-tyrosine phosphatase SHP-1	705	P81718	2.31245e-07	62	blastx_SP_RS
	Pmax_rep_c1891	Contig	PTN6_RATRecName: Full=Tyrosine-protein phosphatase non-receptor type 6; AltName: Full=Protein-tyrosine phosphatase SHP-1	1973	P81718	1.33371e-113	75	blastx_SP_RS
	Pmax_rep_c46985	Contig	PTN6_RATRecName: Full=Tyrosine-protein phosphatase non-receptor type 6; AltName: Full=Protein-tyrosine phosphatase SHP-1	834	P81718	3.63788e-19	42	blastx_SP_RS
LYN	Pmax_rep_c3769	Contig	LYN_HUMANRecName: Full=Tyrosine-protein kinase Lyn	1461	P07948	3.48396e-97	90	blastx_SP_RS
	Pmax_rep_c11509	Contig	LYN_HUMANRecName: Full=Tyrosine-protein kinase Lyn	774	P07948	1.10624e-88	90	blastx_SP_RS
	GQW9QTB01DH09B	Singleton	LYN_RATRecName: Full=Tyrosine-protein kinase Lyn; AltName: Full=V-yes-1 Yamaguchi sarcoma viral related oncogene homolog; AltName: Full=p53Lyn; AltName: Full=p56Lyn	379	Q07014	8.9e-06	64	blastx_SP_RS
	GQW9QTB01CSXIY	Singleton	LYN_HUMANRecName: Full=Tyrosine-protein kinase Lyn; AltName: Full=Lck/Yes-related novel protein tyrosine kinase; AltName: Full=V-yes-1 Yamaguchi sarcoma viral related oncogene homolog; AltName: Full=p53Lyn; AltName: Full=p56Lyn	332	P07948	2e-13	87	blastx_SP_RS
	GQW9QTB02JJ0R0	Singleton	LYN_HUMANRecName: Full=Tyrosine-protein kinase Lyn; AltName: Full=Lck/Yes-related novel protein tyrosine kinase; AltName: Full=V-yes-1 Yamaguchi sarcoma viral related oncogene homolog; AltName: Full=p53Lyn; AltName: Full=p56Lyn	435	P07948	1.2e-63	89	blastx_SP_RS
	GQW9QTB01A4J6W	Singleton	LYN_HUMANRecName: Full=Tyrosine-protein kinase Lyn; AltName: Full=Lck/Yes-related novel protein tyrosine kinase; AltName: Full=V-yes-1 Yamaguchi sarcoma viral related oncogene homolog; AltName: Full=p53Lyn; AltName: Full=p56Lyn	205	P07948	4.1e-11	69	blastx_SP_RS
	GQW9QTB01B26O5	Singleton	PREDICTED: tyrosine-protein kinase Lyn-like [Oreochromis niloticus]	139	XP_003456219	5.6e-06	72	blastx_nr
	GQW9QTB02IPG7A	Singleton	PREDICTED: tyrosine-protein kinase Lyn-like [Oreochromis niloticus]	289	XP_003456219	4.1e-09	82	blastx_nr
	GQW9QTB01A8OXX	Singleton	PREDICTED: tyrosine-protein kinase Lyn-like [Oreochromis niloticus]	506	XP_003456219	7.4e-06	69	blastx_nr
	GQW9QTB01EDMD3	Singleton	PREDICTED: tyrosine-protein kinase Lyn-like [Oreochromis niloticus]	312	XP_003456219	6e-08	60	blastx_nr
BCAP	Pmax_c11157	Contig	BCAP_MOUSERecName: Full=Phosphoinositide 3-kinase adapter protein 1; AltName: Full=B-cell adapter for phosphoinositide 3-kinase; AltName: Full=B-cell phosphoinositide 3-kinase adapter protein 1	879	Q9EQ32	9.64465e-66	73	blastx_SP_RS
	Pmax_c17586	Contig	BCAP_MOUSERecName: Full=Phosphoinositide 3-kinase adapter protein 1; AltName: Full=B-cell adapter for phosphoinositide 3-kinase; AltName: Full=B-cell phosphoinositide 3-kinase adapter protein 1	878	Q9EQ32	2.9242e-39	68	blastx_SP_RS
	Pmax_c33988	Contig	BCAP_MOUSERecName: Full=Phosphoinositide 3-kinase adapter protein 1; AltName: Full=B-cell adapter for phosphoinositide 3-kinase; AltName: Full=B-cell phosphoinositide 3-kinase adapter protein 1	456	Q9EQ32	2.02721e-20	61	blastx_SP_RS
	GQW9QTB01DIWF8	Singleton	BCAP_CHICKRecName: Full=Phosphoinositide 3-kinase adapter protein 1; AltName: Full=B-cell adapter for phosphoinositide 3-kinase; AltName: Full=B-cell phosphoinositide 3-kinase adapter protein 1	263	Q9DDT2	3.2e-11	80	blastx_SP_RS
SHIP	Pmax_c22673	Contig	SHIP1_RATRecName: Full=Phosphatidylinositol-3,4,5-trisphosphate 5-phosphatase 1; AltName: Full=SH2 domain-containing inositol-5'-phosphatase 1; Short=SH2 domain-containing inositol phosphatase 1; Short=SHIP-1	498	P97573	6.66067e-17	60	blastx_SP_RS
	GQW9QTB02J2KUU	Singleton	SHIP1_MOUSERecName: Full=Phosphatidylinositol-3,4,5-trisphosphate 5-phosphatase 1; AltName: Full=Inositol polyphosphate-5-phosphatase of 145 kDa; Short=SIP-145; AltName: Full=SH2 domain-containing inositol-5'-phosphatase 1; Short=SH2 domain-containing inositol phosphatase 1; Short=SHIP-1; AltName: Full=p150Ship	425	Q9ES52	1.7e-12	57	blastx_SP_RS
	GQW9QTB01D0UPA	Singleton	SHIP1_HUMANRecName: Full=Phosphatidylinositol-3,4,5-trisphosphate 5-phosphatase 1; AltName: Full=Inositol polyphosphate-5-phosphatase of 145 kDa; Short=SIP-145; AltName: Full=SH2 domain-containing inositol-5'-phosphatase 1; Short=SH2 domain-containing inositol phosphatase 1; Short=SHIP-1; AltName: Full=p150Ship; Short=hp51CN	349	Q92835	5.9e-34	75	blastx_SP_RS
PI3K	Pmax_c51796	Contig	P3C2A_MOUSERecName: Full=Phosphatidylinositol-4-phosphate 3-kinase C2 domain-containing subunit alpha; Short=PI3K-C2-alpha; Short=PtdIns-3-kinase C2 subunit alpha; AltName: Full=Cpk-m; AltName: Full=Phosphoinositide 3-kinase-C2-alpha; AltName: Full=p170	493	Q61194	1.66548e-25	75	blastx_SP_RS
	Pmax_c29649	Contig	P85A_MOUSERecName: Full=Phosphatidylinositol 3-kinase regulatory subunit alpha; Short=PI3-kinase regulatory subunit alpha; Short=PI3K regulatory subunit alpha; Short=PtdIns-3-kinase regulatory subunit alpha; AltName: Full=Phosphatidylinositol 3-kinase 85 kDa regulatory subunit alpha; Short=PI3-kinase subunit p85-alpha; Short=PtdIns-3-kinase regulatory subunit p85-alpha	517	P26450	7.4203e-18	97	blastx_SP_RS
	Pmax_c9390	Contig	PI3R5_HUMANRecName: Full=Phosphoinositide 3-kinase regulatory subunit 5; Short=PI3-kinase regulatory subunit 5; AltName: Full=PI3-kinase p101 subunit; AltName: Full=Phosphatidylinositol-4,5-bisphosphate 3-kinase regulatory subunit; Short=PtdIns-3-kinase regulatory subunit; AltName: Full=Protein FOAP-2; AltName: Full=PtdIns-3-kinase p101; AltName: Full=p101-PI3K	876	Q8WYR1	6.07305e-28	68	blastx_SP_RS
	Pmax_rep_c9153	Contig	PK3C3_XENLARecName: Full=Phosphatidylinositol 3-kinase catalytic subunit type 3; Short=PI3-kinase type 3; Short=PI3K type 3; Short=PtdIns-3-kinase type 3; AltName: Full=Phosphoinositide-3-kinase class 3	1260	Q6AZN6	1.29649e-150	91	blastx_SP_RS
	Pmax_c27257	Contig	PK3CB_MOUSERecName: Full=Phosphatidylinositol-4,5-bisphosphate 3-kinase catalytic subunit beta isoform; Short=PI3-kinase subunit beta; Short=PI3K-beta; Short=PtdIns-3-kinase subunit beta; AltName: Full=Phosphatidylinositol-4,5-bisphosphate 3-kinase 110 kDa catalytic subunit beta; Short=PtdIns-3-kinase subunit p110-beta	751	Q8BTI9	1.09217e-21	98	blastx_SP_RS
	Pmax_rep_c2029	Contig	PK3CD_HUMANRecName: Full=Phosphatidylinositol-4,5-bisphosphate 3-kinase catalytic subunit delta isoform; Short=PI3-kinase subunit delta; Short=PI3K-delta; Short=PtdIns-3-kinase subunit delta; AltName: Full=Phosphatidylinositol-4,5-bisphosphate 3-kinase 110 kDa catalytic subunit delta; Short=PtdIns-3-kinase subunit p110-delta	2369	O00329	2.01663e-26	92	blastx_SP_RS
	Pmax_rep_c18134	Contig	PK3CG_PIGRecName: Full=Phosphatidylinositol-4,5-bisphosphate 3-kinase catalytic subunit gamma isoform; Short=PI3-kinase subunit gamma; Short=PI3K-gamma; Short=PtdIns-3-kinase subunit gamma; AltName: Full=Phosphatidylinositol-4,5-bisphosphate 3-kinase 110 kDa catalytic subunit gamma; Short=PtdIns-3-kinase subunit p110-gamma; AltName: Full=p120-PI3K	618	O02697	1.7279e-08	50	blastx_SP_RS
	GQW9QTB02II1EI	Singleton	PK3CG_PIGRecName: Full=Phosphatidylinositol-4,5-bisphosphate 3-kinase catalytic subunit gamma isoform; Short=PI3-kinase subunit gamma; Short=PI3K-gamma; Short=PI3Kgamma; Short=PtdIns-3-kinase subunit gamma; AltName: Full=Phosphatidylinositol-4,5-bisphosphate 3-kinase 110 kDa catalytic subunit gamma; Short=PtdIns-3-kinase subunit p110-gamma; Short=p110gamma; AltName: Full=Phosphoinositide-3-kinase…	236	O02697	1.2e-05	79	blastx_SP_RS
	GQW9QTB02F0Q7A	Singleton	PK3CG_PIGRecName: Full=Phosphatidylinositol-4,5-bisphosphate 3-kinase catalytic subunit gamma isoform; Short=PI3-kinase subunit gamma; Short=PI3K-gamma; Short=PI3Kgamma; Short=PtdIns-3-kinase subunit gamma; AltName: Full=Phosphatidylinositol-4,5-bisphosphate 3-kinase 110 kDa catalytic subunit gamma; Short=PtdIns-3-kinase subunit p110-gamma; Short=p110gamma; AltName: Full=Phosphoinositide-3-kinase…	376	O02697	2.3e-09	79	blastx_SP_RS
	GQW9QTB02JHXP3	Singleton	PK3CG_PIGRecName: Full=Phosphatidylinositol-4,5-bisphosphate 3-kinase catalytic subunit gamma isoform; Short=PI3-kinase subunit gamma; Short=PI3K-gamma; Short=PI3Kgamma; Short=PtdIns-3-kinase subunit gamma; AltName: Full=Phosphatidylinositol-4,5-bisphosphate 3-kinase 110 kDa catalytic subunit gamma; Short=PtdIns-3-kinase subunit p110-gamma; Short=p110gamma; AltName: Full=Phosphoinositide-3-kinase…	383	O02697	5.3e-19	61	blastx_SP_RS
	GQW9QTB01DQ4AW	Singleton	PK3CG_HUMANRecName: Full=Phosphatidylinositol-4,5-bisphosphate 3-kinase catalytic subunit gamma isoform; Short=PI3-kinase subunit gamma; Short=PI3K-gamma; Short=PI3Kgamma; Short=PtdIns-3-kinase subunit gamma; AltName: Full=Phosphatidylinositol-4,5-bisphosphate 3-kinase 110 kDa catalytic subunit gamma; Short=PtdIns-3-kinase subunit p110-gamma; Short=p110gamma; AltName: Full=Phosphoinositide-3-kina…	429	P48736	1.3e-17	75	blastx_SP_RS
	GQW9QTB01ED80Y	Singleton	PK3CG_HUMANRecName: Full=Phosphatidylinositol-4,5-bisphosphate 3-kinase catalytic subunit gamma isoform; Short=PI3-kinase subunit gamma; Short=PI3K-gamma; Short=PI3Kgamma; Short=PtdIns-3-kinase subunit gamma; AltName: Full=Phosphatidylinositol-4,5-bisphosphate 3-kinase 110 kDa catalytic subunit gamma; Short=PtdIns-3-kinase subunit p110-gamma; Short=p110gamma; AltName: Full=Phosphoinositide-3-kina…	383	P48736	3.5e-39	57	blastx_SP_RS
	GQW9QTB02J1CBH	Singleton	PK3CD_HUMANRecName: Full=Phosphatidylinositol-4,5-bisphosphate 3-kinase catalytic subunit delta isoform; Short=PI3-kinase subunit delta; Short=PI3K-delta; Short=PI3Kdelta; Short=PtdIns-3-kinase subunit delta; AltName: Full=Phosphatidylinositol-4,5-bisphosphate 3-kinase 110 kDa catalytic subunit delta; Short=PtdIns-3-kinase subunit p110-delta; Short=p110delta	380	O00329	6.7e-54	63	blastx_SP_RS
	GQW9QTB01ANUGO	Singleton	PK3CA_HUMANRecName: Full=Phosphatidylinositol-4,5-bisphosphate 3-kinase catalytic subunit alpha isoform; Short=PI3-kinase subunit alpha; Short=PI3K-alpha; Short=PI3Kalpha; Short=PtdIns-3-kinase subunit alpha; AltName: Full=Phosphatidylinositol-4,5-bisphosphate 3-kinase 110 kDa catalytic subunit alpha; Short=PtdIns-3-kinase subunit p110-alpha; Short=p110alpha; AltName: Full=Phosphoinositide-3-kina…	530	P42336	7.8e-36	57	blastx_SP_RS
	GQW9QTB01DKPCG	Singleton	PK3C3_PIGRecName: Full=Phosphatidylinositol 3-kinase catalytic subunit type 3; Short=PI3-kinase type 3; Short=PI3K type 3; Short=PtdIns-3-kinase type 3; AltName: Full=Phosphoinositide-3-kinase class 3	290	Q5D891	2.3e-14	91	blastx_SP_RS
	GQW9QTB02FU2HP	Singleton	PK3C3_PIGRecName: Full=Phosphatidylinositol 3-kinase catalytic subunit type 3; Short=PI3-kinase type 3; Short=PI3K type 3; Short=PtdIns-3-kinase type 3; AltName: Full=Phosphoinositide-3-kinase class 3	128	Q5D891	2e-13	90	blastx_SP_RS
	GQW9QTB01ERNQR	Singleton	PK3C3_PIGRecName: Full=Phosphatidylinositol 3-kinase catalytic subunit type 3; Short=PI3-kinase type 3; Short=PI3K type 3; Short=PtdIns-3-kinase type 3; AltName: Full=Phosphoinositide-3-kinase class 3	405	Q5D891	4.1e-19	65	blastx_SP_RS
	GQW9QTB01C6CYL	Singleton	P85B_HUMANRecName: Full=Phosphatidylinositol 3-kinase regulatory subunit beta; Short=PI3-kinase regulatory subunit beta; Short=PI3K regulatory subunit beta; Short=PtdIns-3-kinase regulatory subunit beta; AltName: Full=Phosphatidylinositol 3-kinase 85 kDa regulatory subunit beta; Short=PI3-kinase subunit p85-beta; Short=PtdIns-3-kinase regulatory subunit p85-beta	475	AAD22671	1.5e-26	62	blastx_SP_RS
	GQW9QTB02IDTP9	Singleton	P85A_RATRecName: Full=Phosphatidylinositol 3-kinase regulatory subunit alpha; Short=PI3-kinase regulatory subunit alpha; Short=PI3K regulatory subunit alpha; Short=PtdIns-3-kinase regulatory subunit alpha; AltName: Full=Phosphatidylinositol 3-kinase 85 kDa regulatory subunit alpha; Short=PI3-kinase subunit p85-alpha; Short=PtdIns-3-kinase regulatory subunit p85-alpha	464	Q63787	8.1e-36	60	blastx_SP_RS
	GQW9QTB02ILCV0	Singleton	P3C2A_MOUSERecName: Full=Phosphatidylinositol-4-phosphate 3-kinase C2 domain-containing subunit alpha; Short=PI3K-C2-alpha; Short=PtdIns-3-kinase C2 subunit alpha; AltName: Full=Cpk-m; AltName: Full=Phosphoinositide 3-kinase-C2-alpha; AltName: Full=p170	505	Q61194	9.5e-11	99	blastx_SP_RS
VAV	Pmax_c32222	Contig	VAV_MOUSERecName: Full=Proto-oncogene vav; AltName: Full=p95vav	505	P27870	5.89235e-45	82	blastx_SP_RS
	GQW9QTB01C774D	Singleton	VAV_HUMANRecName: Full=Proto-oncogene vav	245	P15498	3.2e-08	91	blastx_SP_RS
	GQW9QTB02H0DTO	Singleton	VAV_HUMANRecName: Full=Proto-oncogene vav	251	P15498	5.1e-06	65	blastx_SP_RS
SYK	Pmax_rep_c4700	Contig	KSYK_MOUSERecName: Full=Tyrosine-protein kinase SYK; AltName: Full=Spleen tyrosine kinase	944	P48025	9.35037e-09	65	blastx_SP_RS
	Pmax_rep_c6444	Contig	KSYK_MOUSERecName: Full=Tyrosine-protein kinase SYK; AltName: Full=Spleen tyrosine kinase	1434	P48025	1.25495e-75	85	blastx_SP_RS
	GQW9QTB02JJA7O	Singleton	KSYK_HUMANRecName: Full=Tyrosine-protein kinase SYK; AltName: Full=Spleen tyrosine kinase; AltName: Full=p72-Syk	398	P43405	1.1e-16	70	blastx_SP_RS
	GQW9QTB01DGIRO	Singleton	KSYK_CHICKRecName: Full=Tyrosine-protein kinase SYK	379	F1N9Y5	1.6e-18	76	blastx_SP_RS
	GQW9QTB01B7FUS	Singleton	Tyrosine-protein kinase SYK [Salmo salar]	113	NP_001167144	0.00011	81	blastx_nr
BTK	Pmax_rep_c10871	Contig	BTK_CHICKRecName: Full=Tyrosine-protein kinase BTK; AltName: Full=Bruton tyrosine kinase	700	Q8JH64	5.05253e-07	60	blastx_SP_RS
	Pmax_rep_c3135	Contig	BTK_HUMANRecName: Full=Tyrosine-protein kinase BTK; AltName: Full=Agammaglobulinaemia tyrosine kinase; Short=ATK; AltName: Full=B-cell progenitor kinase; Short=BPK; AltName: Full=Bruton tyrosine kinase	1331	Q06187	1.9952e-97	86	blastx_SP_RS
	Pmax_c28585	Contig	BTK_MOUSERecName: Full=Tyrosine-protein kinase BTK; AltName: Full=Agammaglobulinaemia tyrosine kinase; Short=ATK; AltName: Full=B-cell progenitor kinase; Short=BPK; AltName: Full=Bruton tyrosine kinase; AltName: Full=Kinase EMB	646	P35991	2.57224e-52	83	blastx_SP_RS
	GQW9QTB01BR38I	Singleton	BTK_MOUSERecName: Full=Tyrosine-protein kinase BTK; AltName: Full=Agammaglobulinaemia tyrosine kinase; Short=ATK; AltName: Full=B-cell progenitor kinase; Short=BPK; AltName: Full=Bruton tyrosine kinase; AltName: Full=Kinase EMB	188	P35991	5.6e-08	70	blastx_SP_RS
	GQW9QTB01B2Z7N	Singleton	BTK_MOUSERecName: Full=Tyrosine-protein kinase BTK; AltName: Full=Agammaglobulinaemia tyrosine kinase; Short=ATK; AltName: Full=B-cell progenitor kinase; Short=BPK; AltName: Full=Bruton tyrosine kinase; AltName: Full=Kinase EMB	291	P35991	3.2e-11	56	blastx_SP_RS
	GQW9QTB01D7T7Z	Singleton	BTK_MOUSERecName: Full=Tyrosine-protein kinase BTK; AltName: Full=Agammaglobulinaemia tyrosine kinase; Short=ATK; AltName: Full=B-cell progenitor kinase; Short=BPK; AltName: Full=Bruton tyrosine kinase; AltName: Full=Kinase EMB	397	P35991	6.4e-17	74	blastx_SP_RS
	GQW9QTB02GEL7S	Singleton	BTK_MOUSERecName: Full=Tyrosine-protein kinase BTK; AltName: Full=Agammaglobulinaemia tyrosine kinase; Short=ATK; AltName: Full=B-cell progenitor kinase; Short=BPK; AltName: Full=Bruton tyrosine kinase; AltName: Full=Kinase EMB	433	P35991	4.7e-07	58	blastx_SP_RS
BLNK	Pmax_c16984	Contig	BLNK_RATRecName: Full=B-cell linker protein; AltName: Full=Cytoplasmic adapter protein	765	Q4KM52	3.53898e-23	75	blastx_SP_RS
	GQW9QTB02J4SL1	Singleton	BLNK_CHICKRecName: Full=B-cell linker protein; AltName: Full=B-cell adapter SH2 domain-containing protein; AltName: Full=Cytoplasmic adapter protein; AltName: Full=Src homology 2 domain-containing leukocyte protein of 65 kDa; Short=SLP-65	502	Q9YGC	0.00051	62	blastx_SP_RS
Bam32	Pmax_c36115	Contig	DAPP1_HUMANRecName: Full=Dual adapter for phosphotyrosine and 3-phosphotyrosine and 3-phosphoinositide; Short=hDAPP1; AltName: Full=B lymphocyte adapter protein Bam32; AltName: Full=B-cell adapter molecule of 32 kDa	894	Q9UN19	1.55625e-18	84	blastx_SP_RS
	Pmax_rep_c3056	Contig	DAPP1_HUMANRecName: Full=Dual adapter for phosphotyrosine and 3-phosphotyrosine and 3-phosphoinositide; Short=hDAPP1; AltName: Full=B lymphocyte adapter protein Bam32; AltName: Full=B-cell adapter molecule of 32 kDa	1782	Q9UN19	3.44717e-89	85	blastx_SP_RS
Rac	Pmax_rep_c15923	Contig	RAC1_RATRecName: Full=Ras-related C3 botulinum toxin substrate 1; AltName: Full=p21-Rac1; Flags: Precursor	863	Q6RUV5	1.81885e-69	87	blastx_SP_RS
	Pmax_rep_c658	Contig	RAC1_RATRecName: Full=Ras-related C3 botulinum toxin substrate 1; AltName: Full=p21-Rac1; Flags: Precursor	2007	Q6RUV5	1.2868e-80	96	blastx_SP_RS
	Pmax_rep_c10488	Contig	RAC2_MOUSERecName: Full=Ras-related C3 botulinum toxin substrate 2; AltName: Full=Protein EN-7; AltName: Full=p21-Rac2; Flags: Precursor	708	Q05144	2.35516e-92	90	blastx_SP_RS
	Pmax_rep_c319	Contig	RAC2_MOUSERecName: Full=Ras-related C3 botulinum toxin substrate 2; AltName: Full=Protein EN-7; AltName: Full=p21-Rac2; Flags: Precursor	1190	Q05144	1.70731e-88	93	blastx_SP_RS
	Pmax_rep_c3550	Contig	RAC2_MOUSERecName: Full=Ras-related C3 botulinum toxin substrate 2; AltName: Full=Protein EN-7; AltName: Full=p21-Rac2; Flags: Precursor	1004	Q05144	5.27427e-45	88	blastx_SP_RS
	GQW9QTB02FODBA	Singleton	RAC1_RATRecName: Full=Ras-related C3 botulinum toxin substrate 1; AltName: Full=p21-Rac1; Flags: Precursor	289	Q6RUV5	2.1e-18	67	blastx_SP_RS
	GQW9QTB01C1MIT	Singleton	RAC1_CAEELRecName: Full=Ras-related protein ced-10; AltName: Full=CErac1; AltName: Full=Cell death protein 10; AltName: Full=Cell-corpse engulfment protein ced-10; AltName: Full=Ras-related protein rac-1; Flags: Precursor	382	Q03206	5.7e-05	60	blastx_SP_RS
PCL-γ2	Pmax_rep_c3406	Contig	PLCG2_MOUSERecName: Full=1-phosphatidylinositol-4,5-bisphosphate phosphodiesterase gamma-2; AltName: Full=Phosphoinositide phospholipase C-gamma-2; AltName: Full=Phospholipase C-gamma-2; Short=PLC-gamma-2	1160	Q8CIH5	6.32565e-40	64	blastx_SP_RS
	GQW9QTB02ITBFM	Singleton	PLCG2_MOUSERecName: Full=1-phosphatidylinositol-4,5-bisphosphate phosphodiesterase gamma-2; AltName: Full=Phosphoinositide phospholipase C-gamma-2; AltName: Full=Phospholipase C-gamma-2; Short=PLC-gamma-2	144	Q8CIH5	9.6e-05	69	blastx_SP_RS
Calcineurin	Pmax_rep_c9839	Contig	CANB2_DROMERecName: Full=Calcineurin subunit B type 2; AltName: Full=Protein phosphatase 2B regulatory subunit 2; AltName: Full=dCNB2	900	Q24214	7.41573e-85	97	blastx_SP_RS
	GQW9QTB02IF4D4	Singleton	CANB2_DROMERecName: Full=Calcineurin subunit B type 2; AltName: Full=Protein phosphatase 2B regulatory subunit 2; AltName: Full=dCNB2	416	Q24214	1.6e-47	79	blastx_SP_RS
NFAT	Pmax_c38550	Contig	NFAT5_HUMANRecName: Full=Nuclear factor of activated T-cells 5; Short=NF-AT5; AltName: Full=T-cell transcription factor NFAT5; AltName: Full=Tonicity-responsive enhancer-binding protein; Short=TonE-binding protein; Short=TonEBP	339	O94916	2.99565e-24	75	blastx_SP_RS
	Pmax_c49853	Contig	NFAT5_HUMANRecName: Full=Nuclear factor of activated T-cells 5; Short=NF-AT5; AltName: Full=T-cell transcription factor NFAT5; AltName: Full=Tonicity-responsive enhancer-binding protein; Short=TonE-binding protein; Short=TonEBP	797	O94916	1.60401e-13	90	blastx_SP_RS
	Pmax_rep_c15078	Contig	NFAT5_HUMANRecName: Full=Nuclear factor of activated T-cells 5; Short=NF-AT5; AltName: Full=T-cell transcription factor NFAT5; AltName: Full=Tonicity-responsive enhancer-binding protein; Short=TonE-binding protein; Short=TonEBP	468	O94916	6.42411e-11	88	blastx_SP_RS
	GQW9QTB01AWFVA	Singleton	NFAT5_MOUSERecName: Full=Nuclear factor of activated T-cells 5; Short=NF-AT5; AltName: Full=Rel domain-containing transcription factor NFAT5; AltName: Full=T-cell transcription factor NFAT5	337	Q9WV30	1.1e-08	88	blastx_SP_RS
SOS	Pmax_c19459	Contig	SOS_DROMERecName: Full=Protein son of sevenless	439	P26675	7.92291e-17	71	blastx_SP_RS
	GQW9QTB01A6WPP	Singleton	SOS1_MOUSERecName: Full=Son of sevenless homolog 1; Short=SOS-1; Short=mSOS-1	414	Q62245	3.1e-19	82	blastx_SP_RS
Ras	Pmax_c14033	Contig	RASK_MELGARecName: Full=GTPase KRas; AltName: Full=K-Ras 2; AltName: Full=Ki-Ras; Short=K-ras; Flags: Precursor	665	P79800	3.11223e-72	92	blastx_SP_RS
	Pmax_rep_c33321	Contig	RASK_MELGARecName: Full=GTPase KRas; AltName: Full=K-Ras 2; AltName: Full=Ki-Ras; Short=K-ras; Flags: Precursor	597	P79800	3.39798e-58	98	blastx_SP_RS
Raf	Pmax_c10283	Contig	RAF1_BOVINRecName: Full=RAF proto-oncogene serine/threonine-protein kinase; AltName: Full=Proto-oncogene c-RAF; Short=cRaf; AltName: Full=Raf-1	1240	A7E3S4	4.80438e-150	95	blastx_SP_RS
	GQW9QTB01AN47C	Singleton	RAF1_BOVINRecName: Full=RAF proto-oncogene serine/threonine-protein kinase; AltName: Full=Proto-oncogene c-RAF; Short=cRaf; AltName: Full=Raf-1	528	A7E3S4	9.1e-13	85	blastx_SP_RS
MEK2	Pmax_c41480	Contig	MP2K2_CYPCARecName: Full=Dual specificity mitogen-activated protein kinase kinase 2; Short=MAP kinase kinase 2; Short=MAPKK 2; AltName: Full=ERK activator kinase 2; AltName: Full=MAPK/ERK kinase 2; Short=MEK2	368	Q90321	6.86569e-29	60	blastx_SP_RS
ERK	Pmax_rep_c5761	Contig	MK03_HUMANRecName: Full=Mitogen-activated protein kinase 3; Short=MAP kinase 3; Short=MAPK 3; AltName: Full=ERT2; AltName: Full=Extracellular signal-regulated kinase 1; Short=ERK-1; AltName: Full=Insulin-stimulated MAP2 kinase; AltName: Full=MAP kinase isoform p44; Short=p44-MAPK; AltName: Full=Microtubule-associated protein 2 kinase; AltName: Full=Mitogen-activated protein kinase 1; Short=MAP ki…	1186	P27361	1.49719e-169	90	blastx_SP_RS
AP1	Pmax_rep_c7487	Contig	JUN_BOVINRecName: Full=Transcription factor AP-1; AltName: Full=Activator protein 1; Short=AP1; AltName: Full=Proto-oncogene c-Jun; AltName: Full=V-jun avian sarcoma virus 17 oncogene homolog	997	O77627	1.33344e-16	90	blastx_SP_RS
PKCβ	Pmax_c16407	Contig	KPCB_BOVINRecName: Full=Protein kinase C beta type; Short=PKC-B; Short=PKC-beta	975	P05126	4.52136e-54	97	blastx_SP_RS
	Pmax_c12573	Contig	KPCB_MOUSERecName: Full=Protein kinase C beta type; Short=PKC-B; Short=PKC-beta	667	P68404	2.10214e-44	94	blastx_SP_RS
	GQW9QTB02FUWTC	Singleton	KPCB_XENLARecName: Full=Protein kinase C beta type; Short=PKC-B; Short=PKC-beta	374	Q7LZQ8	9.8e-29	61	blastx_SP_RS
	GQW9QTB01A3ECS	Singleton	KPCB_HUMANRecName: Full=Protein kinase C beta type; Short=PKC-B; Short=PKC-beta	455	P05771	2.2e-17	82	blastx_SP_RS
CARMA1	GQW9QTB02F1E4C	Singleton	PREDICTED: caspase recruitment domain-containing protein 11-like [Oreochromis niloticus]	421	XP_003443252	2.1e-05	85	blastx_nr
BCL-10	GQW9QTB01CIHXD	Singleton	BCL10_HUMANRecName: Full=B-cell lymphoma/leukemia 10; AltName: Full=B-cell CLL/lymphoma 10; Short=Bcl-10; AltName: Full=CARD-containing molecule enhancing NF-kappa-B; AltName: Full=CARD-like apoptotic protein; Short=hCLAP; AltName: Full=CED-3/ICH-1 prodomain homologous E10-like regulator; Short=CIPER; AltName: Full=Cellular homolog of vCARMEN; Short=cCARMEN; AltName: Full=Cellular-E10; Short=c-E1…	430	O95999	5e-17	75	blastx_SP_RS
MALT1	Pmax_rep_c2300	Contig	MALT1_HUMANRecName: Full=Mucosa-associated lymphoid tissue lymphoma translocation protein 1; AltName: Full=MALT lymphoma-associated translocation; AltName: Full=Paracaspase	2304	Q9UDY8	2.35934e-56	62	blastx_SP_RS
	Pmax_rep_c5389	Contig	MALT1_HUMANRecName: Full=Mucosa-associated lymphoid tissue lymphoma translocation protein 1; AltName: Full=MALT lymphoma-associated translocation; AltName: Full=Paracaspase	891	Q9UDY8	1.39575e-27	55	blastx_SP_RS
	Pmax_c14498	Contig	MALT1_MOUSERecName: Full=Mucosa-associated lymphoid tissue lymphoma translocation protein 1 homolog; AltName: Full=Paracaspase	1124	Q2TBA3	1.84186e-97	76	blastx_SP_RS
	Pmax_c20147	Contig	MALT1_MOUSERecName: Full=Mucosa-associated lymphoid tissue lymphoma translocation protein 1 homolog; AltName: Full=Paracaspase	477	Q2TBA3	1.27341e-14	70	blastx_SP_RS
AKT	Pmax_c13494	Contig	AKT1_XENLARecName: Full=RAC-alpha serine/threonine-protein kinase; AltName: Full=Protein kinase Akt-1; Short=xAkt; AltName: Full=Protein kinase B, alpha; Short=PKB alpha; AltName: Full=RAC-PK-alpha	1119	Q98TY9	8.17667e-138	95	blastx_SP_RS
	Pmax_rep_c41425	Contig	AKT2A_XENLARecName: Full=RAC-beta serine/threonine-protein kinase A; AltName: Full=Protein kinase Akt-2-A; AltName: Full=Protein kinase B, beta-A; Short=PKB beta-A; AltName: Full=RAC-PK-beta-A	466	Q7ZX15	8.34901e-43	82	blastx_SP_RS
	GQW9QTB01CX08E	Singleton	AKT3_HUMANRecName: Full=RAC-gamma serine/threonine-protein kinase; AltName: Full=Protein kinase Akt-3; AltName: Full=Protein kinase B gamma; Short=PKB gamma; AltName: Full=RAC-PK-gamma; AltName: Full=STK-2	518	Q9Y243	3.9e-13	93	blastx_SP_RS
	GQW9QTB02I5D6T	Singleton	AKT2A_XENLARecName: Full=RAC-beta serine/threonine-protein kinase A; AltName: Full=Protein kinase Akt-2-A; AltName: Full=Protein kinase B, beta-A; Short=PKB beta-A; AltName: Full=RAC-PK-beta-A	452	Q7ZX15	6e-63	87	blastx_SP_RS
	GQW9QTB01B0ZA0	Singleton	AKT1_XENLARecName: Full=RAC-alpha serine/threonine-protein kinase; AltName: Full=Protein kinase Akt-1; Short=xAkt; AltName: Full=Protein kinase B, alpha; Short=PKB alpha; AltName: Full=RAC-PK-alpha	327	Q98TY9	2.2e-33	84	blastx_SP_RS
GSK3β	GQW9QTB02IDAV4	Singleton	GSK3B_SPECIRecName: Full=Glycogen synthase kinase-3 beta; Short=GSK-3 beta; AltName: Full=Serine/threonine-protein kinase GSK3B	493	Q5YJC2	3.4e-58	82	blastx_SP_RS
IKKα	Pmax_c20782	Contig	IKKA_DANRERecName: Full=Inhibitor of nuclear factor kappa-B kinase subunit alpha; Short=I kappa-B kinase alpha; Short=IKK-A; Short=IKK-alpha; Short=IkBKA; Short=IkappaB kinase; AltName: Full=Conserved helix-loop-helix ubiquitous kinase; AltName: Full=I-kappa-B kinase 1; Short=IKK1; AltName: Full=Nuclear factor NF-kappa-B inhibitor kinase alpha; Short=NFKBIKA	718	Q4G3H4	1.68931e-69	75	blastx_SP_RS
	Pmax_rep_c5137	Contig	IKKA_DANRERecName: Full=Inhibitor of nuclear factor kappa-B kinase subunit alpha; Short=I kappa-B kinase alpha; Short=IKK-A; Short=IKK-alpha; Short=IkBKA; Short=IkappaB kinase; AltName: Full=Conserved helix-loop-helix ubiquitous kinase; AltName: Full=I-kappa-B kinase 1; Short=IKK1; AltName: Full=Nuclear factor NF-kappa-B inhibitor kinase alpha; Short=NFKBIKA	895	Q4G3H4	1.61421e-07	79	blastx_SP_RS
	GQW9QTB02F9FJP	Singleton	IKKA_DANRERecName: Full=Inhibitor of nuclear factor kappa-B kinase subunit alpha; Short=I kappa-B kinase alpha; Short=IKK-A; Short=IKK-alpha; Short=IkBKA; Short=IkappaB kinase; AltName: Full=Conserved helix-loop-helix ubiquitous kinase; AltName: Full=I-kappa-B kinase 1; Short=IKK1; AltName: Full=Nuclear factor NF-kappa-B inhibitor kinase alpha; Short=NFKBIKA	317	Q4G3H4	2.2e-36	76	blastx_SP_RS
	GQW9QTB02H6LDX	Singleton	IKKA_DANRERecName: Full=Inhibitor of nuclear factor kappa-B kinase subunit alpha; Short=I kappa-B kinase alpha; Short=IKK-A; Short=IKK-alpha; Short=IkBKA; Short=IkappaB kinase; AltName: Full=Conserved helix-loop-helix ubiquitous kinase; AltName: Full=I-kappa-B kinase 1; Short=IKK1; AltName: Full=Nuclear factor NF-kappa-B inhibitor kinase alpha; Short=NFKBIKA	318	Q4G3H4	2e-05	46	blastx_SP_RS
IKKβ	Pmax_rep_c2827	Contig	IKKbeta [Siniperca chuatsi]	2239	ADK47101	1.25023e-12	92	blastx_nr
IκB	Pmax_rep_c5000	Contig	IKBA_MOUSERecName: Full=NF-kappa-B inhibitor alpha; AltName: Full=I-kappa-B-alpha; Short=IkB-alpha; Short=IkappaBalpha	916	Q9Z1E3	1.46425e-27	77	blastx_SP_RS
NF-κB	GQW9QTB02JDU2I	Singleton	NFKB1_DROMERecName: Full=Nuclear factor NF-kappa-B p110 subunit; AltName: Full=Rel-p110; AltName: Full=Relish protein; Contains: RecName: Full=Nuclear factor NF-kappa-B p68 subunit; AltName: Full=Rel-p68; Contains: RecName: Full=Nuclear factor NF-kappa-B p49 subunit; AltName: Full=Rel-p49	336	Q94527	3.5e-15	58	blastx_SP_RS
