# Supplementary material for: High-Throughput Sequence Analysis of Turbot (Scophthalmus maximus) Transcriptome Using 454-Pyrosequencing for the Discovery of Antiviral Immune Genes
Source: PLoS One. 2012 May 18;7(5):e35369. doi: 10.1371/journal.pone.0035369 (PMC3356354; doi:10.1371/journal.pone.0035369)
Supplement: Table S6 — Information of the contigs and singletons identified as homologous to molecules involved in the T cell receptor signaling pathway. (XLSX) [file pone.0035369.s006.xlsx]

## Sheet: Hoja1
Table S6. Information of the contigs and singletons identified as homologous to molecules involved in the T cell receptor signaling pathway
Protein	Sequence name	Sequence type	Sequence description	Sequence length (bp)	Hit Accession	E-Value	Similarity (%)	Blast
CD45	Pmax_c43564	Contig	PTPRC_MOUSERecName: Full=Receptor-type tyrosine-protein phosphatase C; AltName: Full=Leukocyte common antigen; Short=L-CA; AltName: Full=Lymphocyte antigen 5; Short=Ly-5; AltName: Full=T200; AltName: CD_antigen=CD45; Flags: Precursor	281	P06800	6.04739e-09	88	blastx_SP_RS
	Pmax_c36592	Contig	PTPRE_MOUSERecName: Full=Receptor-type tyrosine-protein phosphatase epsilon; Short=Protein-tyrosine phosphatase epsilon; Short=R-PTP-epsilon; Flags: Precursor	530	P49446	3.95972e-32	64	blastx_SP_RS
	GQW9QTB02GUW08	Singleton	PTPRC_CYPCARecName: Full=Receptor-type tyrosine-protein phosphatase C; AltName: Full=Leukocyte common antigen; AltName: CD_antigen=CD45; Flags: Precursor	387	Q9IBD8	1.6e-15	52	blastx_SP_RS
	GQW9QTB01BFCKW	Singleton	PTPRC_CYPCARecName: Full=Receptor-type tyrosine-protein phosphatase C; AltName: Full=Leukocyte common antigen; AltName: CD_antigen=CD45; Flags: Precursor	439	Q9IBD8	3.2e-08	46	blastx_SP_RS
CD8	Pmax_c43651	Contig	CD8 beta [Hippoglossus hippoglossus]	666	ACF04750	1.39497e-27	54	blastx_nr
	Pmax_c8949	Contig	CD8 alpha chain [Paralichthys olivaceus]	618	BAC66490	7.74297e-39	75	blastx_nr
TCR	Pmax_rep_c27204	Contig	T-cell receptor alpha [Hippoglossus hippoglossus]	418	ACY54771	6.59792e-09	94	blastx_nr
	Pmax_rep_c52034	Contig	T-cell receptor alpha [Hippoglossus hippoglossus]	533	ACY54771	3.73643e-14	89	blastx_nr
	Pmax_rep_c35394	Contig	T-cell receptor beta [Hippoglossus hippoglossus]	347	ACY54772	2.74799e-10	75	blastx_nr
	Pmax_rep_c38276	Contig	T-cell receptor beta [Hippoglossus hippoglossus]	867	ACY54772	2.35155e-46	78	blastx_nr
	Pmax_rep_c48258	Contig	T-cell receptor beta [Hippoglossus hippoglossus]	455	ACY54772	1.69193e-12	72	blastx_nr
	Pmax_rep_c28035	Contig	T-cell receptor beta chain [Sparus aurata]	802	CAM32530	1.5098e-15	68	blastx_nr
	Pmax_rep_c9985	Contig	T-cell receptor beta chain [Takifugu rubripes]	1032	BAE16834	1.72339e-25	71	blastx_nr
	Pmax_c43809	Contig	T-cell receptor beta chain ANA 11 [Brugia malayi]	457	XP_001900795	0.000376138	57	blastx_nr
	Pmax_rep_c36827	Contig	T-cell receptor beta chain ANA 11 [Brugia malayi]	479	XP_001893046	9.56349e-08	56	blastx_nr
	Pmax_rep_c33732	Contig	TRBC2_HUMANRecName: Full=T-cell receptor beta-2 chain C region	498	A0A5B9	2.14764e-07	63	blastx_SP_RS
	Pmax_rep_c2528	Contig	TVA1_HUMANRecName: Full=T-cell receptor alpha chain V region HPB-MLT; Flags: Precursor	1057	P04436	3.04126e-06	50	blastx_SP_RS
	Pmax_rep_c50515	Contig	TVA1_RABITRecName: Full=T-cell receptor alpha chain V region RL-5; Flags: Precursor	705	P06322	4.82175e-05	46	blastx_SP_RS
	Pmax_rep_c5229	Contig	TVA2_MOUSERecName: Full=T-cell receptor alpha chain V region 2B4; Flags: Precursor	1043	P01739	1.99755e-10	59	blastx_SP_RS
	Pmax_rep_c23169	Contig	TVA3_MOUSERecName: Full=T-cell receptor alpha chain V region CTL-F3; Flags: Precursor	570	P06323	8.65525e-05	53	blastx_SP_RS
	Pmax_rep_c9364	Contig	TVA3_MOUSERecName: Full=T-cell receptor alpha chain V region CTL-F3; Flags: Precursor	1066	P06323	4.15782e-11	53	blastx_SP_RS
	Pmax_c41501	Contig	TVB5_MOUSERecName: Full=T-cell receptor beta chain V region C5; Flags: Precursor	650	P04213	1.81894e-05	52	blastx_SP_RS
	GQW9QTB01EDJEN	Singleton	TVB5_MOUSERecName: Full=T-cell receptor beta chain V region C5; Flags: Precursor	491	P04213	0.00017	52	blastx_SP_RS
	GQW9QTB01DJM5J	Singleton	TVB4_MOUSERecName: Full=T-cell receptor beta chain V region LB2; Flags: Precursor	389	P04212	5.1e-06	49	blastx_SP_RS
	GQW9QTB02FHIL1	Singleton	TVA3_MOUSERecName: Full=T-cell receptor alpha chain V region CTL-F3; Flags: Precursor	415	P06323	6.3e-12	51	blastx_SP_RS
	GQW9QTB01DNO11	Singleton	T-cell receptor beta chain [Sparus aurata]	497	CAM32530	1.2e-29	68	blastx_nr
	GQW9QTB01AWO6E	Singleton	T-cell receptor beta chain [Sparus aurata]	489	CAM32530	5.6e-33	63	blastx_nr
	GQW9QTB02JX3PN	Singleton	T-cell receptor alpha chain variable region [Scophthalmus maximus]	440	AAL55395	3e-24	80	blastx_nr
	GQW9QTB02JL43A	Singleton	T cell receptor delta chain V-D-J-C2 [Paralichthys olivaceus]	330	BAC00868	3.2e-09	83	blastx_nr
	GQW9QTB01BDLHX	Singleton	T cell receptor alpha chain variable region [Scophthalmus maximus]	353	AAL55395	2.2e-18	71	blastx_nr
	GQW9QTB01BEW10	Singleton	T cell receptor alpha chain [Stegastes partitus]	259	AAO88992	2.4e-15	72	blastx_nr
	GQW9QTB02HUEUK	Singleton	T cell receptor alpha chain [Stegastes partitus]	215	AAO88992	5.2e-12	75	blastx_nr
CD3ζ	Pmax_c20680	Contig	CD3Z_HUMANRecName: Full=T-cell surface glycoprotein CD3 zeta chain; AltName: Full=T-cell receptor T3 zeta chain; AltName: CD_antigen=CD247; Flags: Precursor	464	P20963	8.1e-41	60	blastx_SP_RS
	Pmax_rep_c28459	Contig	CD3Z_PIGRecName: Full=T-cell surface glycoprotein CD3 zeta chain; AltName: Full=T-cell receptor T3 zeta chain; AltName: CD_antigen=CD247; Flags: Precursor	505	Q9XSJ9	9.5e-16	99	blastx_SP_RS
	Pmax_rep_c10063	Contig	CD3Z_SHEEPRecName: Full=T-cell surface glycoprotein CD3 zeta chain; AltName: Full=T-cell receptor T3 zeta chain; AltName: CD_antigen=CD247; Flags: Precursor	871	P29329	5.2651e-17	55	blastx_SP_RS
	GQW9QTB01AJQ4O	Singleton	PREDICTED: T-cell surface glycoprotein CD3 zeta chain-like [Oreochromis niloticus]	443	XP_003457835	2.8e-13	69	blastx_nr
CD40L	Pmax_c20055	Contig	TNR5_CALJARecName: Full=Tumor necrosis factor receptor superfamily member 5; AltName: Full=B-cell surface antigen CD40; AltName: Full=CD40L receptor; AltName: CD_antigen=CD40; Flags: Precursor	753	Q3LRP1	6.93097e-08	48	blastx_SP_RS
	Pmax_c15523	Contig	TNR5_HORSERecName: Full=Tumor necrosis factor receptor superfamily member 5; AltName: Full=B-cell surface antigen CD40; AltName: Full=CD40L receptor; AltName: CD_antigen=CD40; Flags: Precursor	1095	Q3ZTK5	9.6856e-12	42	blastx_SP_RS
	Pmax_c16936	Contig	TNR5_HUMANRecName: Full=Tumor necrosis factor receptor superfamily member 5; AltName: Full=B-cell surface antigen CD40; AltName: Full=Bp50; AltName: Full=CD40L receptor; AltName: Full=CDw40; AltName: CD_antigen=CD40; Flags: Precursor	659	P25942	9.2954e-22	52	blastx_SP_RS
	GQW9QTB02J5NG2	Singleton	TNR5_PIGRecName: Full=Tumor necrosis factor receptor superfamily member 5; AltName: Full=B-cell surface antigen CD40; AltName: Full=CD40L receptor; AltName: CD_antigen=CD40; Flags: Precursor	407	Q8SQ34	5.3e-11	47	blastx_SP_RS
	GQW9QTB01A7IYK	Singleton	TNR5_CALJARecName: Full=Tumor necrosis factor receptor superfamily member 5; AltName: Full=B-cell surface antigen CD40; AltName: Full=CD40L receptor; AltName: CD_antigen=CD40; Flags: Precursor	390	Q3LRP1	0.00082	46	blastx_SP_RS
SHP1	Pmax_c16811	Contig	PTN6_HUMANRecName: Full=Tyrosine-protein phosphatase non-receptor type 6; AltName: Full=Hematopoietic cell protein-tyrosine phosphatase; AltName: Full=Protein-tyrosine phosphatase 1C; Short=PTP-1C; AltName: Full=Protein-tyrosine phosphatase SHP-1; AltName: Full=SH-PTP1	1132	P29350	1.35913e-23	87	blastx_SP_RS
	Pmax_rep_c12802	Contig	PTN6_HUMANRecName: Full=Tyrosine-protein phosphatase non-receptor type 6; AltName: Full=Hematopoietic cell protein-tyrosine phosphatase; AltName: Full=Protein-tyrosine phosphatase 1C; Short=PTP-1C; AltName: Full=Protein-tyrosine phosphatase SHP-1; AltName: Full=SH-PTP1	610	P29350	3.36739e-48	73	blastx_SP_RS
	Pmax_rep_c25323	Contig	PTN6_HUMANRecName: Full=Tyrosine-protein phosphatase non-receptor type 6; AltName: Full=Hematopoietic cell protein-tyrosine phosphatase; AltName: Full=Protein-tyrosine phosphatase 1C; Short=PTP-1C; AltName: Full=Protein-tyrosine phosphatase SHP-1; AltName: Full=SH-PTP1	822	P29350	4.62015e-19	65	blastx_SP_RS
	Pmax_c30446	Contig	PTN6_MOUSERecName: Full=Tyrosine-protein phosphatase non-receptor type 6; AltName: Full=70Z-SHP; AltName: Full=Hematopoietic cell protein-tyrosine phosphatase; AltName: Full=PTPTY-42; AltName: Full=Protein-tyrosine phosphatase 1C; Short=PTP-1C; AltName: Full=SH-PTP1; Short=SHP-1	430	P29351	1.24063e-09	73	blastx_SP_RS
	Pmax_rep_c51461	Contig	PTN6_RATRecName: Full=Tyrosine-protein phosphatase non-receptor type 6; AltName: Full=Protein-tyrosine phosphatase SHP-1	705	P81718	2.31245e-07	62	blastx_SP_RS
	Pmax_rep_c1891	Contig	PTN6_RATRecName: Full=Tyrosine-protein phosphatase non-receptor type 6; AltName: Full=Protein-tyrosine phosphatase SHP-1	1973	P81718	1.33371e-113	75	blastx_SP_RS
	Pmax_rep_c46985	Contig	PTN6_RATRecName: Full=Tyrosine-protein phosphatase non-receptor type 6; AltName: Full=Protein-tyrosine phosphatase SHP-1	834	P81718	3.63788e-19	42	blastx_SP_RS
LCK	Pmax_c16059	Contig	LCK_CHICKRecName: Full=Proto-oncogene tyrosine-protein kinase LCK; AltName: Full=Protein-tyrosine kinase C-TKL; AltName: Full=p56tk1	1311	P42683	7.40833e-96	86	blastx_SP_RS
	Pmax_c41275	Contig	LCK_CHICKRecName: Full=Proto-oncogene tyrosine-protein kinase LCK; AltName: Full=Protein-tyrosine kinase C-TKL; AltName: Full=p56tk1	647	P42683	9.27652e-42	74	blastx_SP_RS
	Pmax_rep_c13359	Contig	LCK_MOUSERecName: Full=Proto-oncogene tyrosine-protein kinase LCK; AltName: Full=Leukocyte C-terminal Src kinase; Short=LSK; AltName: Full=Lymphocyte cell-specific protein-tyrosine kinase; AltName: Full=p56-LCK	991	P06240	9.03521e-58	93	blastx_SP_RS
	GQW9QTB01CIEX1	Singleton	LCK_SAISCRecName: Full=Proto-oncogene tyrosine-protein kinase LCK; AltName: Full=Lymphocyte cell-specific protein-tyrosine kinase; AltName: Full=p56-LCK	530	Q95KR7	3.5e-28	80	blastx_SP_RS
	GQW9QTB01B91KC	Singleton	LCK_HUMANRecName: Full=Tyrosine-protein kinase Lck; AltName: Full=Leukocyte C-terminal Src kinase; Short=LSK; AltName: Full=Lymphocyte cell-specific protein-tyrosine kinase; AltName: Full=Protein YT16; AltName: Full=Proto-oncogene Lck; AltName: Full=T cell-specific protein-tyrosine kinase; AltName: Full=p56-LCK	314	P06239	3.6e-28	72	blastx_SP_RS
CBL	GQW9QTB01AV25Z	Singleton	CBL_MOUSERecName: Full=E3 ubiquitin-protein ligase CBL; AltName: Full=Casitas B-lineage lymphoma proto-oncogene; AltName: Full=Proto-oncogene c-Cbl; AltName: Full=Signal transduction protein CBL	200	P22682	8.2e-12	90	blastx_SP_RS
	GQW9QTB02JUDK1	Singleton	CBLB_MOUSERecName: Full=E3 ubiquitin-protein ligase CBL-B; AltName: Full=Casitas B-lineage lymphoma proto-oncogene b; AltName: Full=SH3-binding protein CBL-B; AltName: Full=Signal transduction protein CBL-B	365	Q3TTA7	9.2e-40	91	blastx_SP_RS
ZAP70	Pmax_c18050	Contig	ZAP70_MOUSERecName: Full=Tyrosine-protein kinase ZAP-70; AltName: Full=70 kDa zeta-associated protein; AltName: Full=Syk-related tyrosine kinase	1091	P43404	1.19468e-77	74	blastx_SP_RS
	GQW9QTB02FN5PX	Singleton	ZAP70_HUMANRecName: Full=Tyrosine-protein kinase ZAP-70; AltName: Full=70 kDa zeta-chain associated protein; AltName: Full=Syk-related tyrosine kinase	238	P43403	8.2e-20	71	blastx_SP_RS
p38	Pmax_c44849	Contig	MK14_MOUSERecName: Full=Mitogen-activated protein kinase 14; Short=MAP kinase 14; Short=MAPK 14; AltName: Full=CRK1; AltName: Full=Mitogen-activated protein kinase p38 alpha; Short=MAP kinase p38 alpha	394	P47811	1.34615e-16	81	blastx_SP_RS
	Pmax_rep_c32077	Contig	MK14_RATRecName: Full=Mitogen-activated protein kinase 14; Short=MAP kinase 14; Short=MAPK 14; AltName: Full=CRK1; AltName: Full=Mitogen-activated protein kinase p38 alpha; Short=MAP kinase p38 alpha	728	P70618	1.72061e-16	74	blastx_SP_RS
	Pmax_c14274	Contig	MK14A_CYPCARecName: Full=Mitogen-activated protein kinase 14A; Short=MAP kinase 14A; Short=MAPK 14A; AltName: Full=Mitogen-activated protein kinase p38a; Short=MAP kinase p38a; Short=cp38a	958	Q90336	4.53112e-51	84	blastx_SP_RS
	Pmax_rep_c3848	Contig	MK14B_DANRERecName: Full=Mitogen-activated protein kinase 14B; Short=MAP kinase 14B; Short=MAPK 14B; AltName: Full=Mitogen-activated protein kinase p38b; Short=MAP kinase p38b; Short=zp38b	1760	Q9DGE1	1.94965e-44	81	blastx_SP_RS
	GQW9QTB01AFTZ6	Singleton	MK14B_DROMERecName: Full=Mitogen-activated protein kinase 14B; Short=MAP kinase 14B; Short=MAPK 14B; AltName: Full=MAP kinase p38b; Short=D-p38b	420	O61443	9e-11	81	blastx_SP_RS
PAK	Pmax_c6125	Contig	PAK2_MOUSERecName: Full=Serine/threonine-protein kinase PAK 2; AltName: Full=Gamma-PAK; AltName: Full=p21-activated kinase 2; Short=PAK-2; Contains: RecName: Full=PAK-2p27; Contains: RecName: Full=PAK-2p34	1260	Q8CIN4	3.48379e-79	98	blastx_SP_RS
	Pmax_c41265	Contig	PAK7_HUMANRecName: Full=Serine/threonine-protein kinase PAK 7; AltName: Full=p21-activated kinase 5; Short=PAK-5; AltName: Full=p21-activated kinase 7; Short=PAK-7	324	Q9P286	1.32993e-11	95	blastx_SP_RS
	GQW9QTB01BY26B	Singleton	PAK4_HUMANRecName: Full=Serine/threonine-protein kinase PAK 4; AltName: Full=p21-activated kinase 4; Short=PAK-4	349	O96013	1.5e-45	88	blastx_SP_RS
	GQW9QTB01EZ2YD	Singleton	PAK2_MOUSERecName: Full=Serine/threonine-protein kinase PAK 2; AltName: Full=Gamma-PAK; AltName: Full=p21-activated kinase 2; Short=PAK-2; Contains: RecName: Full=PAK-2p27; Contains: RecName: Full=PAK-2p34	224	Q8CIN4	1.3e-12	93	blastx_SP_RS
	GQW9QTB01C416O	Singleton	PAK2_MOUSERecName: Full=Serine/threonine-protein kinase PAK 2; AltName: Full=Gamma-PAK; AltName: Full=p21-activated kinase 2; Short=PAK-2; Contains: RecName: Full=PAK-2p27; Contains: RecName: Full=PAK-2p34	414	Q8CIN4	1.6e-07	71	blastx_SP_RS
	GQW9QTB02HQP3W	Singleton	PAK2_MOUSERecName: Full=Serine/threonine-protein kinase PAK 2; AltName: Full=Gamma-PAK; AltName: Full=p21-activated kinase 2; Short=PAK-2; Contains: RecName: Full=PAK-2p27; Contains: RecName: Full=PAK-2p34	259	Q8CIN4	1.8e-06	80	blastx_SP_RS
PLC-γ1	Pmax_c42730	Contig	PLCG1_MOUSERecName: Full=1-phosphatidylinositol-4,5-bisphosphate phosphodiesterase gamma-1; AltName: Full=Phosphoinositide phospholipase C-gamma-1; AltName: Full=Phospholipase C-gamma-1; Short=PLC-gamma-1	382	Q62077	2.95102e-11	55	blastx_SP_RS
	Pmax_rep_c33157	Contig	PLCG1_MOUSERecName: Full=1-phosphatidylinositol-4,5-bisphosphate phosphodiesterase gamma-1; AltName: Full=Phosphoinositide phospholipase C-gamma-1; AltName: Full=Phospholipase C-gamma-1; Short=PLC-gamma-1	606	Q62077	4.54286e-05	64	blastx_SP_RS
	Pmax_c42730	Contig	PLCG1_MOUSERecName: Full=1-phosphatidylinositol-4,5-bisphosphate phosphodiesterase gamma-1; AltName: Full=Phosphoinositide phospholipase C-gamma-1; AltName: Full=Phospholipase C-gamma-1; Short=PLC-gamma-1	382	Q62077	2.95102e-11	55	blastx_SP_RS
	Pmax_rep_c33157	Contig	PLCG1_MOUSERecName: Full=1-phosphatidylinositol-4,5-bisphosphate phosphodiesterase gamma-1; AltName: Full=Phosphoinositide phospholipase C-gamma-1; AltName: Full=Phospholipase C-gamma-1; Short=PLC-gamma-1	606	Q62077	4.54286e-05	64	blastx_SP_RS
	GQW9QTB02FOJMF	Singleton	PLCG1_MOUSERecName: Full=1-phosphatidylinositol-4,5-bisphosphate phosphodiesterase gamma-1; AltName: Full=Phosphoinositide phospholipase C-gamma-1; AltName: Full=Phospholipase C-gamma-1; Short=PLC-gamma-1	498	Q62077	4.5e-29	77	blastx_SP_RS
	GQW9QTB02GOMWB	Singleton	PLCG1_MOUSERecName: Full=1-phosphatidylinositol-4,5-bisphosphate phosphodiesterase gamma-1; AltName: Full=Phosphoinositide phospholipase C-gamma-1; AltName: Full=Phospholipase C-gamma-1; Short=PLC-gamma-1	185	Q62077	8.4e-20	80	blastx_SP_RS
	GQW9QTB02HIVRS	Singleton	PLCG1_BOVINRecName: Full=1-phosphatidylinositol-4,5-bisphosphate phosphodiesterase gamma-1; AltName: Full=PLC-148; AltName: Full=Phosphoinositide phospholipase C-gamma-1; AltName: Full=Phospholipase C-II; Short=PLC-II; AltName: Full=Phospholipase C-gamma-1; Short=PLC-gamma-1	336	P08487	1.5e-29	70	blastx_SP_RS
VAV	Pmax_c32222	Contig	VAV_MOUSERecName: Full=Proto-oncogene vav; AltName: Full=p95vav	505	P27870	5.89235e-45	82	blastx_SP_RS
	GQW9QTB01C774D	Singleton	VAV_HUMANRecName: Full=Proto-oncogene vav	245	P15498	3.2e-08	91	blastx_SP_RS
	GQW9QTB02H0DTO	Singleton	VAV_HUMANRecName: Full=Proto-oncogene vav	251	P15498	5.1e-06	65	blastx_SP_RS
Rho/Cdc42	Pmax_rep_c6105	Contig	CDC42 effector protein (Rho GTPase binding) 1 [Danio rerio]	1294	NP_001039311	2.69443e-08	68	blastx_nr
	Pmax_c19040	Contig	CDC42 effector protein (Rho GTPase binding) 1 [Danio rerio]	530	NP_001039311	2.36594e-21	58	blastx_nr
	GQW9QTB01DN45V	Singleton	CDC42 effector protein (Rho GTPase binding) 1 [Danio rerio]	307	NP_001039311	1.3e-07	86	blastx_nr
Calcineurin	Pmax_rep_c9839	Contig	CANB2_DROMERecName: Full=Calcineurin subunit B type 2; AltName: Full=Protein phosphatase 2B regulatory subunit 2; AltName: Full=dCNB2	900	Q24214	7.41573e-85	97	blastx_SP_RS
	GQW9QTB02IF4D4	Singleton	CANB2_DROMERecName: Full=Calcineurin subunit B type 2; AltName: Full=Protein phosphatase 2B regulatory subunit 2; AltName: Full=dCNB2	416	Q24214	1.6e-47	79	blastx_SP_RS
NFAT	Pmax_c38550	Contig	NFAT5_HUMANRecName: Full=Nuclear factor of activated T-cells 5; Short=NF-AT5; AltName: Full=T-cell transcription factor NFAT5; AltName: Full=Tonicity-responsive enhancer-binding protein; Short=TonE-binding protein; Short=TonEBP	339	O94916	2.99565e-24	75	blastx_SP_RS
	Pmax_c49853	Contig	NFAT5_HUMANRecName: Full=Nuclear factor of activated T-cells 5; Short=NF-AT5; AltName: Full=T-cell transcription factor NFAT5; AltName: Full=Tonicity-responsive enhancer-binding protein; Short=TonE-binding protein; Short=TonEBP	797	O94916	1.60401e-13	90	blastx_SP_RS
	Pmax_rep_c15078	Contig	NFAT5_HUMANRecName: Full=Nuclear factor of activated T-cells 5; Short=NF-AT5; AltName: Full=T-cell transcription factor NFAT5; AltName: Full=Tonicity-responsive enhancer-binding protein; Short=TonE-binding protein; Short=TonEBP	468	O94916	6.42411e-11	88	blastx_SP_RS
	GQW9QTB01AWFVA	Singleton	NFAT5_MOUSERecName: Full=Nuclear factor of activated T-cells 5; Short=NF-AT5; AltName: Full=Rel domain-containing transcription factor NFAT5; AltName: Full=T-cell transcription factor NFAT5	337	Q9WV30	1.1e-08	88	blastx_SP_RS
SOS	Pmax_c19459	Contig	SOS_DROMERecName: Full=Protein son of sevenless	439	P26675	7.92291e-17	71	blastx_SP_RS
	GQW9QTB01A6WPP	Singleton	SOS1_MOUSERecName: Full=Son of sevenless homolog 1; Short=SOS-1; Short=mSOS-1	414	Q62245	3.1e-19	82	blastx_SP_RS
RasGRP1	Pmax_c37768	Contig	GRP1_MOUSERecName: Full=RAS guanyl-releasing protein 1; AltName: Full=Calcium and DAG-regulated guanine nucleotide exchange factor II; Short=CalDAG-GEFII; AltName: Full=Ras guanyl-releasing protein	514	Q9Z1S3	9.18698e-12	76	blastx_SP_RS
Ras	Pmax_c14033	Contig	RASK_MELGARecName: Full=GTPase KRas; AltName: Full=K-Ras 2; AltName: Full=Ki-Ras; Short=K-ras; Flags: Precursor	665	P79800	3.11223e-72	92	blastx_SP_RS
	Pmax_rep_c33321	Contig	RASK_MELGARecName: Full=GTPase KRas; AltName: Full=K-Ras 2; AltName: Full=Ki-Ras; Short=K-ras; Flags: Precursor	597	P79800	3.39798e-58	98	blastx_SP_RS
Raf	Pmax_c10283	Contig	RAF1_BOVINRecName: Full=RAF proto-oncogene serine/threonine-protein kinase; AltName: Full=Proto-oncogene c-RAF; Short=cRaf; AltName: Full=Raf-1	1240	A7E3S4	4.80438e-150	95	blastx_SP_RS
	GQW9QTB01AN47C	Singleton	RAF1_BOVINRecName: Full=RAF proto-oncogene serine/threonine-protein kinase; AltName: Full=Proto-oncogene c-RAF; Short=cRaf; AltName: Full=Raf-1	528	A7E3S4	9.1e-13	85	blastx_SP_RS
MEK2	Pmax_c41480	Contig	MP2K2_CYPCARecName: Full=Dual specificity mitogen-activated protein kinase kinase 2; Short=MAP kinase kinase 2; Short=MAPKK 2; AltName: Full=ERK activator kinase 2; AltName: Full=MAPK/ERK kinase 2; Short=MEK2	368	Q90321	6.86569e-29	60	blastx_SP_RS
ERK	Pmax_rep_c5761	Contig	MK03_HUMANRecName: Full=Mitogen-activated protein kinase 3; Short=MAP kinase 3; Short=MAPK 3; AltName: Full=ERT2; AltName: Full=Extracellular signal-regulated kinase 1; Short=ERK-1; AltName: Full=Insulin-stimulated MAP2 kinase; AltName: Full=MAP kinase isoform p44; Short=p44-MAPK; AltName: Full=Microtubule-associated protein 2 kinase; AltName: Full=Mitogen-activated protein kinase 1; Short=MAP ki…	1186	P27361	1.49719e-169	90	blastx_SP_RS
AP1	Pmax_rep_c7487	Contig	JUN_BOVINRecName: Full=Transcription factor AP-1; AltName: Full=Activator protein 1; Short=AP1; AltName: Full=Proto-oncogene c-Jun; AltName: Full=V-jun avian sarcoma virus 17 oncogene homolog	997	O77627	1.33344e-16	90	blastx_SP_RS
TAK1	Pmax_c47167	Contig	MARK3_HUMANRecName: Full=MAP/microtubule affinity-regulating kinase 3; AltName: Full=C-TAK1; Short=cTAK1; AltName: Full=Cdc25C-associated protein kinase 1; AltName: Full=ELKL motif kinase 2; Short=EMK-2; AltName: Full=Protein kinase STK10; AltName: Full=Ser/Thr protein kinase PAR-1; AltName: Full=Serine/threonine-protein kinase p78	363	P27448	1.94083e-39	86	blastx_SP_RS
CARMA1	GQW9QTB02F1E4C	Singleton	PREDICTED: caspase recruitment domain-containing protein 11-like [Oreochromis niloticus]	421	XP_003443252	2.1e-05	85	blastx_nr
BCL-10	GQW9QTB01CIHXD	Singleton	BCL10_HUMANRecName: Full=B-cell lymphoma/leukemia 10; AltName: Full=B-cell CLL/lymphoma 10; Short=Bcl-10; AltName: Full=CARD-containing molecule enhancing NF-kappa-B; AltName: Full=CARD-like apoptotic protein; Short=hCLAP; AltName: Full=CED-3/ICH-1 prodomain homologous E10-like regulator; Short=CIPER; AltName: Full=Cellular homolog of vCARMEN; Short=cCARMEN; AltName: Full=Cellular-E10; Short=c-E1…	430	O95999	5e-17	75	blastx_SP_RS
MALT1	Pmax_rep_c2300	Contig	MALT1_HUMANRecName: Full=Mucosa-associated lymphoid tissue lymphoma translocation protein 1; AltName: Full=MALT lymphoma-associated translocation; AltName: Full=Paracaspase	2304	Q9UDY8	2.35934e-56	62	blastx_SP_RS
	Pmax_rep_c5389	Contig	MALT1_HUMANRecName: Full=Mucosa-associated lymphoid tissue lymphoma translocation protein 1; AltName: Full=MALT lymphoma-associated translocation; AltName: Full=Paracaspase	891	Q9UDY8	1.39575e-27	55	blastx_SP_RS
	Pmax_c14498	Contig	MALT1_MOUSERecName: Full=Mucosa-associated lymphoid tissue lymphoma translocation protein 1 homolog; AltName: Full=Paracaspase	1124	Q2TBA3	1.84186e-97	76	blastx_SP_RS
	Pmax_c20147	Contig	MALT1_MOUSERecName: Full=Mucosa-associated lymphoid tissue lymphoma translocation protein 1 homolog; AltName: Full=Paracaspase	477	Q2TBA3	1.27341e-14	70	blastx_SP_RS
IKKα	Pmax_c20782	Contig	IKKA_DANRERecName: Full=Inhibitor of nuclear factor kappa-B kinase subunit alpha; Short=I kappa-B kinase alpha; Short=IKK-A; Short=IKK-alpha; Short=IkBKA; Short=IkappaB kinase; AltName: Full=Conserved helix-loop-helix ubiquitous kinase; AltName: Full=I-kappa-B kinase 1; Short=IKK1; AltName: Full=Nuclear factor NF-kappa-B inhibitor kinase alpha; Short=NFKBIKA	718	Q4G3H4	1.68931e-69	75	blastx_SP_RS
	Pmax_rep_c5137	Contig	IKKA_DANRERecName: Full=Inhibitor of nuclear factor kappa-B kinase subunit alpha; Short=I kappa-B kinase alpha; Short=IKK-A; Short=IKK-alpha; Short=IkBKA; Short=IkappaB kinase; AltName: Full=Conserved helix-loop-helix ubiquitous kinase; AltName: Full=I-kappa-B kinase 1; Short=IKK1; AltName: Full=Nuclear factor NF-kappa-B inhibitor kinase alpha; Short=NFKBIKA	895	Q4G3H4	1.61421e-07	79	blastx_SP_RS
	GQW9QTB02F9FJP	Singleton	IKKA_DANRERecName: Full=Inhibitor of nuclear factor kappa-B kinase subunit alpha; Short=I kappa-B kinase alpha; Short=IKK-A; Short=IKK-alpha; Short=IkBKA; Short=IkappaB kinase; AltName: Full=Conserved helix-loop-helix ubiquitous kinase; AltName: Full=I-kappa-B kinase 1; Short=IKK1; AltName: Full=Nuclear factor NF-kappa-B inhibitor kinase alpha; Short=NFKBIKA	317	Q4G3H4	2.2e-36	76	blastx_SP_RS
	GQW9QTB02H6LDX	Singleton	IKKA_DANRERecName: Full=Inhibitor of nuclear factor kappa-B kinase subunit alpha; Short=I kappa-B kinase alpha; Short=IKK-A; Short=IKK-alpha; Short=IkBKA; Short=IkappaB kinase; AltName: Full=Conserved helix-loop-helix ubiquitous kinase; AltName: Full=I-kappa-B kinase 1; Short=IKK1; AltName: Full=Nuclear factor NF-kappa-B inhibitor kinase alpha; Short=NFKBIKA	318	Q4G3H4	2e-05	46	blastx_SP_RS
IKKβ	Pmax_rep_c2827	Contig	IKKbeta [Siniperca chuatsi]	2239	ADK47101	1.25023e-12	92	blastx_nr
IκB	Pmax_rep_c5000	Contig	IKBA_MOUSERecName: Full=NF-kappa-B inhibitor alpha; AltName: Full=I-kappa-B-alpha; Short=IkB-alpha; Short=IkappaBalpha	916	Q9Z1E3	1.46425e-27	77	blastx_SP_RS
NF-κB	GQW9QTB02JDU2I	Singleton	NFKB1_DROMERecName: Full=Nuclear factor NF-kappa-B p110 subunit; AltName: Full=Rel-p110; AltName: Full=Relish protein; Contains: RecName: Full=Nuclear factor NF-kappa-B p68 subunit; AltName: Full=Rel-p68; Contains: RecName: Full=Nuclear factor NF-kappa-B p49 subunit; AltName: Full=Rel-p49	336	Q94527	3.5e-15	58	blastx_SP_RS
PI3K	Pmax_c51796	Contig	P3C2A_MOUSERecName: Full=Phosphatidylinositol-4-phosphate 3-kinase C2 domain-containing subunit alpha; Short=PI3K-C2-alpha; Short=PtdIns-3-kinase C2 subunit alpha; AltName: Full=Cpk-m; AltName: Full=Phosphoinositide 3-kinase-C2-alpha; AltName: Full=p170	493	Q61194	1.66548e-25	75	blastx_SP_RS
	Pmax_c29649	Contig	P85A_MOUSERecName: Full=Phosphatidylinositol 3-kinase regulatory subunit alpha; Short=PI3-kinase regulatory subunit alpha; Short=PI3K regulatory subunit alpha; Short=PtdIns-3-kinase regulatory subunit alpha; AltName: Full=Phosphatidylinositol 3-kinase 85 kDa regulatory subunit alpha; Short=PI3-kinase subunit p85-alpha; Short=PtdIns-3-kinase regulatory subunit p85-alpha	517	P26450	7.4203e-18	97	blastx_SP_RS
	Pmax_c9390	Contig	PI3R5_HUMANRecName: Full=Phosphoinositide 3-kinase regulatory subunit 5; Short=PI3-kinase regulatory subunit 5; AltName: Full=PI3-kinase p101 subunit; AltName: Full=Phosphatidylinositol-4,5-bisphosphate 3-kinase regulatory subunit; Short=PtdIns-3-kinase regulatory subunit; AltName: Full=Protein FOAP-2; AltName: Full=PtdIns-3-kinase p101; AltName: Full=p101-PI3K	876	Q8WYR1	6.07305e-28	68	blastx_SP_RS
	Pmax_rep_c9153	Contig	PK3C3_XENLARecName: Full=Phosphatidylinositol 3-kinase catalytic subunit type 3; Short=PI3-kinase type 3; Short=PI3K type 3; Short=PtdIns-3-kinase type 3; AltName: Full=Phosphoinositide-3-kinase class 3	1260	Q6AZN6	1.29649e-150	91	blastx_SP_RS
	Pmax_c27257	Contig	PK3CB_MOUSERecName: Full=Phosphatidylinositol-4,5-bisphosphate 3-kinase catalytic subunit beta isoform; Short=PI3-kinase subunit beta; Short=PI3K-beta; Short=PtdIns-3-kinase subunit beta; AltName: Full=Phosphatidylinositol-4,5-bisphosphate 3-kinase 110 kDa catalytic subunit beta; Short=PtdIns-3-kinase subunit p110-beta	751	Q8BTI9	1.09217e-21	98	blastx_SP_RS
	Pmax_rep_c2029	Contig	PK3CD_HUMANRecName: Full=Phosphatidylinositol-4,5-bisphosphate 3-kinase catalytic subunit delta isoform; Short=PI3-kinase subunit delta; Short=PI3K-delta; Short=PtdIns-3-kinase subunit delta; AltName: Full=Phosphatidylinositol-4,5-bisphosphate 3-kinase 110 kDa catalytic subunit delta; Short=PtdIns-3-kinase subunit p110-delta	2369	O00329	2.01663e-26	92	blastx_SP_RS
	Pmax_rep_c18134	Contig	PK3CG_PIGRecName: Full=Phosphatidylinositol-4,5-bisphosphate 3-kinase catalytic subunit gamma isoform; Short=PI3-kinase subunit gamma; Short=PI3K-gamma; Short=PtdIns-3-kinase subunit gamma; AltName: Full=Phosphatidylinositol-4,5-bisphosphate 3-kinase 110 kDa catalytic subunit gamma; Short=PtdIns-3-kinase subunit p110-gamma; AltName: Full=p120-PI3K	618	O02697	1.7279e-08	50	blastx_SP_RS
	GQW9QTB02II1EI	Singleton	PK3CG_PIGRecName: Full=Phosphatidylinositol-4,5-bisphosphate 3-kinase catalytic subunit gamma isoform; Short=PI3-kinase subunit gamma; Short=PI3K-gamma; Short=PI3Kgamma; Short=PtdIns-3-kinase subunit gamma; AltName: Full=Phosphatidylinositol-4,5-bisphosphate 3-kinase 110 kDa catalytic subunit gamma; Short=PtdIns-3-kinase subunit p110-gamma; Short=p110gamma; AltName: Full=Phosphoinositide-3-kinase…	236	O02697	1.2e-05	79	blastx_SP_RS
	GQW9QTB02F0Q7A	Singleton	PK3CG_PIGRecName: Full=Phosphatidylinositol-4,5-bisphosphate 3-kinase catalytic subunit gamma isoform; Short=PI3-kinase subunit gamma; Short=PI3K-gamma; Short=PI3Kgamma; Short=PtdIns-3-kinase subunit gamma; AltName: Full=Phosphatidylinositol-4,5-bisphosphate 3-kinase 110 kDa catalytic subunit gamma; Short=PtdIns-3-kinase subunit p110-gamma; Short=p110gamma; AltName: Full=Phosphoinositide-3-kinase…	376	O02697	2.3e-09	79	blastx_SP_RS
	GQW9QTB02JHXP3	Singleton	PK3CG_PIGRecName: Full=Phosphatidylinositol-4,5-bisphosphate 3-kinase catalytic subunit gamma isoform; Short=PI3-kinase subunit gamma; Short=PI3K-gamma; Short=PI3Kgamma; Short=PtdIns-3-kinase subunit gamma; AltName: Full=Phosphatidylinositol-4,5-bisphosphate 3-kinase 110 kDa catalytic subunit gamma; Short=PtdIns-3-kinase subunit p110-gamma; Short=p110gamma; AltName: Full=Phosphoinositide-3-kinase…	383	O02697	5.3e-19	61	blastx_SP_RS
	GQW9QTB01DQ4AW	Singleton	PK3CG_HUMANRecName: Full=Phosphatidylinositol-4,5-bisphosphate 3-kinase catalytic subunit gamma isoform; Short=PI3-kinase subunit gamma; Short=PI3K-gamma; Short=PI3Kgamma; Short=PtdIns-3-kinase subunit gamma; AltName: Full=Phosphatidylinositol-4,5-bisphosphate 3-kinase 110 kDa catalytic subunit gamma; Short=PtdIns-3-kinase subunit p110-gamma; Short=p110gamma; AltName: Full=Phosphoinositide-3-kina…	429	P48736	1.3e-17	75	blastx_SP_RS
	GQW9QTB01ED80Y	Singleton	PK3CG_HUMANRecName: Full=Phosphatidylinositol-4,5-bisphosphate 3-kinase catalytic subunit gamma isoform; Short=PI3-kinase subunit gamma; Short=PI3K-gamma; Short=PI3Kgamma; Short=PtdIns-3-kinase subunit gamma; AltName: Full=Phosphatidylinositol-4,5-bisphosphate 3-kinase 110 kDa catalytic subunit gamma; Short=PtdIns-3-kinase subunit p110-gamma; Short=p110gamma; AltName: Full=Phosphoinositide-3-kina…	383	P48736	3.5e-39	57	blastx_SP_RS
	GQW9QTB02J1CBH	Singleton	PK3CD_HUMANRecName: Full=Phosphatidylinositol-4,5-bisphosphate 3-kinase catalytic subunit delta isoform; Short=PI3-kinase subunit delta; Short=PI3K-delta; Short=PI3Kdelta; Short=PtdIns-3-kinase subunit delta; AltName: Full=Phosphatidylinositol-4,5-bisphosphate 3-kinase 110 kDa catalytic subunit delta; Short=PtdIns-3-kinase subunit p110-delta; Short=p110delta	380	O00329	6.7e-54	63	blastx_SP_RS
	GQW9QTB01ANUGO	Singleton	PK3CA_HUMANRecName: Full=Phosphatidylinositol-4,5-bisphosphate 3-kinase catalytic subunit alpha isoform; Short=PI3-kinase subunit alpha; Short=PI3K-alpha; Short=PI3Kalpha; Short=PtdIns-3-kinase subunit alpha; AltName: Full=Phosphatidylinositol-4,5-bisphosphate 3-kinase 110 kDa catalytic subunit alpha; Short=PtdIns-3-kinase subunit p110-alpha; Short=p110alpha; AltName: Full=Phosphoinositide-3-kina…	530	P42336	7.8e-36	57	blastx_SP_RS
	GQW9QTB01DKPCG	Singleton	PK3C3_PIGRecName: Full=Phosphatidylinositol 3-kinase catalytic subunit type 3; Short=PI3-kinase type 3; Short=PI3K type 3; Short=PtdIns-3-kinase type 3; AltName: Full=Phosphoinositide-3-kinase class 3	290	Q5D891	2.3e-14	91	blastx_SP_RS
	GQW9QTB02FU2HP	Singleton	PK3C3_PIGRecName: Full=Phosphatidylinositol 3-kinase catalytic subunit type 3; Short=PI3-kinase type 3; Short=PI3K type 3; Short=PtdIns-3-kinase type 3; AltName: Full=Phosphoinositide-3-kinase class 3	128	Q5D891	2e-13	90	blastx_SP_RS
	GQW9QTB01ERNQR	Singleton	PK3C3_PIGRecName: Full=Phosphatidylinositol 3-kinase catalytic subunit type 3; Short=PI3-kinase type 3; Short=PI3K type 3; Short=PtdIns-3-kinase type 3; AltName: Full=Phosphoinositide-3-kinase class 3	405	Q5D891	4.1e-19	65	blastx_SP_RS
	GQW9QTB01C6CYL	Singleton	P85B_HUMANRecName: Full=Phosphatidylinositol 3-kinase regulatory subunit beta; Short=PI3-kinase regulatory subunit beta; Short=PI3K regulatory subunit beta; Short=PtdIns-3-kinase regulatory subunit beta; AltName: Full=Phosphatidylinositol 3-kinase 85 kDa regulatory subunit beta; Short=PI3-kinase subunit p85-beta; Short=PtdIns-3-kinase regulatory subunit p85-beta	475	AAD22671	1.5e-26	62	blastx_SP_RS
	GQW9QTB02IDTP9	Singleton	P85A_RATRecName: Full=Phosphatidylinositol 3-kinase regulatory subunit alpha; Short=PI3-kinase regulatory subunit alpha; Short=PI3K regulatory subunit alpha; Short=PtdIns-3-kinase regulatory subunit alpha; AltName: Full=Phosphatidylinositol 3-kinase 85 kDa regulatory subunit alpha; Short=PI3-kinase subunit p85-alpha; Short=PtdIns-3-kinase regulatory subunit p85-alpha	464	Q63787	8.1e-36	60	blastx_SP_RS
	GQW9QTB02ILCV0	Singleton	P3C2A_MOUSERecName: Full=Phosphatidylinositol-4-phosphate 3-kinase C2 domain-containing subunit alpha; Short=PI3K-C2-alpha; Short=PtdIns-3-kinase C2 subunit alpha; AltName: Full=Cpk-m; AltName: Full=Phosphoinositide 3-kinase-C2-alpha; AltName: Full=p170	505	Q61194	9.5e-11	99	blastx_SP_RS
AKT	Pmax_c13494	Contig	AKT1_XENLARecName: Full=RAC-alpha serine/threonine-protein kinase; AltName: Full=Protein kinase Akt-1; Short=xAkt; AltName: Full=Protein kinase B, alpha; Short=PKB alpha; AltName: Full=RAC-PK-alpha	1119	Q98TY9	8.17667e-138	95	blastx_SP_RS
	Pmax_rep_c41425	Contig	AKT2A_XENLARecName: Full=RAC-beta serine/threonine-protein kinase A; AltName: Full=Protein kinase Akt-2-A; AltName: Full=Protein kinase B, beta-A; Short=PKB beta-A; AltName: Full=RAC-PK-beta-A	466	Q7ZX15	8.34901e-43	82	blastx_SP_RS
	GQW9QTB01CX08E	Singleton	AKT3_HUMANRecName: Full=RAC-gamma serine/threonine-protein kinase; AltName: Full=Protein kinase Akt-3; AltName: Full=Protein kinase B gamma; Short=PKB gamma; AltName: Full=RAC-PK-gamma; AltName: Full=STK-2	518	Q9Y243	3.9e-13	93	blastx_SP_RS
	GQW9QTB02I5D6T	Singleton	AKT2A_XENLARecName: Full=RAC-beta serine/threonine-protein kinase A; AltName: Full=Protein kinase Akt-2-A; AltName: Full=Protein kinase B, beta-A; Short=PKB beta-A; AltName: Full=RAC-PK-beta-A	452	Q7ZX15	6e-63	87	blastx_SP_RS
	GQW9QTB01B0ZA0	Singleton	AKT1_XENLARecName: Full=RAC-alpha serine/threonine-protein kinase; AltName: Full=Protein kinase Akt-1; Short=xAkt; AltName: Full=Protein kinase B, alpha; Short=PKB alpha; AltName: Full=RAC-PK-alpha	327	Q98TY9	2.2e-33	84	blastx_SP_RS
GSK3β	GQW9QTB02IDAV4	Singleton	GSK3B_SPECIRecName: Full=Glycogen synthase kinase-3 beta; Short=GSK-3 beta; AltName: Full=Serine/threonine-protein kinase GSK3B	493	Q5YJC2	3.4e-58	82	blastx_SP_RS
NIK	Pmax_rep_c4241	Contig	M3K14_MOUSERecName: Full=Mitogen-activated protein kinase kinase kinase 14; AltName: Full=NF-kappa-beta-inducing kinase; AltName: Full=Serine/threonine-protein kinase NIK	1036	Q9WUL6	3.57226e-28	57	blastx_SP_RS
	GQW9QTB01BUCG6	Singleton	M3K14_MOUSERecName: Full=Mitogen-activated protein kinase kinase kinase 14; AltName: Full=NF-kappa-beta-inducing kinase; AltName: Full=Serine/threonine-protein kinase NIK	236	Q9WUL6	0.00028	49	blastx_SP_RS
