# Supplementary material for: High-Throughput Sequence Analysis of Turbot (Scophthalmus maximus) Transcriptome Using 454-Pyrosequencing for the Discovery of Antiviral Immune Genes
Source: PLoS One. 2012 May 18;7(5):e35369. doi: 10.1371/journal.pone.0035369 (PMC3356354; doi:10.1371/journal.pone.0035369)
Supplement: Table S7 — Information of the contigs and singletons identified as homologous to molecules involved in the Apoptosis or programmed cell death. (XLSX) [file pone.0035369.s007.xlsx]

## Sheet: Hoja1
Table S7. Information of the contigs and singletons identified as homologous to molecules involved in the Apoptosis or programmed cell death
Protein	Sequence name	Sequence type	Sequence description	Sequence length (bp)	Hit Accession	E-Value	Similarity (%)	Blast
FAS	Pmax_rep_c4263	Contig	TNR6_PIGRecName: Full=Tumor necrosis factor receptor superfamily member 6; AltName: Full=Apo-1 antigen; AltName: Full=Apoptosis-mediating surface antigen FAS; AltName: Full=FASLG receptor; AltName: CD_antigen=CD95; Flags: Precursor	1639	O77736	2.20035e-10	42	blastx_SP_RS
FAIM2	Pmax_rep_c11370	Contig	FAIM2_PONABRecName: Full=Fas apoptotic inhibitory molecule 2	1391	Q5R4I4	2.02496e-06	88	blastx_SP_RS
	Pmax_rep_c4610	Contig	FAIM2_RATRecName: Full=Fas apoptotic inhibitory molecule 2; AltName: Full=Neural membrane protein 35; AltName: Full=Protein lifeguard	2732	O88407	2.22313e-08	90	blastx_SP_RS
	GQW9QTB02FNHT8	Singleton	FAIM1_MOUSERecName: Full=Fas apoptotic inhibitory molecule 1	465	Q9WUD8	2.1e-60	92	blastx_SP_RS
TRAIL-R	GQW9QTB02JZA8F	Singleton	TRAILR protein [Siniperca chuatsi]	460	ABF8239	2.7e-24	62	blastx_nr
TRAIL-R Decoy	Pmax_rep_c5770	Contig	TNR22_MOUSERecName: Full=Tumor necrosis factor receptor superfamily member 22; AltName: Full=Decoy TRAIL receptor 2; AltName: Full=TNF receptor family member SOBa; AltName: Full=TNF receptor homolog 2; AltName: Full=Tumor necrosis factor receptor p60 homolog 2	2284	Q9ER62	8.13049e-09	59	blastx_SP_RS
TNFα	Pmax_c18108	Contig	TNFA_SPAAURecName: Full=Tumor necrosis factor; AltName: Full=TNF-alpha	670	Q8JFG3	6.00241e-31	82	blastx_SP_RS
	GQW9QTB02G5HX3	Singleton	TNFA_SPAAURecName: Full=Tumor necrosis factor; AltName: Full=TNF-alpha	145	Q8JFG3	0.00081	61	blastx_SP_RS
TNFα R1	Pmax_rep_c2067	Contig	TNR1A_PIGRecName: Full=Tumor necrosis factor receptor superfamily member 1A; AltName: Full=Tumor necrosis factor receptor 1; Short=TNF-R1; AltName: Full=Tumor necrosis factor receptor type I; Short=TNF-RI; Short=TNFR-I; AltName: Full=p55; AltName: Full=p60; AltName: CD_antigen=CD120a; Flags: Precursor	2426	P50555	5.104e-11	48	blastx_SP_RS
	GQW9QTB01BXE73	Singleton	tumor necrosis factor receptor-1 [Paralichthys olivaceus]	433	BAC65225	5.1e-15	63	blastx_nr
	GQW9QTB01DW1SG	Singleton	tumor necrosis factor receptor-1 [Paralichthys olivaceus]	378	BAC65225	1e-07	59	blastx_nr
IL-1	Pmax_c27084	Contig	IL1B_ONCMYRecName: Full=Interleukin-1 beta; Flags: Precursor	537	Q9YGD3	1.05375e-11	55	blastx_SP_RS
	Pmax_c27886	Contig	IL1B_ONCMYRecName: Full=Interleukin-1 beta; Flags: Precursor	941	Q9YGD3	3.27662e-38	77	blastx_SP_RS
	Pmax_rep_c10441	Contig	IL1B_ONCMYRecName: Full=Interleukin-1 beta; Flags: Precursor	1263	Q9YGD3	0.000482485	54	blastx_SP_RS
IL-1 R	GQW9QTB01AV0GD	Singleton	interleukin-1 receptor type 1 precursor [Oncorhynchus mykiss]	366	NP_001117832	1.6e-06	53	blastx_nr
NGF	Pmax_rep_c2402	Contig	KLK1_RATRecName: Full=Kallikrein-1; AltName: Full=Gamma-NGF; AltName: Full=Nerve growth factor gamma chain; AltName: Full=PS kallikrein; AltName: Full=Pancreatic kallikrein; AltName: Full=RGK-1; Short=rK-1; AltName: Full=Tissue kallikrein; AltName: Full=True tissue kallikrein; Short=True kallikrein; Contains: RecName: Full=Nerve growth factor gamma chain 1; Contains: RecName: Full=Nerve growth fa…	1005	P00758	1.14867e-07	72	blastx_SP_RS
FADD	Pmax_c36643	Contig	FADD_BOVINRecName: Full=Protein FADD; AltName: Full=FAS-associated death domain protein; AltName: Full=FAS-associating death domain-containing protein	492	Q645M6	2.95351e-06	59	blastx_SP_RS
	Pmax_c9384	Contig	FADD_HUMANRecName: Full=Protein FADD; AltName: Full=FAS-associated death domain protein; AltName: Full=FAS-associating death domain-containing protein; AltName: Full=Growth-inhibiting gene 3 protein; AltName: Full=Mediator of receptor induced toxicity	730	Q13158	2.02779e-25	56	blastx_SP_RS
TRADD	GQW9QTB02GYIP7	Singleton	TRADD_DANRERecName: Full=Tumor necrosis factor receptor type 1-associated DEATH domain protein; Short=TNFR1-associated DEATH domain protein; AltName: Full=TNFRSF1A-associated via death domain protein	364	Q9I9N5	1.3e-25	60	blastx_SP_RS
	GQW9QTB02GRT0V	Singleton	TRADD_DANRERecName: Full=Tumor necrosis factor receptor type 1-associated DEATH domain protein; Short=TNFR1-associated DEATH domain protein; AltName: Full=TNFRSF1A-associated via death domain protein	370	Q9I9N5	2.5e-13	58	blastx_SP_RS
RIP1	Pmax_c9997	Contig	RIPK1_HUMANRecName: Full=Receptor-interacting serine/threonine-protein kinase 1; AltName: Full=Cell death protein RIP; AltName: Full=Receptor-interacting protein 1; Short=RIP-1; AltName: Full=Serine/threonine-protein kinase RIP	2409	Q13546	4.26199e-24	59	blastx_SP_RS
MyD88	Pmax_c50433	Contig	MYD88_ONCMYRecName: Full=Myeloid differentiation primary response protein MyD88	251	Q4LBC6	4.29229e-31	98	blastx_SP_RS
IRAK	Pmax_c14136	Contig	IRAK4_HUMANRecName: Full=Interleukin-1 receptor-associated kinase 4; Short=IRAK-4; AltName: Full=Renal carcinoma antigen NY-REN-64	934	Q9NWZ3	1.08366e-33	71	blastx_SP_RS
	GQW9QTB01C06CU	Singleton	IRAK4_HUMANRecName: Full=Interleukin-1 receptor-associated kinase 4; Short=IRAK-4; AltName: Full=Renal carcinoma antigen NY-REN-64	247	Q9NWZ3	4e-11	85	blastx_SP_RS
	GQW9QTB02H7D0L	Singleton	IRAK3_MOUSERecName: Full=Interleukin-1 receptor-associated kinase 3; Short=IRAK-3; AltName: Full=IL-1 receptor-associated kinase M; Short=IRAK-M	248	Q8K4B2	1.9e-05	72	blastx_SP_RS
PTEN	Pmax_rep_c18824	Contig	PTEN_CANFARecName: Full=Phosphatidylinositol-3,4,5-trisphosphate 3-phosphatase and dual-specificity protein phosphatase PTEN; AltName: Full=Mutated in multiple advanced cancers 1; AltName: Full=Phosphatase and tensin homolog	419	P60483	1.0949e-22	71	blastx_SP_RS
PI3K	Pmax_c51796	Contig	P3C2A_MOUSERecName: Full=Phosphatidylinositol-4-phosphate 3-kinase C2 domain-containing subunit alpha; Short=PI3K-C2-alpha; Short=PtdIns-3-kinase C2 subunit alpha; AltName: Full=Cpk-m; AltName: Full=Phosphoinositide 3-kinase-C2-alpha; AltName: Full=p170	493	Q61194	1.66548e-25	75	blastx_SP_RS
	Pmax_c29649	Contig	P85A_MOUSERecName: Full=Phosphatidylinositol 3-kinase regulatory subunit alpha; Short=PI3-kinase regulatory subunit alpha; Short=PI3K regulatory subunit alpha; Short=PtdIns-3-kinase regulatory subunit alpha; AltName: Full=Phosphatidylinositol 3-kinase 85 kDa regulatory subunit alpha; Short=PI3-kinase subunit p85-alpha; Short=PtdIns-3-kinase regulatory subunit p85-alpha	517	P26450	7.4203e-18	97	blastx_SP_RS
	Pmax_c9390	Contig	PI3R5_HUMANRecName: Full=Phosphoinositide 3-kinase regulatory subunit 5; Short=PI3-kinase regulatory subunit 5; AltName: Full=PI3-kinase p101 subunit; AltName: Full=Phosphatidylinositol-4,5-bisphosphate 3-kinase regulatory subunit; Short=PtdIns-3-kinase regulatory subunit; AltName: Full=Protein FOAP-2; AltName: Full=PtdIns-3-kinase p101; AltName: Full=p101-PI3K	876	Q8WYR1	6.07305e-28	68	blastx_SP_RS
	Pmax_rep_c9153	Contig	PK3C3_XENLARecName: Full=Phosphatidylinositol 3-kinase catalytic subunit type 3; Short=PI3-kinase type 3; Short=PI3K type 3; Short=PtdIns-3-kinase type 3; AltName: Full=Phosphoinositide-3-kinase class 3	1260	Q6AZN6	1.29649e-150	91	blastx_SP_RS
	Pmax_c27257	Contig	PK3CB_MOUSERecName: Full=Phosphatidylinositol-4,5-bisphosphate 3-kinase catalytic subunit beta isoform; Short=PI3-kinase subunit beta; Short=PI3K-beta; Short=PtdIns-3-kinase subunit beta; AltName: Full=Phosphatidylinositol-4,5-bisphosphate 3-kinase 110 kDa catalytic subunit beta; Short=PtdIns-3-kinase subunit p110-beta	751	Q8BTI9	1.09217e-21	98	blastx_SP_RS
	Pmax_rep_c2029	Contig	PK3CD_HUMANRecName: Full=Phosphatidylinositol-4,5-bisphosphate 3-kinase catalytic subunit delta isoform; Short=PI3-kinase subunit delta; Short=PI3K-delta; Short=PtdIns-3-kinase subunit delta; AltName: Full=Phosphatidylinositol-4,5-bisphosphate 3-kinase 110 kDa catalytic subunit delta; Short=PtdIns-3-kinase subunit p110-delta	2369	O00329	2.01663e-26	92	blastx_SP_RS
	Pmax_rep_c18134	Contig	PK3CG_PIGRecName: Full=Phosphatidylinositol-4,5-bisphosphate 3-kinase catalytic subunit gamma isoform; Short=PI3-kinase subunit gamma; Short=PI3K-gamma; Short=PtdIns-3-kinase subunit gamma; AltName: Full=Phosphatidylinositol-4,5-bisphosphate 3-kinase 110 kDa catalytic subunit gamma; Short=PtdIns-3-kinase subunit p110-gamma; AltName: Full=p120-PI3K	618	O02697	1.7279e-08	50	blastx_SP_RS
	GQW9QTB02II1EI	Singleton	PK3CG_PIGRecName: Full=Phosphatidylinositol-4,5-bisphosphate 3-kinase catalytic subunit gamma isoform; Short=PI3-kinase subunit gamma; Short=PI3K-gamma; Short=PI3Kgamma; Short=PtdIns-3-kinase subunit gamma; AltName: Full=Phosphatidylinositol-4,5-bisphosphate 3-kinase 110 kDa catalytic subunit gamma; Short=PtdIns-3-kinase subunit p110-gamma; Short=p110gamma; AltName: Full=Phosphoinositide-3-kinase…	236	O02697	1.2e-05	79	blastx_SP_RS
	GQW9QTB02F0Q7A	Singleton	PK3CG_PIGRecName: Full=Phosphatidylinositol-4,5-bisphosphate 3-kinase catalytic subunit gamma isoform; Short=PI3-kinase subunit gamma; Short=PI3K-gamma; Short=PI3Kgamma; Short=PtdIns-3-kinase subunit gamma; AltName: Full=Phosphatidylinositol-4,5-bisphosphate 3-kinase 110 kDa catalytic subunit gamma; Short=PtdIns-3-kinase subunit p110-gamma; Short=p110gamma; AltName: Full=Phosphoinositide-3-kinase…	376	O02697	2.3e-09	79	blastx_SP_RS
	GQW9QTB02JHXP3	Singleton	PK3CG_PIGRecName: Full=Phosphatidylinositol-4,5-bisphosphate 3-kinase catalytic subunit gamma isoform; Short=PI3-kinase subunit gamma; Short=PI3K-gamma; Short=PI3Kgamma; Short=PtdIns-3-kinase subunit gamma; AltName: Full=Phosphatidylinositol-4,5-bisphosphate 3-kinase 110 kDa catalytic subunit gamma; Short=PtdIns-3-kinase subunit p110-gamma; Short=p110gamma; AltName: Full=Phosphoinositide-3-kinase…	383	O02697	5.3e-19	61	blastx_SP_RS
	GQW9QTB01DQ4AW	Singleton	PK3CG_HUMANRecName: Full=Phosphatidylinositol-4,5-bisphosphate 3-kinase catalytic subunit gamma isoform; Short=PI3-kinase subunit gamma; Short=PI3K-gamma; Short=PI3Kgamma; Short=PtdIns-3-kinase subunit gamma; AltName: Full=Phosphatidylinositol-4,5-bisphosphate 3-kinase 110 kDa catalytic subunit gamma; Short=PtdIns-3-kinase subunit p110-gamma; Short=p110gamma; AltName: Full=Phosphoinositide-3-kina…	429	P48736	1.3e-17	75	blastx_SP_RS
	GQW9QTB01ED80Y	Singleton	PK3CG_HUMANRecName: Full=Phosphatidylinositol-4,5-bisphosphate 3-kinase catalytic subunit gamma isoform; Short=PI3-kinase subunit gamma; Short=PI3K-gamma; Short=PI3Kgamma; Short=PtdIns-3-kinase subunit gamma; AltName: Full=Phosphatidylinositol-4,5-bisphosphate 3-kinase 110 kDa catalytic subunit gamma; Short=PtdIns-3-kinase subunit p110-gamma; Short=p110gamma; AltName: Full=Phosphoinositide-3-kina…	383	P48736	3.5e-39	57	blastx_SP_RS
	GQW9QTB02J1CBH	Singleton	PK3CD_HUMANRecName: Full=Phosphatidylinositol-4,5-bisphosphate 3-kinase catalytic subunit delta isoform; Short=PI3-kinase subunit delta; Short=PI3K-delta; Short=PI3Kdelta; Short=PtdIns-3-kinase subunit delta; AltName: Full=Phosphatidylinositol-4,5-bisphosphate 3-kinase 110 kDa catalytic subunit delta; Short=PtdIns-3-kinase subunit p110-delta; Short=p110delta	380	O00329	6.7e-54	63	blastx_SP_RS
	GQW9QTB01ANUGO	Singleton	PK3CA_HUMANRecName: Full=Phosphatidylinositol-4,5-bisphosphate 3-kinase catalytic subunit alpha isoform; Short=PI3-kinase subunit alpha; Short=PI3K-alpha; Short=PI3Kalpha; Short=PtdIns-3-kinase subunit alpha; AltName: Full=Phosphatidylinositol-4,5-bisphosphate 3-kinase 110 kDa catalytic subunit alpha; Short=PtdIns-3-kinase subunit p110-alpha; Short=p110alpha; AltName: Full=Phosphoinositide-3-kina…	530	P42336	7.8e-36	57	blastx_SP_RS
	GQW9QTB01DKPCG	Singleton	PK3C3_PIGRecName: Full=Phosphatidylinositol 3-kinase catalytic subunit type 3; Short=PI3-kinase type 3; Short=PI3K type 3; Short=PtdIns-3-kinase type 3; AltName: Full=Phosphoinositide-3-kinase class 3	290	Q5D891	2.3e-14	91	blastx_SP_RS
	GQW9QTB02FU2HP	Singleton	PK3C3_PIGRecName: Full=Phosphatidylinositol 3-kinase catalytic subunit type 3; Short=PI3-kinase type 3; Short=PI3K type 3; Short=PtdIns-3-kinase type 3; AltName: Full=Phosphoinositide-3-kinase class 3	128	Q5D891	2e-13	90	blastx_SP_RS
	GQW9QTB01ERNQR	Singleton	PK3C3_PIGRecName: Full=Phosphatidylinositol 3-kinase catalytic subunit type 3; Short=PI3-kinase type 3; Short=PI3K type 3; Short=PtdIns-3-kinase type 3; AltName: Full=Phosphoinositide-3-kinase class 3	405	Q5D891	4.1e-19	65	blastx_SP_RS
	GQW9QTB01C6CYL	Singleton	P85B_HUMANRecName: Full=Phosphatidylinositol 3-kinase regulatory subunit beta; Short=PI3-kinase regulatory subunit beta; Short=PI3K regulatory subunit beta; Short=PtdIns-3-kinase regulatory subunit beta; AltName: Full=Phosphatidylinositol 3-kinase 85 kDa regulatory subunit beta; Short=PI3-kinase subunit p85-beta; Short=PtdIns-3-kinase regulatory subunit p85-beta	475	AAD22671	1.5e-26	62	blastx_SP_RS
	GQW9QTB02IDTP9	Singleton	P85A_RATRecName: Full=Phosphatidylinositol 3-kinase regulatory subunit alpha; Short=PI3-kinase regulatory subunit alpha; Short=PI3K regulatory subunit alpha; Short=PtdIns-3-kinase regulatory subunit alpha; AltName: Full=Phosphatidylinositol 3-kinase 85 kDa regulatory subunit alpha; Short=PI3-kinase subunit p85-alpha; Short=PtdIns-3-kinase regulatory subunit p85-alpha	464	Q63787	8.1e-36	60	blastx_SP_RS
	GQW9QTB02ILCV0	Singleton	P3C2A_MOUSERecName: Full=Phosphatidylinositol-4-phosphate 3-kinase C2 domain-containing subunit alpha; Short=PI3K-C2-alpha; Short=PtdIns-3-kinase C2 subunit alpha; AltName: Full=Cpk-m; AltName: Full=Phosphoinositide 3-kinase-C2-alpha; AltName: Full=p170	505	Q61194	9.5e-11	99	blastx_SP_RS
AKT/PKB	Pmax_c13494	Contig	AKT1_XENLARecName: Full=RAC-alpha serine/threonine-protein kinase; AltName: Full=Protein kinase Akt-1; Short=xAkt; AltName: Full=Protein kinase B, alpha; Short=PKB alpha; AltName: Full=RAC-PK-alpha	1119	Q98TY9	8.17667e-138	95	blastx_SP_RS
	Pmax_rep_c41425	Contig	AKT2A_XENLARecName: Full=RAC-beta serine/threonine-protein kinase A; AltName: Full=Protein kinase Akt-2-A; AltName: Full=Protein kinase B, beta-A; Short=PKB beta-A; AltName: Full=RAC-PK-beta-A	466	Q7ZX15	8.34901e-43	82	blastx_SP_RS
	GQW9QTB01CX08E	Singleton	AKT3_HUMANRecName: Full=RAC-gamma serine/threonine-protein kinase; AltName: Full=Protein kinase Akt-3; AltName: Full=Protein kinase B gamma; Short=PKB gamma; AltName: Full=RAC-PK-gamma; AltName: Full=STK-2	518	Q9Y243	3.9e-13	93	blastx_SP_RS
	GQW9QTB02I5D6T	Singleton	AKT2A_XENLARecName: Full=RAC-beta serine/threonine-protein kinase A; AltName: Full=Protein kinase Akt-2-A; AltName: Full=Protein kinase B, beta-A; Short=PKB beta-A; AltName: Full=RAC-PK-beta-A	452	Q7ZX15	6e-63	87	blastx_SP_RS
	GQW9QTB01B0ZA0	Singleton	AKT1_XENLARecName: Full=RAC-alpha serine/threonine-protein kinase; AltName: Full=Protein kinase Akt-1; Short=xAkt; AltName: Full=Protein kinase B, alpha; Short=PKB alpha; AltName: Full=RAC-PK-alpha	327	Q98TY9	2.2e-33	84	blastx_SP_RS
PKA	Pmax_c35730	Contig	KAPC_DROMERecName: Full=cAMP-dependent protein kinase catalytic subunit; Short=PKA C	772	P12370	3.03758e-30	86	blastx_SP_RS
	Pmax_c10829	Contig	KAPCA_PIGRecName: Full=cAMP-dependent protein kinase catalytic subunit alpha; Short=PKA C-alpha	780	P36887	1.39623e-30	93	blastx_SP_RS
	Pmax_rep_c9757	Contig	KAPCA_PIGRecName: Full=cAMP-dependent protein kinase catalytic subunit alpha; Short=PKA C-alpha	1665	P36887	2.80583e-53	79	blastx_SP_RS
	Pmax_c17343	Contig	KAPCB_BOVINRecName: Full=cAMP-dependent protein kinase catalytic subunit beta; Short=PKA C-beta	915	P05131	2.45741e-83	91	blastx_SP_RS
	GQW9QTB01AG91K	Singleton	KAPCB_HUMANRecName: Full=cAMP-dependent protein kinase catalytic subunit beta; Short=PKA C-beta	357	P22694	2.1e-52	86	blastx_SP_RS
	GQW9QTB01BB0EE	Singleton	KAPCA_PIGRecName: Full=cAMP-dependent protein kinase catalytic subunit alpha; Short=PKA C-alpha	143	P36887	6.8e-19	93	blastx_SP_RS
NIK	Pmax_rep_c4241	Contig	M3K14_MOUSERecName: Full=Mitogen-activated protein kinase kinase kinase 14; AltName: Full=NF-kappa-beta-inducing kinase; AltName: Full=Serine/threonine-protein kinase NIK	1036	Q9WUL6	3.57e-28	57	blastx_SP_RS
	GQW9QTB01BUCG6	Singleton	M3K14_MOUSERecName: Full=Mitogen-activated protein kinase kinase kinase 14; AltName: Full=NF-kappa-beta-inducing kinase; AltName: Full=Serine/threonine-protein kinase NIK	236	Q9WUL6	0.00028	49	blastx_SP_RS
IKK	Pmax_c20782	Contig	IKKA_DANRERecName: Full=Inhibitor of nuclear factor kappa-B kinase subunit alpha; Short=I kappa-B kinase alpha; Short=IKK-A; Short=IKK-alpha; Short=IkBKA; Short=IkappaB kinase; AltName: Full=Conserved helix-loop-helix ubiquitous kinase; AltName: Full=I-kappa-B kinase 1; Short=IKK1; AltName: Full=Nuclear factor NF-kappa-B inhibitor kinase alpha; Short=NFKBIKA	718	Q4G3H4	1.68931e-69	75	blastx_SP_RS
	Pmax_rep_c5137	Contig	IKKA_DANRERecName: Full=Inhibitor of nuclear factor kappa-B kinase subunit alpha; Short=I kappa-B kinase alpha; Short=IKK-A; Short=IKK-alpha; Short=IkBKA; Short=IkappaB kinase; AltName: Full=Conserved helix-loop-helix ubiquitous kinase; AltName: Full=I-kappa-B kinase 1; Short=IKK1; AltName: Full=Nuclear factor NF-kappa-B inhibitor kinase alpha; Short=NFKBIKA	895	Q4G3H4	1.61421e-07	79	blastx_SP_RS
	GQW9QTB02F9FJP	Singleton	IKKA_DANRERecName: Full=Inhibitor of nuclear factor kappa-B kinase subunit alpha; Short=I kappa-B kinase alpha; Short=IKK-A; Short=IKK-alpha; Short=IkBKA; Short=IkappaB kinase; AltName: Full=Conserved helix-loop-helix ubiquitous kinase; AltName: Full=I-kappa-B kinase 1; Short=IKK1; AltName: Full=Nuclear factor NF-kappa-B inhibitor kinase alpha; Short=NFKBIKA	317	Q4G3H4	2.2e-36	76	blastx_SP_RS
	GQW9QTB02H6LDX	Singleton	IKKA_DANRERecName: Full=Inhibitor of nuclear factor kappa-B kinase subunit alpha; Short=I kappa-B kinase alpha; Short=IKK-A; Short=IKK-alpha; Short=IkBKA; Short=IkappaB kinase; AltName: Full=Conserved helix-loop-helix ubiquitous kinase; AltName: Full=I-kappa-B kinase 1; Short=IKK1; AltName: Full=Nuclear factor NF-kappa-B inhibitor kinase alpha; Short=NFKBIKA	318	Q4G3H4	2e-05	46	blastx_SP_RS
	Pmax_rep_c2827	Contig	IKKbeta [Siniperca chuatsi]	2239	ADK47101	1.25023e-12	92	blastx_nr
	GQW9QTB02GZ3JU	Singleton	IKKE_HUMANRecName: Full=Inhibitor of nuclear factor kappa-B kinase subunit epsilon; Short=I-kappa-B kinase epsilon; Short=IKK-E; Short=IKK-epsilon; Short=IkBKE; AltName: Full=Inducible I kappa-B kinase; Short=IKK-i	455	Q14164	1.3e-20	60	blastx_SP_RS
	GQW9QTB01AY87R	Singleton	IKKE_HUMANRecName: Full=Inhibitor of nuclear factor kappa-B kinase subunit epsilon; Short=I-kappa-B kinase epsilon; Short=IKK-E; Short=IKK-epsilon; Short=IkBKE; AltName: Full=Inducible I kappa-B kinase; Short=IKK-i	339	Q14164	1.4e-24	66	blastx_SP_RS
IκBα	Pmax_rep_c5000	Contig	IKBA_MOUSERecName: Full=NF-kappa-B inhibitor alpha; AltName: Full=I-kappa-B-alpha; Short=IkB-alpha; Short=IkappaBalpha	916	Q9Z1E3	1.46425e-27	77	blastx_SP_RS
NF-κB	GQW9QTB02JDU2I	Singleton	NFKB1_DROMERecName: Full=Nuclear factor NF-kappa-B p110 subunit; AltName: Full=Rel-p110; AltName: Full=Relish protein; Contains: RecName: Full=Nuclear factor NF-kappa-B p68 subunit; AltName: Full=Rel-p68; Contains: RecName: Full=Nuclear factor NF-kappa-B p49 subunit; AltName: Full=Rel-p49	336	Q94527	3.5e-15	58	blastx_SP_RS
IAP	Pmax_rep_c4718	Contig	XIAP_RATRecName: Full=Baculoviral IAP repeat-containing protein 4; AltName: Full=E3 ubiquitin-protein ligase XIAP; AltName: Full=IAP homolog A; AltName: Full=Inhibitor of apoptosis protein 3; Short=IAP-3; Short=rIAP-3; Short=rIAP3; AltName: Full=X-linked inhibitor of apoptosis protein; Short=X-linked IAP	1675	Q9R0I6	3.23349e-49	64	blastx_SP_RS
	Pmax_c19196	Contig	XIAP_XENLARecName: Full=Baculoviral IAP repeat-containing protein 4; AltName: Full=E3 ubiquitin-protein ligase XIAP; AltName: Full=X-linked inhibitor of apoptosis protein; Short=X-linked IAP; Short=xXIAP	578	A5D8Q0	2.32314e-29	61	blastx_SP_RS
	Pmax_rep_c1933	Contig	BIR_CHICKRecName: Full=Inhibitor of apoptosis protein; Short=IAP; AltName: Full=Inhibitor of T-cell apoptosis protein	1178	Q90660	2.38963e-26	72	blastx_SP_RS
	Pmax_rep_c472	Contig	BIR_CHICKRecName: Full=Inhibitor of apoptosis protein; Short=IAP; AltName: Full=Inhibitor of T-cell apoptosis protein	1416	Q90660	2.87508e-32	73	blastx_SP_RS
	Pmax_rep_c8433	Contig	BIR_CHICKRecName: Full=Inhibitor of apoptosis protein; Short=IAP; AltName: Full=Inhibitor of T-cell apoptosis protein	962	Q90660	2.80471e-16	56	blastx_SP_RS
	GQW9QTB02ITML5	Singleton	BIRC6_HUMANRecName: Full=Baculoviral IAP repeat-containing protein 6; AltName: Full=Ubiquitin-conjugating BIR domain enzyme apollon	519	Q9NR09	2.7e-06	48	blastx_SP_RS
	GQW9QTB02GFHZ6	Singleton	BIRC6_HUMANRecName: Full=Baculoviral IAP repeat-containing protein 6; AltName: Full=Ubiquitin-conjugating BIR domain enzyme apollon	397	Q9NR09	1e-43	87	blastx_SP_RS
	GQW9QTB02IDGOC	Singleton	BIRC6_HUMANRecName: Full=Baculoviral IAP repeat-containing protein 6; AltName: Full=Ubiquitin-conjugating BIR domain enzyme apollon	396	Q9NR09	2.1e-60	58	blastx_SP_RS
	GQW9QTB02IQ1E8	Singleton	BIRC2_HUMANRecName: Full=Baculoviral IAP repeat-containing protein 2; AltName: Full=C-IAP1; AltName: Full=IAP homolog B; AltName: Full=Inhibitor of apoptosis protein 2; Short=IAP-2; Short=hIAP-2; Short=hIAP2; AltName: Full=RING finger protein 48; AltName: Full=TNFR2-TRAF-signaling complex protein 2	381	Q13490	2.8e-07	57	blastx_SP_RS
	GQW9QTB02FGZLI	Singleton	XIAP_XENLARecName: Full=Baculoviral IAP repeat-containing protein 4; AltName: Full=E3 ubiquitin-protein ligase XIAP; AltName: Full=X-linked inhibitor of apoptosis protein; Short=X-linked IAP; Short=xXIAP	326	A5D8Q0	1.2e-07	56	blastx_SP_RS
BCL-2	Pmax_c48666	Contig	Bcl2 [Epinephelus coioides]	325	AAW29023	6.48909e-12	95	blastx_nr
	GQW9QTB02JPH9G	Singleton	BCL2_CHICKRecName: Full=Apoptosis regulator Bcl-2	505	Q00709	1.7e-12	66	blastx_SP_RS
	GQW9QTB02GWYXF	Singleton	bcl2 [Odontesthes bonariensis]	358	ACP19736	1.1e-20	59	blastx_nr
BI-1	Pmax_rep_c3240	Contig	BI1_MOUSERecName: Full=Bax inhibitor 1; Short=BI-1; AltName: Full=Testis-enhanced gene transcript protein; AltName: Full=Transmembrane BAX inhibitor motif-containing protein 6	1122	Q9D2C7	3.45171e-19	100	blastx_SP_RS
	Pmax_rep_c477	Contig	BI1_PAROLRecName: Full=Probable Bax inhibitor 1; Short=BI-1; AltName: Full=Testis-enhanced gene transcript protein homolog; AltName: Full=Transmembrane BAX inhibitor motif-containing protein 6	1994	Q9IA79	1.45099e-99	85	blastx_SP_RS
	Pmax_rep_c3757	Contig	BI1_PAROLRecName: Full=Probable Bax inhibitor 1; Short=BI-1; AltName: Full=Testis-enhanced gene transcript protein homolog; AltName: Full=Transmembrane BAX inhibitor motif-containing protein 6	627	Q9IA79	3.49547e-11	64	blastx_SP_RS
	Pmax_c7755	Contig	BI1_PAROLRecName: Full=Probable Bax inhibitor 1; Short=BI-1; AltName: Full=Testis-enhanced gene transcript protein homolog; AltName: Full=Transmembrane BAX inhibitor motif-containing protein 6	619	Q9IA79	2.11221e-05	40	blastx_SP_RS
	Pmax_rep_c9756	Contig	BI1_PAROLRecName: Full=Probable Bax inhibitor 1; Short=BI-1; AltName: Full=Testis-enhanced gene transcript protein homolog; AltName: Full=Transmembrane BAX inhibitor motif-containing protein 6	460	Q9IA79	9.28969e-50	95	blastx_SP_RS
	GQW9QTB01APHGV	Singleton	BI1_PAROLRecName: Full=Probable Bax inhibitor 1; Short=BI-1; AltName: Full=Testis-enhanced gene transcript protein homolog; AltName: Full=Transmembrane BAX inhibitor motif-containing protein 6	356	Q9IA79	1.3e-12	78	blastx_SP_RS
BAX	Pmax_c10319	Contig	Apoptosis regulator BAX, membrane isoform alpha [Oncorhynchus mykiss]	1870	ACO08094	1.18532e-05	60	blastx_nr
	Pmax_c41253	Contig	BAX_BOVINRecName: Full=Apoptosis regulator BAX	520	O02703	7.52563e-41	68	blastx_SP_RS
	Pmax_rep_c1922	Contig	BAX_BOVINRecName: Full=Apoptosis regulator BAX	1051	O02703	1.26299e-12	45	blastx_SP_RS
	Pmax_rep_c6389	Contig	BAX_BOVINRecName: Full=Apoptosis regulator BAX	762	O02703	5.09229e-06	48	blastx_SP_RS
	Pmax_rep_c48979	Contig	BAX_HUMANRecName: Full=Apoptosis regulator BAX; AltName: Full=Bcl-2-like protein 4; Short=Bcl2-L-4	460	Q07812	0.000770594	44	blastx_SP_RS
	Pmax_c30054	Contig	BAX_MOUSERecName: Full=Apoptosis regulator BAX	544	Q07813	0.000491995	67	blastx_SP_RS
CASP10	Pmax_rep_c11977	Contig	CASPA_HUMANRecName: Full=Caspase-10; Short=CASP-10; AltName: Full=Apoptotic protease Mch-4; AltName: Full=FAS-associated death domain protein interleukin-1B-converting enzyme 2; Short=FLICE2; AltName: Full=ICE-like apoptotic protease 4; Contains: RecName: Full=Caspase-10 subunit p23/17; Contains: RecName: Full=Caspase-10 subunit p12; Flags: Precursor	708	Q92851	4.86811e-05	69	blastx_SP_RS
	Pmax_rep_c35851	Contig	caspase 10 [Paralichthys olivaceus]	586	BAE98149	9.31189e-24	72	blastx_nr
CASP8	Pmax_c10510	Contig	caspase 8 [Ictalurus punctatus]	1385	AAT37512	1.0489e-06	58	blastx_nr
	Pmax_c23127	Contig	caspase 8 [Ictalurus punctatus]	838	AAT37512	2.10089e-09	58	blastx_nr
	Pmax_c29360	Contig	CASP8_HUMANRecName: Full=Caspase-8; Short=CASP-8; AltName: Full=Apoptotic cysteine protease; AltName: Full=Apoptotic protease Mch-5; AltName: Full=CAP4; AltName: Full=FADD-homologous ICE/ced-3-like protease; AltName: Full=FADD-like ICE; Short=FLICE; AltName: Full=ICE-like apoptotic protease 5; AltName: Full=MORT1-associated ced-3 homolog; Short=MACH; Contains: RecName: Full=Caspase-8 subunit p18;…	404	Q14790	4.13202e-05	67	blastx_SP_RS
	Pmax_c16476	Contig	CASP8_MOUSERecName: Full=Caspase-8; Short=CASP-8; Contains: RecName: Full=Caspase-8 subunit p18; Contains: RecName: Full=Caspase-8 subunit p10; Flags: Precursor	1100	O89110	4.35523e-35	54	blastx_SP_RS
	Pmax_c27673	Contig	CASP8_MOUSERecName: Full=Caspase-8; Short=CASP-8; Contains: RecName: Full=Caspase-8 subunit p18; Contains: RecName: Full=Caspase-8 subunit p10; Flags: Precursor	484	O89110	1.10572e-10	48	blastx_SP_RS
	Pmax_rep_c9638	Contig	CASP8_MOUSERecName: Full=Caspase-8; Short=CASP-8; Contains: RecName: Full=Caspase-8 subunit p18; Contains: RecName: Full=Caspase-8 subunit p10; Flags: Precursor	1025	O89110	7.11102e-21	73	blastx_SP_RS
	Pmax_rep_c23286	Contig	caspase-8 [Dicentrarchus labrax]	674	ACO53629	9.09851e-06	86	blastx_nr
	GQW9QTB01D5C6V	Singleton	PREDICTED: caspase-8-like [Oreochromis niloticus]	337	XP_003457507	4.1e-09	72	blastx_nr
CASP3	Pmax_c45367	Contig	CASP3_MESAURecName: Full=Caspase-3; Short=CASP-3; AltName: Full=Apopain; AltName: Full=Cysteine protease CPP32; Short=CPP-32; AltName: Full=Protein Yama; AltName: Full=SREBP cleavage activity 1; Short=SCA-1; Contains: RecName: Full=Caspase-3 subunit p17; Contains: RecName: Full=Caspase-3 subunit p12; Flags: Precursor	454	Q60431	5.7508e-08	65	blastx_SP_RS
	Pmax_rep_c4021	Contig	CASP3_MESAURecName: Full=Caspase-3; Short=CASP-3; AltName: Full=Apopain; AltName: Full=Cysteine protease CPP32; Short=CPP-32; AltName: Full=Protein Yama; AltName: Full=SREBP cleavage activity 1; Short=SCA-1; Contains: RecName: Full=Caspase-3 subunit p17; Contains: RecName: Full=Caspase-3 subunit p12; Flags: Precursor	1772	Q60431	5.16469e-53	75	blastx_SP_RS
	Pmax_c7476	Contig	caspase-3 [Dicentrarchus labrax]	1429	ABC70996	5.82328e-07	78	blastx_nr
	GQW9QTB01BPOJQ	Singleton	CASP3_CANFARecName: Full=Caspase-3; Short=CASP-3; Contains: RecName: Full=Caspase-3 subunit p17; Contains: RecName: Full=Caspase-3 subunit p12; Flags: Precursor	491	Q8MKI5	2.9e-17	54	blastx_SP_RS
CASP7	Pmax_c7453	Contig	CASP7_HUMANRecName: Full=Caspase-7; Short=CASP-7; AltName: Full=Apoptotic protease Mch-3; AltName: Full=CMH-1; AltName: Full=ICE-like apoptotic protease 3; Short=ICE-LAP3; Contains: RecName: Full=Caspase-7 subunit p20; Contains: RecName: Full=Caspase-7 subunit p11; Flags: Precursor	1646	P55210	5.99455e-32	82	blastx_SP_RS
	GQW9QTB02H38Z8	Singleton	CASP7_MESAURecName: Full=Caspase-7; Short=CASP-7; AltName: Full=Apoptotic protease Mch-3; AltName: Full=ICE-like apoptotic protease 3; Short=ICE-LAP3; AltName: Full=SREBP cleavage activity 2; Short=SCA-2; Contains: RecName: Full=Caspase-7 subunit p20; Contains: RecName: Full=Caspase-7 subunit p11; Flags: Precursor	491	P55214	2.7e-10	67	blastx_SP_RS
	GQW9QTB01AFYU9	Singleton	CASP7_HUMANRecName: Full=Caspase-7; Short=CASP-7; AltName: Full=Apoptotic protease Mch-3; AltName: Full=CMH-1; AltName: Full=ICE-like apoptotic protease 3; Short=ICE-LAP3; Contains: RecName: Full=Caspase-7 subunit p20; Contains: RecName: Full=Caspase-7 subunit p11; Flags: Precursor	442	P55210	4.2e-08	63	blastx_SP_RS
	GQW9QTB01DCOTN	Singleton	CASP7_HUMANRecName: Full=Caspase-7; Short=CASP-7; AltName: Full=Apoptotic protease Mch-3; AltName: Full=CMH-1; AltName: Full=ICE-like apoptotic protease 3; Short=ICE-LAP3; Contains: RecName: Full=Caspase-7 subunit p20; Contains: RecName: Full=Caspase-7 subunit p11; Flags: Precursor	270	P55210	1.7e-12	68	blastx_SP_RS
CASP6	Pmax_c12191	Contig	CASP6_HUMANRecName: Full=Caspase-6; Short=CASP-6; AltName: Full=Apoptotic protease Mch-2; Contains: RecName: Full=Caspase-6 subunit p18; Contains: RecName: Full=Caspase-6 subunit p11; Flags: Precursor	1332	P55212	8.65457e-100	78	blastx_SP_RS
	Pmax_c18267	Contig	CASP6_MOUSERecName: Full=Caspase-6; Short=CASP-6; AltName: Full=Apoptotic protease Mch-2; Contains: RecName: Full=Caspase-6 subunit p18; Contains: RecName: Full=Caspase-6 subunit p11; Flags: Precursor	454	O08738	5.92361e-20	75	blastx_SP_RS
	Pmax_c44186	Contig	CASP6_MOUSERecName: Full=Caspase-6; Short=CASP-6; AltName: Full=Apoptotic protease Mch-2; Contains: RecName: Full=Caspase-6 subunit p18; Contains: RecName: Full=Caspase-6 subunit p11; Flags: Precursor	595	O08738	9.12325e-56	72	blastx_SP_RS
	Pmax_c45300	Contig	CASP6_MOUSERecName: Full=Caspase-6; Short=CASP-6; AltName: Full=Apoptotic protease Mch-2; Contains: RecName: Full=Caspase-6 subunit p18; Contains: RecName: Full=Caspase-6 subunit p11; Flags: Precursor	420	O08738	1.25564e-14	75	blastx_SP_RS
	GQW9QTB01APE4J	Singleton	CASP6_BOVINRecName: Full=Caspase-6; Short=CASP-6; Contains: RecName: Full=Caspase-6 subunit p18; Contains: RecName: Full=Caspase-6 subunit p11; Flags: Precursor	258	Q3T0P5	5.2e-22	67	blastx_SP_RS
FLIP	Pmax_c9140	Contig	CFLAR_HUMANRecName: Full=CASP8 and FADD-like apoptosis regulator; AltName: Full=Caspase homolog; Short=CASH; AltName: Full=Caspase-eight-related protein; Short=Casper; AltName: Full=Caspase-like apoptosis regulatory protein; Short=CLARP; AltName: Full=Cellular FLICE-like inhibitory protein; Short=c-FLIP; AltName: Full=FADD-like antiapoptotic molecule 1; Short=FLAME-1; AltName: Full=Inhibitor of F…	1695	O15519	8.75261e-10	47	blastx_SP_RS
CyC	Pmax_rep_c3164	Contig	CYC_DANRERecName: Full=Cytochrome c	1325	Q6IQM2	5.70383e-19	97	blastx_SP_RS
	Pmax_rep_c1904	Contig	CYC_SCHGRRecName: Full=Cytochrome c	565	P00040	5.54363e-49	91	blastx_SP_RS
	Pmax_rep_c24115	Contig	CYCA_FUGRURecName: Full=Cytochrome c-a	589	Q1KL06	1.38646e-08	79	blastx_SP_RS
	Pmax_rep_c4446	Contig	CYCA_FUGRURecName: Full=Cytochrome c-a	594	Q1KL06	1.01104e-46	91	blastx_SP_RS
	Pmax_rep_c6676	Contig	CYCA_FUGRURecName: Full=Cytochrome c-a	810	Q1KL06	1.93372e-46	91	blastx_SP_RS
	Pmax_rep_c52261	Contig	CYCB_FUGRURecName: Full=Cytochrome c-b	296	Q1KKS2	4.84771e-30	95	blastx_SP_RS
	Pmax_rep_c647	Contig	CYCB_FUGRURecName: Full=Cytochrome c-b	1117	Q1KKS2	9.23484e-49	93	blastx_SP_RS
	Pmax_c15448	Contig	CY1_BOVINRecName: Full=Cytochrome c1, heme protein, mitochondrial; AltName: Full=Complex III subunit 4; AltName: Full=Complex III subunit IV; AltName: Full=Cytochrome b-c1 complex subunit 4; AltName: Full=Ubiquinol-cytochrome-c reductase complex cytochrome c1 subunit; Short=Cytochrome c-1; Flags: Precursor	524	P00125	6.71547e-29	78	blastx_SP_RS
	Pmax_c9623	Contig	CY1_BOVINRecName: Full=Cytochrome c1, heme protein, mitochondrial; AltName: Full=Complex III subunit 4; AltName: Full=Complex III subunit IV; AltName: Full=Cytochrome b-c1 complex subunit 4; AltName: Full=Ubiquinol-cytochrome-c reductase complex cytochrome c1 subunit; Short=Cytochrome c-1; Flags: Precursor	1147	P00125	1.40612e-92	81	blastx_SP_RS
	Pmax_rep_c19576	Contig	CY1_BOVINRecName: Full=Cytochrome c1, heme protein, mitochondrial; AltName: Full=Complex III subunit 4; AltName: Full=Complex III subunit IV; AltName: Full=Cytochrome b-c1 complex subunit 4; AltName: Full=Ubiquinol-cytochrome-c reductase complex cytochrome c1 subunit; Short=Cytochrome c-1; Flags: Precursor	432	P00125	9.07785e-37	93	blastx_SP_RS
	GQW9QTB01EFA1L	Singleton	CY1_YEASTRecName: Full=Cytochrome c1, heme protein, mitochondrial; AltName: Full=Complex III subunit 4; AltName: Full=Complex III subunit IV; AltName: Full=Cytochrome b-c1 complex subunit 4; AltName: Full=Ubiquinol-cytochrome-c reductase complex cytochrome c1 subunit; Short=Cytochrome c-1; Flags: Precursor	197	P07143	1.2e-05	78	blastx_SP_RS
	GQW9QTB02F55X7	Singleton	CY1_BOVINRecName: Full=Cytochrome c1, heme protein, mitochondrial; AltName: Full=Complex III subunit 4; AltName: Full=Complex III subunit IV; AltName: Full=Cytochrome b-c1 complex subunit 4; AltName: Full=Ubiquinol-cytochrome-c reductase complex cytochrome c1 subunit; Short=Cytochrome c-1; Flags: Precursor	248	P00125	2.1e-12	70	blastx_SP_RS
	GQW9QTB01BKJ79	Singleton	Cytochrome c1, heme protein, mitochondrial precursor [Salmo salar]	218	ACM08987	0.00023	73	blastx_nr
	GQW9QTB01D3L71	Singleton	PREDICTED: cytochrome c-like [Callithrix jacchus]	242	XP_002752071	0.00069	54	blastx_nr
APAF-1	Pmax_c24188	Contig	APAF_DANRERecName: Full=Apoptotic protease-activating factor 1; Short=APAF-1	890	Q9I9H8	1.09571e-56	79	blastx_SP_RS
CASP9	Pmax_rep_c4895	Contig	CASP9_HUMANRecName: Full=Caspase-9; Short=CASP-9; AltName: Full=Apoptotic protease Mch-6; AltName: Full=Apoptotic protease-activating factor 3; Short=APAF-3; AltName: Full=ICE-like apoptotic protease 6; Short=ICE-LAP6; Contains: RecName: Full=Caspase-9 subunit p35; Contains: RecName: Full=Caspase-9 subunit p10; Flags: Precursor	964	P55211	7.54991e-54	71	blastx_SP_RS
	GQW9QTB01CQ62F	Singleton	CASP9_HUMANRecName: Full=Caspase-9; Short=CASP-9; AltName: Full=Apoptotic protease Mch-6; AltName: Full=Apoptotic protease-activating factor 3; Short=APAF-3; AltName: Full=ICE-like apoptotic protease 6; Short=ICE-LAP6; Contains: RecName: Full=Caspase-9 subunit p35; Contains: RecName: Full=Caspase-9 subunit p10; Flags: Precursor	381	P55211	1.1e-08	67	blastx_SP_RS
	GQW9QTB01APVL6	Singleton	caspase-9 [Larimichthys crocea]	317	ACJ65026	2.4e-19	71	blastx_nr
SMAC	Pmax_c42219	Contig	DBLOH_HUMANRecName: Full=Diablo homolog, mitochondrial; AltName: Full=Direct IAP-binding protein with low pI; AltName: Full=Second mitochondria-derived activator of caspase; Short=Smac; Flags: Precursor	586	Q9NR28	1.15645e-07	68	blastx_SP_RS
	Pmax_rep_c920	Contig	DBLOH_HUMANRecName: Full=Diablo homolog, mitochondrial; AltName: Full=Direct IAP-binding protein with low pI; AltName: Full=Second mitochondria-derived activator of caspase; Short=Smac; Flags: Precursor	984	Q9NR28	1.75336e-37	71	blastx_SP_RS
	Pmax_rep_c1721	Contig	DBLOH_MOUSERecName: Full=Diablo homolog, mitochondrial; AltName: Full=Direct IAP-binding protein with low pI; AltName: Full=Second mitochondria-derived activator of caspase; Short=Smac; Flags: Precursor	681	Q9JIQ3	3.42733e-37	70	blastx_SP_RS
	Pmax_rep_c2695	Contig	DBLOH_MOUSERecName: Full=Diablo homolog, mitochondrial; AltName: Full=Direct IAP-binding protein with low pI; AltName: Full=Second mitochondria-derived activator of caspase; Short=Smac; Flags: Precursor	611	Q9JIQ3	8.58379e-28	69	blastx_SP_RS
	Pmax_rep_c29405	Contig	DBLOH_MOUSERecName: Full=Diablo homolog, mitochondrial; AltName: Full=Direct IAP-binding protein with low pI; AltName: Full=Second mitochondria-derived activator of caspase; Short=Smac; Flags: Precursor	735	Q9JIQ3	8.9946e-14	55	blastx_SP_RS
AIF	Pmax_c15142	Contig	AIFM1_HUMANRecName: Full=Apoptosis-inducing factor 1, mitochondrial; AltName: Full=Programmed cell death protein 8; Flags: Precursor	680	O95831	5.80561e-61	77	blastx_SP_RS
	Pmax_c34051	Contig	AIFM1_HUMANRecName: Full=Apoptosis-inducing factor 1, mitochondrial; AltName: Full=Programmed cell death protein 8; Flags: Precursor	328	O95831	2.41478e-13	71	blastx_SP_RS
	Pmax_c9398	Contig	AIFM1_HUMANRecName: Full=Apoptosis-inducing factor 1, mitochondrial; AltName: Full=Programmed cell death protein 8; Flags: Precursor	1071	O95831	6.02739e-143	83	blastx_SP_RS
	Pmax_rep_c2024	Contig	AIFM1_RATRecName: Full=Apoptosis-inducing factor 1, mitochondrial; AltName: Full=Programmed cell death protein 8; Flags: Precursor	1502	Q9JM53	3.29312e-82	83	blastx_SP_RS
	Pmax_rep_c7255	Contig	AIFM1_RATRecName: Full=Apoptosis-inducing factor 1, mitochondrial; AltName: Full=Programmed cell death protein 8; Flags: Precursor	1001	Q9JM53	4.47363e-20	96	blastx_SP_RS
	Pmax_rep_c20926	Contig	AIFM2_TAEGURecName: Full=Apoptosis-inducing factor 2	643	B5FXE5	1.35119e-45	72	blastx_SP_RS
	Pmax_c16916	Contig	AIFM3_MOUSERecName: Full=Apoptosis-inducing factor 3; AltName: Full=Apoptosis-inducing factor-like protein	526	Q3TY86	8.75035e-37	70	blastx_SP_RS
	Pmax_c21197	Contig	AIFM3_MOUSERecName: Full=Apoptosis-inducing factor 3; AltName: Full=Apoptosis-inducing factor-like protein	369	Q3TY86	2.99891e-08	78	blastx_SP_RS
	GQW9QTB01EOFHV	Singleton	AIFM3_MOUSERecName: Full=Apoptosis-inducing factor 3; AltName: Full=Apoptosis-inducing factor-like protein	453	Q3TY86	0.00013	65	blastx_SP_RS
	GQW9QTB02ICYAW	Singleton	AIFM1_RATRecName: Full=Apoptosis-inducing factor 1, mitochondrial; AltName: Full=Programmed cell death protein 8; Flags: Precursor	453	Q9JM53	1.7e-09	66	blastx_SP_RS
	GQW9QTB02GKCBL	Singleton	AIFM1_RATRecName: Full=Apoptosis-inducing factor 1, mitochondrial; AltName: Full=Programmed cell death protein 8; Flags: Precursor	366	Q9JM53	3.9e-30	84	blastx_SP_RS
	GQW9QTB02FZFTK	Singleton	AIFM1_HUMANRecName: Full=Apoptosis-inducing factor 1, mitochondrial; AltName: Full=Programmed cell death protein 8; Flags: Precursor	525	O95831	2.1e-30	56	blastx_SP_RS
	GQW9QTB01DCRQN	Singleton	AIFM1_HUMANRecName: Full=Apoptosis-inducing factor 1, mitochondrial; AltName: Full=Programmed cell death protein 8; Flags: Precursor	255	O95831	6.6e-06	70	blastx_SP_RS
ENDO-G	Pmax_rep_c34364	Contig	NUCG_HUMANRecName: Full=Endonuclease G, mitochondrial; Short=Endo G; Flags: Precursor	357	Q14249	1.23644e-09	76	blastx_SP_RS
	Pmax_rep_c9339	Contig	NUCG_MOUSERecName: Full=Endonuclease G, mitochondrial; Short=Endo G; Flags: Precursor	1136	O08600	1.15479e-38	86	blastx_SP_RS
Calcineurin	Pmax_rep_c9839	Contig	CANB2_DROMERecName: Full=Calcineurin subunit B type 2; AltName: Full=Protein phosphatase 2B regulatory subunit 2; AltName: Full=dCNB2	900	Q24214	7.41573e-85	97	blastx_SP_RS
	GQW9QTB02IF4D4	Singleton	CANB2_DROMERecName: Full=Calcineurin subunit B type 2; AltName: Full=Protein phosphatase 2B regulatory subunit 2; AltName: Full=dCNB2	416	Q24214	1.6e-47	79	blastx_SP_RS
Calpain	Pmax_rep_c18090	Contig	CAN2_HUMANRecName: Full=Calpain-2 catalytic subunit; AltName: Full=Calcium-activated neutral proteinase 2; Short=CANP 2; AltName: Full=Calpain M-type; AltName: Full=Calpain large polypeptide L2; AltName: Full=Calpain-2 large subunit; AltName: Full=Millimolar-calpain; Short=M-calpain; Flags: Precursor	548	P17655	6.4979e-13	73	blastx_SP_RS
	Pmax_rep_c20706	Contig	CAN2_HUMANRecName: Full=Calpain-2 catalytic subunit; AltName: Full=Calcium-activated neutral proteinase 2; Short=CANP 2; AltName: Full=Calpain M-type; AltName: Full=Calpain large polypeptide L2; AltName: Full=Calpain-2 large subunit; AltName: Full=Millimolar-calpain; Short=M-calpain; Flags: Precursor	437	P17655	2.6253e-29	81	blastx_SP_RS
	Pmax_c41091	Contig	CAN2_HUMANRecName: Full=Calpain-2 catalytic subunit; AltName: Full=Calcium-activated neutral proteinase 2; Short=CANP 2; AltName: Full=Calpain M-type; AltName: Full=Calpain large polypeptide L2; AltName: Full=Calpain-2 large subunit; AltName: Full=Millimolar-calpain; Short=M-calpain; Flags: Precursor	586	P17655	6.71714e-40	72	blastx_SP_RS
	Pmax_rep_c10460	Contig	CAN2_HUMANRecName: Full=Calpain-2 catalytic subunit; AltName: Full=Calcium-activated neutral proteinase 2; Short=CANP 2; AltName: Full=Calpain M-type; AltName: Full=Calpain large polypeptide L2; AltName: Full=Calpain-2 large subunit; AltName: Full=Millimolar-calpain; Short=M-calpain; Flags: Precursor	694	P17655	5.97151e-53	73	blastx_SP_RS
	Pmax_rep_c4713	Contig	CAN2_RATRecName: Full=Calpain-2 catalytic subunit; AltName: Full=Calcium-activated neutral proteinase 2; Short=CANP 2; AltName: Full=Calpain M-type; AltName: Full=Calpain-2 large subunit; AltName: Full=Millimolar-calpain; Short=M-calpain; Flags: Precursor	1361	Q07009	8.2687e-139	79	blastx_SP_RS
	Pmax_c6390	Contig	CAN2_RATRecName: Full=Calpain-2 catalytic subunit; AltName: Full=Calcium-activated neutral proteinase 2; Short=CANP 2; AltName: Full=Calpain M-type; AltName: Full=Calpain-2 large subunit; AltName: Full=Millimolar-calpain; Short=M-calpain; Flags: Precursor	1248	Q07009	2.61138e-103	68	blastx_SP_RS
	Pmax_rep_c3555	Contig	CAN3_MOUSERecName: Full=Calpain-3; AltName: Full=Calcium-activated neutral proteinase 3; Short=CANP 3; AltName: Full=Calpain L3; AltName: Full=Calpain p94; AltName: Full=Muscle-specific calcium-activated neutral protease 3	1545	Q64691	1.68885e-73	89	blastx_SP_RS
	Pmax_rep_c4102	Contig	CAN5_HUMANRecName: Full=Calpain-5; AltName: Full=Calpain htra-3; AltName: Full=New calpain 3; Short=nCL-3	1466	O15484	1.0698e-46	73	blastx_SP_RS
	Pmax_c28840	Contig	CAN5_MOUSERecName: Full=Calpain-5; AltName: Full=New calpain 3; Short=nCL-3	525	O08688	8.77067e-29	81	blastx_SP_RS
	Pmax_rep_c4974	Contig	CAN5_RATRecName: Full=Calpain-5	1194	Q8R4C0	7.53843e-44	73	blastx_SP_RS
	Pmax_c35490	Contig	CAN7_MOUSERecName: Full=Calpain-7; AltName: Full=PalB homolog; Short=PalBH	528	Q9R1S8	1.87045e-18	61	blastx_SP_RS
	Pmax_c8782	Contig	CAN9_HUMANRecName: Full=Calpain-9; AltName: Full=Digestive tract-specific calpain; AltName: Full=New calpain 4; Short=nCL-4; AltName: Full=Protein CG36	727	O14815	7.86627e-38	72	blastx_SP_RS
	Pmax_rep_c4354	Contig	CAN9_MOUSERecName: Full=Calpain-9; AltName: Full=Digestive tract-specific calpain; AltName: Full=New calpain 4; Short=nCL-4	1692	Q9D805	2.98726e-26	45	blastx_SP_RS
	Pmax_c33888	Contig	CANX_CHICKRecName: Full=Calpain-1 catalytic subunit; AltName: Full=Calcium-activated neutral proteinase; Short=CANP; AltName: Full=Calpain-1 large subunit; AltName: Full=Mu/M-type	468	P00789	8.35132e-27	87	blastx_SP_RS
	Pmax_rep_c24955	Contig	CANX_CHICKRecName: Full=Calpain-1 catalytic subunit; AltName: Full=Calcium-activated neutral proteinase; Short=CANP; AltName: Full=Calpain-1 large subunit; AltName: Full=Mu/M-type	641	P00789	1.49391e-44	86	blastx_SP_RS
	Pmax_c48406	Contig	CANX_CHICKRecName: Full=Calpain-1 catalytic subunit; AltName: Full=Calcium-activated neutral proteinase; Short=CANP; AltName: Full=Calpain-1 large subunit; AltName: Full=Mu/M-type	418	P00789	2.00825e-20	81	blastx_SP_RS
	Pmax_rep_c49938	Contig	CANX_CHICKRecName: Full=Calpain-1 catalytic subunit; AltName: Full=Calcium-activated neutral proteinase; Short=CANP; AltName: Full=Calpain-1 large subunit; AltName: Full=Mu/M-type	861	P00789	3.36908e-31	71	blastx_SP_RS
	Pmax_rep_c2520	Contig	CANX_CHICKRecName: Full=Calpain-1 catalytic subunit; AltName: Full=Calcium-activated neutral proteinase; Short=CANP; AltName: Full=Calpain-1 large subunit; AltName: Full=Mu/M-type	2000	P00789	9.31053e-147	82	blastx_SP_RS
	Pmax_rep_c29655	Contig	CPNS1_RATRecName: Full=Calpain small subunit 1; Short=CSS1; AltName: Full=Calcium-activated neutral proteinase small subunit; Short=CANP small subunit; AltName: Full=Calcium-dependent protease small subunit; Short=CDPS; AltName: Full=Calcium-dependent protease small subunit 1; AltName: Full=Calpain regulatory subunit	488	Q64537	1.73492e-27	85	blastx_SP_RS
	Pmax_rep_c1332	Contig	CPNS1_RATRecName: Full=Calpain small subunit 1; Short=CSS1; AltName: Full=Calcium-activated neutral proteinase small subunit; Short=CANP small subunit; AltName: Full=Calcium-dependent protease small subunit; Short=CDPS; AltName: Full=Calcium-dependent protease small subunit 1; AltName: Full=Calpain regulatory subunit	2274	Q64537	2.24865e-51	80	blastx_SP_RS
	Pmax_rep_c1716	Contig	CPNS1_RATRecName: Full=Calpain small subunit 1; Short=CSS1; AltName: Full=Calcium-activated neutral proteinase small subunit; Short=CANP small subunit; AltName: Full=Calcium-dependent protease small subunit; Short=CDPS; AltName: Full=Calcium-dependent protease small subunit 1; AltName: Full=Calpain regulatory subunit	1031	Q64537	1.42674e-69	85	blastx_SP_RS
	Pmax_c11788	Contig	CPNS2_HUMANRecName: Full=Calpain small subunit 2; Short=CSS2; AltName: Full=Calcium-dependent protease small subunit 2	1333	Q96L46	3.86002e-07	61	blastx_SP_RS
	GQW9QTB01C7D68	Singleton	CPNS1_BOVINRecName: Full=Calpain small subunit 1; Short=CSS1; AltName: Full=Calcium-activated neutral proteinase small subunit; Short=CANP small subunit; AltName: Full=Calcium-dependent protease small subunit; Short=CDPS; AltName: Full=Calcium-dependent protease small subunit 1; AltName: Full=Calpain regulatory subunit	443	P13135	1.4e-27	84	blastx_SP_RS
	GQW9QTB02FYC26	Singleton	CANX_CHICKRecName: Full=Calpain-1 catalytic subunit; AltName: Full=Calcium-activated neutral proteinase; Short=CANP; AltName: Full=Calpain-1 large subunit; AltName: Full=Mu/M-type	465	P00789	7.6e-10	47	blastx_SP_RS
	GQW9QTB02F4KKA	Singleton	CANX_CHICKRecName: Full=Calpain-1 catalytic subunit; AltName: Full=Calcium-activated neutral proteinase; Short=CANP; AltName: Full=Calpain-1 large subunit; AltName: Full=Mu/M-type	308	P00789	1.1e-21	74	blastx_SP_RS
	GQW9QTB01ESO0S	Singleton	CANX_CHICKRecName: Full=Calpain-1 catalytic subunit; AltName: Full=Calcium-activated neutral proteinase; Short=CANP; AltName: Full=Calpain-1 large subunit; AltName: Full=Mu/M-type	169	P00789	8.8e-06	86	blastx_SP_RS
	GQW9QTB01CI4A0	Singleton	CANX_CHICKRecName: Full=Calpain-1 catalytic subunit; AltName: Full=Calcium-activated neutral proteinase; Short=CANP; AltName: Full=Calpain-1 large subunit; AltName: Full=Mu/M-type	338	P00789	5.6e-21	64	blastx_SP_RS
	GQW9QTB01A9LI8	Singleton	CANT1_HUMANRecName: Full=Soluble calcium-activated nucleotidase 1; Short=SCAN-1; AltName: Full=Apyrase homolog; AltName: Full=Putative MAPK-activating protein PM09; AltName: Full=Putative NF-kappa-B-activating protein 107	156	Q8WVQ1	2.9e-12	93	blastx_SP_RS
	GQW9QTB01B8NTI	Singleton	CANC_DROMERecName: Full=Calpain-C; AltName: Full=Calcium-activated neutral proteinase homolog C; Short=CANP C	388	Q9VXH6	5e-17	52	blastx_SP_RS
	GQW9QTB02IF4D4	Singleton	CANB2_DROMERecName: Full=Calcineurin subunit B type 2; AltName: Full=Protein phosphatase 2B regulatory subunit 2; AltName: Full=dCNB2	416	Q24214	1.6e-47	79	blastx_SP_RS
	GQW9QTB01AM9Y0	Singleton	CAN9_RATRecName: Full=Calpain-9; AltName: Full=Digestive tract-specific calpain; AltName: Full=New calpain 4; Short=nCL-4	357	O35920	7.4e-21	64	blastx_SP_RS
	GQW9QTB02I9WNY	Singleton	CAN9_HUMANRecName: Full=Calpain-9; AltName: Full=Digestive tract-specific calpain; AltName: Full=New calpain 4; Short=nCL-4; AltName: Full=Protein CG36	165	O14815	9.7e-05	60	blastx_SP_RS
	GQW9QTB02GBWGC	Singleton	CAN7_HUMANRecName: Full=Calpain-7; AltName: Full=PalB homolog; Short=PalBH	348	Q9Y6W3	2.2e-28	69	blastx_SP_RS
	GQW9QTB01DRIEJ	Singleton	CAN5_RATRecName: Full=Calpain-5	336	Q8R4C0	2.5e-16	73	blastx_SP_RS
	GQW9QTB01DN7IA	Singleton	CAN5_MOUSERecName: Full=Calpain-5; AltName: Full=New calpain 3; Short=nCL-3	282	O08688	1.9e-24	63	blastx_SP_RS
	GQW9QTB02IH413	Singleton	CAN5_MOUSERecName: Full=Calpain-5; AltName: Full=New calpain 3; Short=nCL-3	280	O08688	3e-14	71	blastx_SP_RS
	GQW9QTB02F143T	Singleton	CAN3_MACFARecName: Full=Calpain-3; AltName: Full=Calcium-activated neutral proteinase 3; Short=CANP 3; AltName: Full=Calpain L3; AltName: Full=Calpain p94; AltName: Full=Cn94; AltName: Full=Muscle-specific calcium-activated neutral protease 3	355	Q9GLG7	7.2e-24	78	blastx_SP_RS
	GQW9QTB01C38X2	Singleton	CAN2_RATRecName: Full=Calpain-2 catalytic subunit; AltName: Full=Calcium-activated neutral proteinase 2; Short=CANP 2; AltName: Full=Calpain M-type; AltName: Full=Calpain-2 large subunit; AltName: Full=Millimolar-calpain; Short=M-calpain; Flags: Precursor	408	Q07009	1e-14	72	blastx_SP_RS
	GQW9QTB01D853Z	Singleton	CAN2_CHICKRecName: Full=Calpain-2 catalytic subunit; AltName: Full=Calcium-activated neutral proteinase 2; Short=CANP 2; AltName: Full=Calpain M-type; AltName: Full=Calpain-2 large subunit; AltName: Full=Millimolar-calpain; Short=M-calpain; Flags: Precursor	343	Q92178	1.4e-08	85	blastx_SP_RS
	GQW9QTB02G6W7O	Singleton	CAN1_BOVINRecName: Full=Calpain-1 catalytic subunit; AltName: Full=Calcium-activated neutral proteinase 1; Short=CANP 1; AltName: Full=Calpain mu-type; AltName: Full=Calpain-1 large subunit; AltName: Full=Micromolar-calpain; Short=muCANP	194	Q27970	2.1e-15	74	blastx_SP_RS
	GQW9QTB02JTOAY	Singleton	CAN13_HUMANRecName: Full=Calpain-13; AltName: Full=Calcium-activated neutral proteinase 13; Short=CANP 13	370	Q6MZZ7	3.4e-10	64	blastx_SP_RS
	GQW9QTB02F6JWM	Singleton	PREDICTED: calpain-C-like [Nasonia vitripennis]	218	XP_001605935	3.3e-07	76	blastx_nr
	GQW9QTB02G5IRV	Singleton	calpain-like [Danio rerio]	244	NP_001076532	3.8e-15	83	blastx_nr
	GQW9QTB01DC3S7	Singleton	calpain-3 [Hippoglossus hippoglossus]	328	ACY78226	5.7e-29	87	blastx_nr
p53	Pmax_rep_c19057	Contig	P53_PLAFERecName: Full=Cellular tumor antigen p53; AltName: Full=Tumor suppressor p53	491	O12946	7.1576e-62	77	blastx_SP_RS
	GQW9QTB02I5N15	Singleton	tumor suppressor protein p53 [Epinephelus coioides]	491	ADN04912	8.6e-15	62	blastx_nr
ATM	GQW9QTB01BBG38	Singleton	ATM_HUMANRecName: Full=Serine-protein kinase ATM; AltName: Full=Ataxia telangiectasia mutated; Short=A-T mutated	397	Q13315	8.1e-20	73	blastx_SP_RS
Cathepsin	Pmax_rep_c16378	Contig	CATB_MACFARecName: Full=Cathepsin B; Contains: RecName: Full=Cathepsin B light chain; Contains: RecName: Full=Cathepsin B heavy chain; Flags: Precursor	1028	Q4R5M2	1.13289e-42	88	blastx_SP_RS
	Pmax_rep_c9005	Contig	CATB_MACFARecName: Full=Cathepsin B; Contains: RecName: Full=Cathepsin B light chain; Contains: RecName: Full=Cathepsin B heavy chain; Flags: Precursor	489	Q4R5M2	5.97669e-20	93	blastx_SP_RS
	Pmax_c40264	Contig	CATB2_GIALARecName: Full=Cathepsin B-like CP2; AltName: Full=Cathepsin B-like protease B2; Flags: Precursor	417	P92132	3.7962e-12	80	blastx_SP_RS
	Pmax_rep_c490	Contig	CATC_HUMANRecName: Full=Dipeptidyl peptidase 1; AltName: Full=Cathepsin C; AltName: Full=Cathepsin J; AltName: Full=Dipeptidyl peptidase I; Short=DPP-I; Short=DPPI; AltName: Full=Dipeptidyl transferase; Contains: RecName: Full=Dipeptidyl peptidase 1 exclusion domain chain; AltName: Full=Dipeptidyl peptidase I exclusion domain chain; Contains: RecName: Full=Dipeptidyl peptidase 1 heavy chain; AltN…	2214	P53634	7.70184e-65	73	blastx_SP_RS
	Pmax_c24249	Contig	CATC_MACFARecName: Full=Dipeptidyl peptidase 1; AltName: Full=Cathepsin C; AltName: Full=Cathepsin J; AltName: Full=Dipeptidyl peptidase I; Short=DPP-I; Short=DPPI; AltName: Full=Dipeptidyl transferase; Contains: RecName: Full=Dipeptidyl peptidase 1 exclusion domain chain; AltName: Full=Dipeptidyl peptidase I exclusion domain chain; Contains: RecName: Full=Dipeptidyl peptidase 1 heavy chain; AltN…	472	Q60HG6	1.91965e-10	80	blastx_SP_RS
	Pmax_rep_c30728	Contig	CATD_CHIHARecName: Full=Cathepsin D; Flags: Precursor	741	O93428	3.51064e-49	79	blastx_SP_RS
	Pmax_rep_c31420	Contig	CATD_CHIHARecName: Full=Cathepsin D; Flags: Precursor	412	O93428	2.91693e-27	83	blastx_SP_RS
	Pmax_rep_c3267	Contig	CATD_CLUHARecName: Full=Cathepsin D; Flags: Precursor	915	Q9DEX3	4.04121e-94	92	blastx_SP_RS
	Pmax_rep_c3435	Contig	CATD_CLUHARecName: Full=Cathepsin D; Flags: Precursor	1081	Q9DEX3	1.96178e-30	88	blastx_SP_RS
	Pmax_rep_c9792	Contig	CATD_CLUHARecName: Full=Cathepsin D; Flags: Precursor	608	Q9DEX3	1.8392e-63	80	blastx_SP_RS
	Pmax_c46777	Contig	CATD_HUMANRecName: Full=Cathepsin D; Contains: RecName: Full=Cathepsin D light chain; Contains: RecName: Full=Cathepsin D heavy chain; Flags: Precursor	397	P07339	1.13768e-07	72	blastx_SP_RS
	Pmax_c23501	Contig	CATD_MOUSERecName: Full=Cathepsin D; Flags: Precursor	523	P18242	1.0359e-46	74	blastx_SP_RS
	Pmax_rep_c18837	Contig	CATD_MOUSERecName: Full=Cathepsin D; Flags: Precursor	470	P18242	6.59773e-11	68	blastx_SP_RS
	Pmax_rep_c22437	Contig	CATF_HUMANRecName: Full=Cathepsin F; Short=CATSF; Flags: Precursor	630	Q9UBX1	1.38208e-31	81	blastx_SP_RS
	Pmax_rep_c3806	Contig	CATF_HUMANRecName: Full=Cathepsin F; Short=CATSF; Flags: Precursor	1064	Q9UBX1	5.43028e-11	76	blastx_SP_RS
	Pmax_rep_c51410	Contig	CATF_HUMANRecName: Full=Cathepsin F; Short=CATSF; Flags: Precursor	340	Q9UBX1	5.66267e-15	82	blastx_SP_RS
	Pmax_rep_c27378	Contig	CATF_MOUSERecName: Full=Cathepsin F; Flags: Precursor	617	Q9R013	4.69462e-13	90	blastx_SP_RS
	Pmax_rep_c325	Contig	CATF_MOUSERecName: Full=Cathepsin F; Flags: Precursor	1809	Q9R013	4.28764e-95	73	blastx_SP_RS
	Pmax_rep_c39337	Contig	CATF_MOUSERecName: Full=Cathepsin F; Flags: Precursor	381	Q9R013	2.18852e-06	74	blastx_SP_RS
	Pmax_rep_c44769	Contig	CATF_MOUSERecName: Full=Cathepsin F; Flags: Precursor	518	Q9R013	1.68433e-24	90	blastx_SP_RS
	Pmax_c6958	Contig	CATG_HUMANRecName: Full=Cathepsin G; Short=CG; Flags: Precursor	1223	P08311	1.38164e-40	56	blastx_SP_RS
	Pmax_rep_c10674	Contig	CATH_BOVINRecName: Full=Cathepsin H; Contains: RecName: Full=Cathepsin H mini chain; Contains: RecName: Full=Cathepsin H heavy chain; Contains: RecName: Full=Cathepsin H light chain; Flags: Precursor	676	Q3T0I2	9.41575e-48	81	blastx_SP_RS
	Pmax_rep_c40488	Contig	CATH_MOUSERecName: Full=Cathepsin H; AltName: Full=Cathepsin B3; AltName: Full=Cathepsin BA; Contains: RecName: Full=Cathepsin H mini chain; Contains: RecName: Full=Cathepsin H heavy chain; Contains: RecName: Full=Cathepsin H light chain; Flags: Precursor	345	P49935	1.13243e-15	75	blastx_SP_RS
	Pmax_rep_c3063	Contig	CATH_PIGRecName: Full=Cathepsin H; Contains: RecName: Full=Cathepsin H mini chain; Contains: RecName: Full=Cathepsin H heavy chain; Contains: RecName: Full=Cathepsin H light chain; Flags: Precursor	1320	O46427	2.0844e-131	81	blastx_SP_RS
	Pmax_rep_c13969	Contig	CATK_RABITRecName: Full=Cathepsin K; AltName: Full=Protein OC-2; Flags: Precursor	1300	P43236	9.99393e-53	67	blastx_SP_RS
	Pmax_rep_c2790	Contig	CATL_DROMERecName: Full=Cathepsin L; AltName: Full=Cysteine proteinase 1; Contains: RecName: Full=Cathepsin L heavy chain; Contains: RecName: Full=Cathepsin L light chain; Flags: Precursor	744	Q95029	9.59889e-63	80	blastx_SP_RS
	Pmax_rep_c6100	Contig	CATL_DROMERecName: Full=Cathepsin L; AltName: Full=Cysteine proteinase 1; Contains: RecName: Full=Cathepsin L heavy chain; Contains: RecName: Full=Cathepsin L light chain; Flags: Precursor	636	Q95029	4.84492e-48	78	blastx_SP_RS
	Pmax_rep_c6878	Contig	CATL_DROMERecName: Full=Cathepsin L; AltName: Full=Cysteine proteinase 1; Contains: RecName: Full=Cathepsin L heavy chain; Contains: RecName: Full=Cathepsin L light chain; Flags: Precursor	1257	Q95029	3.83813e-78	80	blastx_SP_RS
	Pmax_c47446	Contig	CATL1_CHICKRecName: Full=Cathepsin L1; Contains: RecName: Full=Cathepsin L1 heavy chain; Contains: RecName: Full=Cathepsin L1 light chain	342	P09648	2.62055e-12	84	blastx_SP_RS
	Pmax_rep_c2909	Contig	CATL1_CHICKRecName: Full=Cathepsin L1; Contains: RecName: Full=Cathepsin L1 heavy chain; Contains: RecName: Full=Cathepsin L1 light chain	660	P09648	4.59191e-36	91	blastx_SP_RS
	Pmax_rep_c37786	Contig	CATL1_CHICKRecName: Full=Cathepsin L1; Contains: RecName: Full=Cathepsin L1 heavy chain; Contains: RecName: Full=Cathepsin L1 light chain	392	P09648	2.59689e-52	84	blastx_SP_RS
	Pmax_c9686	Contig	CATL2_HUMANRecName: Full=Cathepsin L2; AltName: Full=Cathepsin U; AltName: Full=Cathepsin V; Flags: Precursor	571	O60911	1.19937e-30	63	blastx_SP_RS
	Pmax_c45895	Contig	CATLL_FASHERecName: Full=Cathepsin L-like proteinase; Flags: Precursor	773	Q24940	2.87916e-12	47	blastx_SP_RS
	Pmax_c29664	Contig	CATO_HUMANRecName: Full=Cathepsin O; Flags: Precursor	480	P43234	2.29445e-40	72	blastx_SP_RS
	Pmax_c43044	Contig	CATS_MOUSERecName: Full=Cathepsin S; Flags: Precursor	480	O70370	3.22399e-18	65	blastx_SP_RS
	Pmax_rep_c17978	Contig	CATS_SAIBBRecName: Full=Cathepsin S; Flags: Precursor	1032	Q8HY82	2.30975e-19	75	blastx_SP_RS
	Pmax_rep_c9025	Contig	CATS_SAIBBRecName: Full=Cathepsin S; Flags: Precursor	741	Q8HY82	5.75987e-68	79	blastx_SP_RS
	Pmax_c17887	Contig	CATZ_HUMANRecName: Full=Cathepsin Z; AltName: Full=Cathepsin P; AltName: Full=Cathepsin X; Flags: Precursor	895	Q9UBR2	3.08525e-75	69	blastx_SP_RS
	Pmax_rep_c1554	Contig	CATZ_RATRecName: Full=Cathepsin Z; AltName: Full=Cathepsin Y; Flags: Precursor	1598	Q9R1T3	5.30442e-86	87	blastx_SP_RS
	Pmax_c17272	Contig	PPGB_BOVINRecName: Full=Lysosomal protective protein; AltName: Full=Cathepsin A; Contains: RecName: Full=Lysosomal protective protein 32 kDa chain; Contains: RecName: Full=Lysosomal protective protein 20 kDa chain; Flags: Precursor	973	Q3MI05	1.65154e-56	64	blastx_SP_RS
	Pmax_rep_c1715	Contig	PPGB_HUMANRecName: Full=Lysosomal protective protein; AltName: Full=Carboxypeptidase C; AltName: Full=Carboxypeptidase L; AltName: Full=Cathepsin A; AltName: Full=Protective protein cathepsin A; Short=PPCA; AltName: Full=Protective protein for beta-galactosidase; Contains: RecName: Full=Lysosomal protective protein 32 kDa chain; Contains: RecName: Full=Lysosomal protective protein 20 kDa chain; F…	1710	P10619	4.44054e-179	78	blastx_SP_RS
	Pmax_rep_c46403	Contig	PPGB_HUMANRecName: Full=Lysosomal protective protein; AltName: Full=Carboxypeptidase C; AltName: Full=Carboxypeptidase L; AltName: Full=Cathepsin A; AltName: Full=Protective protein cathepsin A; Short=PPCA; AltName: Full=Protective protein for beta-galactosidase; Contains: RecName: Full=Lysosomal protective protein 32 kDa chain; Contains: RecName: Full=Lysosomal protective protein 20 kDa chain; F…	432	P10619	3.71129e-14	78	blastx_SP_RS
	Pmax_rep_c2231	Contig	PPGB_MOUSERecName: Full=Lysosomal protective protein; AltName: Full=Carboxypeptidase C; AltName: Full=Carboxypeptidase L; AltName: Full=Cathepsin A; AltName: Full=Protective protein cathepsin A; Short=PPCA; AltName: Full=Protective protein for beta-galactosidase; Contains: RecName: Full=Lysosomal protective protein 32 kDa chain; Contains: RecName: Full=Lysosomal protective protein 20 kDa chain; F…	1151	P16675	1.10575e-28	63	blastx_SP_RS
	Pmax_c17603	Contig	CATB_BOVINRecName: Full=Cathepsin B; AltName: Full=BCSB; Contains: RecName: Full=Cathepsin B light chain; Contains: RecName: Full=Cathepsin B heavy chain; Flags: Precursor	1138	P07688	2.08993e-64	73	blastx_SP_RS
	Pmax_rep_c27412	Contig	CATB_BOVINRecName: Full=Cathepsin B; AltName: Full=BCSB; Contains: RecName: Full=Cathepsin B light chain; Contains: RecName: Full=Cathepsin B heavy chain; Flags: Precursor	766	P07688	4.25644e-77	85	blastx_SP_RS
	Pmax_rep_c282	Contig	CATB_BOVINRecName: Full=Cathepsin B; AltName: Full=BCSB; Contains: RecName: Full=Cathepsin B light chain; Contains: RecName: Full=Cathepsin B heavy chain; Flags: Precursor	1761	P07688	3.02022e-146	86	blastx_SP_RS
	Pmax_rep_c5007	Contig	CATB_BOVINRecName: Full=Cathepsin B; AltName: Full=BCSB; Contains: RecName: Full=Cathepsin B light chain; Contains: RecName: Full=Cathepsin B heavy chain; Flags: Precursor	890	P07688	5.97065e-79	83	blastx_SP_RS
	Pmax_rep_c10282	Contig	CATB_CHICKRecName: Full=Cathepsin B; AltName: Full=Cathepsin B1; Contains: RecName: Full=Cathepsin B light chain; Contains: RecName: Full=Cathepsin B heavy chain; Flags: Precursor	660	P43233	1.62564e-49	77	blastx_SP_RS
	Pmax_rep_c10629	Contig	CATB_CHICKRecName: Full=Cathepsin B; AltName: Full=Cathepsin B1; Contains: RecName: Full=Cathepsin B light chain; Contains: RecName: Full=Cathepsin B heavy chain; Flags: Precursor	733	P43233	1.05074e-21	57	blastx_SP_RS
	Pmax_rep_c26155	Contig	CATB_CHICKRecName: Full=Cathepsin B; AltName: Full=Cathepsin B1; Contains: RecName: Full=Cathepsin B light chain; Contains: RecName: Full=Cathepsin B heavy chain; Flags: Precursor	479	P43233	1.59634e-25	82	blastx_SP_RS
	GQW9QTB02F26RN	Singleton	PPGB_BOVINRecName: Full=Lysosomal protective protein; AltName: Full=Cathepsin A; Contains: RecName: Full=Lysosomal protective protein 32 kDa chain; Contains: RecName: Full=Lysosomal protective protein 20 kDa chain; Flags: Precursor	373	Q3MI05	2.1e-07	62	blastx_SP_RS
	GQW9QTB02FTFUS	Singleton	CYSP_SCHMARecName: Full=Cathepsin B-like cysteine proteinase; AltName: Full=Antigen Sm31; Flags: Precursor	417	P25792	5.1e-22	75	blastx_SP_RS
	GQW9QTB01A0UAE	Singleton	CATZ_MOUSERecName: Full=Cathepsin Z; Flags: Precursor	497	Q9WUU7	9.3e-19	66	blastx_SP_RS
	GQW9QTB01C4FAE	Singleton	CATS_CANFARecName: Full=Cathepsin S; Flags: Precursor	409	Q8HY81	0.00022	42	blastx_SP_RS
	GQW9QTB01BQGIE	Singleton	CATO_HUMANRecName: Full=Cathepsin O; Flags: Precursor	162	P43234	1.3e-09	73	blastx_SP_RS
	GQW9QTB02F7HKJ	Singleton	CATL_SCHMARecName: Full=Cathepsin L; AltName: Full=SMCL1; Flags: Precursor	411	Q26534	4.8e-20	65	blastx_SP_RS
	GQW9QTB02HDE5V	Singleton	CATL1_CHICKRecName: Full=Cathepsin L1; Contains: RecName: Full=Cathepsin L1 heavy chain; Contains: RecName: Full=Cathepsin L1 light chain	354	P09648	5.5e-24	77	blastx_SP_RS
	GQW9QTB02H5XRN	Singleton	CATK_RATRecName: Full=Cathepsin K; Flags: Precursor	483	O35186	1.5e-21	62	blastx_SP_RS
	GQW9QTB01ATEKN	Singleton	CATG_HUMANRecName: Full=Cathepsin G; Short=CG; Flags: Precursor	352	P08311	1e-09	73	blastx_SP_RS
	GQW9QTB01DXQFH	Singleton	CATE_RATRecName: Full=Cathepsin E; Flags: Precursor	499	P16228	7.9e-26	54	blastx_SP_RS
	GQW9QTB01B3VU1	Singleton	CATD_CLUHARecName: Full=Cathepsin D; Flags: Precursor	270	Q9DEX3	1.4e-06	82	blastx_SP_RS
	GQW9QTB02GKSQ2	Singleton	CATD_CHIHARecName: Full=Cathepsin D; Flags: Precursor	433	O93428	2.3e-14	55	blastx_SP_RS
	GQW9QTB01CALXE	Singleton	CATC_HUMANRecName: Full=Dipeptidyl peptidase 1; AltName: Full=Cathepsin C; AltName: Full=Cathepsin J; AltName: Full=Dipeptidyl peptidase I; Short=DPP-I; Short=DPPI; AltName: Full=Dipeptidyl transferase; Contains: RecName: Full=Dipeptidyl peptidase 1 exclusion domain chain; AltName: Full=Dipeptidyl peptidase I exclusion domain chain; Contains: RecName: Full=Dipeptidyl peptidase 1 heavy chain; AltN…	391	P53634	4.6e-23	67	blastx_SP_RS
	GQW9QTB01EHGS5	Singleton	CATB_MACFARecName: Full=Cathepsin B; Contains: RecName: Full=Cathepsin B light chain; Contains: RecName: Full=Cathepsin B heavy chain; Flags: Precursor	269	Q4R5M2	7.2e-16	68	blastx_SP_RS
	GQW9QTB02H5TF2	Singleton	CATB_CHICKRecName: Full=Cathepsin B; AltName: Full=Cathepsin B1; Contains: RecName: Full=Cathepsin B light chain; Contains: RecName: Full=Cathepsin B heavy chain; Flags: Precursor	451	P43233	1.8e-11	71	blastx_SP_RS
	GQW9QTB01BAEKL	Singleton	cathepsin L precursor [Artemia franciscana]	312	AAV63977	1e-07	52	blastx_nr
	GQW9QTB01EOSRT	Singleton	cathepsin C [Marsupenaeus japonicus]	321	BAC57943	1.1e-11	70	blastx_nr
